# Supplementary material for: The relationship between circulating lipids and breast cancer risk: A Mendelian randomization study
Source: PLoS Med. 2020 Sep 11;17(9):e1003302. doi: 10.1371/journal.pmed.1003302 (PMC7485834; doi:10.1371/journal.pmed.1003302)
Supplement: S1 Table — Lipid exposure summary statistics are from the MVP European data set and BC summary statistics from the BCAC consortium meta-analysis. SNP: rsID of genetic instrument; exposure: lipid trait for exposure statistics; effect_allele.exposure: allele used for lipid and BC effect estimates; other_allele.exposure: noneffect allele; beta.exposure: effect size estimate for lipid trait; se.exposure: standard error of lipid effect size estimate; pval.exposure: P-value of lipid trait effect estimate; beta.bc: effect size estimate of BC risk; se.bc: standard error of BC risk effect estimate; pval.bc: P-value for BC risk effect estimate; inclPruned: logical, was SNP included in pruned single-trait MR analysis. BC, breast cancer; BCAC, Breast Cancer Association Consortium; HDL, high-density lipoprotein; LDL, low-density lipoprotein; MR, Mendelian randomization; MVP, Million Veteran Program; TC, total cholesterol; TG, triglyceride. (XLSX) [file pmed.1003302.s016.xlsx]

## Sheet: ST1
SNP	exposure	effect_allele.exposure	other_allele.exposure	beta.exposure	se.exposure	pval.exposure	beta.bc	se.bc	pval.bc	inclPruned
rs10049088	HDL	C	T	-0.02584	0.003171	3.665e-16	0.0057	0.0064	0.3777	TRUE
rs10189685	HDL	G	A	0.02295	0.003453	3.001e-11	0.0063	0.0069	0.36	TRUE
rs10195252	HDL	T	C	-0.03051	0.003133	2.083e-22	0.0089	0.0062	0.153	TRUE
rs103294	HDL	C	T	-0.06325	0.003918	1.369e-58	0.0063	0.0079	0.4231	TRUE
rs10463352	HDL	G	A	-0.01806	0.00327	3.36e-08	-0.018	0.0063	0.004251	FALSE
rs10479024	HDL	C	A	-0.03756	0.006115	8.182e-10	0.0268	0.0135	0.04712	FALSE
rs10485463	HDL	C	G	-0.01995	0.003522	1.482e-08	-0.0093	0.007	0.1852	TRUE
rs10493037	HDL	A	G	0.03788	0.004496	3.591e-17	-0.0063	0.009	0.4818	TRUE
rs10773000	HDL	G	T	-0.0302	0.003272	2.748e-20	0.0121	0.007	0.0814	FALSE
rs10798619	HDL	A	G	0.01935	0.003132	6.577e-10	-0.0045	0.0062	0.4733	TRUE
rs10846760	HDL	C	T	-0.02737	0.003524	8.024e-15	0.0101	0.0074	0.1705	TRUE
rs10853981	HDL	G	A	0.01786	0.003276	4.987e-08	0.024	0.0066	0.0002857	FALSE
rs10874777	HDL	T	C	0.02703	0.003271	1.42e-16	0.0162	0.0066	0.01426	FALSE
rs10900232	HDL	A	T	-0.02583	0.003883	2.906e-11	-0.0123	0.007	0.08031	TRUE
rs1122080	HDL	G	A	0.02658	0.003976	2.304e-11	0.0091	0.0082	0.2639	TRUE
rs11231694	HDL	G	C	0.05154	0.006982	1.564e-13	0.0265	0.0138	0.05382	TRUE
rs11255744	HDL	T	C	-0.01981	0.003629	4.781e-08	-0.0013	0.0069	0.8511	TRUE
rs113549125	HDL	G	T	0.02137	0.003207	2.653e-11	-0.0109	0.0064	0.08849	TRUE
rs11789603	HDL	C	T	-0.04774	0.005496	3.746e-18	0.007	0.0101	0.4894	TRUE
rs11992311	HDL	C	T	0.07051	0.007218	1.552e-22	0.0032	0.0148	0.8266	TRUE
rs12060830	HDL	A	C	-0.03536	0.005485	1.143e-10	0.0083	0.0111	0.4554	TRUE
rs1219550	HDL	T	C	0.02541	0.004107	6.138e-10	0.0124	0.0081	0.1259	TRUE
rs12498488	HDL	C	G	0.0242	0.004186	7.474e-09	-0.0039	0.0085	0.6419	TRUE
rs13107325	HDL	C	T	0.07972	0.005653	3.905e-45	-0.0173	0.0125	0.1657	TRUE
rs13133548	HDL	G	A	0.01924	0.003083	4.354e-10	-0.0005	0.0063	0.938	TRUE
rs13306673	HDL	C	T	0.08784	0.005406	2.56e-59	-0.0026	0.0122	0.8296	TRUE
rs13379043	HDL	T	C	-0.01884	0.003413	3.404e-08	0.0087	0.0072	0.2292	TRUE
rs1469246	HDL	G	A	-0.01877	0.003304	1.342e-08	-0.0041	0.0066	0.5385	TRUE
rs1534696	HDL	C	A	-0.01937	0.00333	6.024e-09	-0.0071	0.0064	0.2732	TRUE
rs1564013	HDL	A	G	0.01985	0.003508	1.529e-08	-0.0065	0.0074	0.3781	TRUE
rs1651663	HDL	A	G	0.02974	0.003536	4.03e-17	-0.0068	0.0077	0.3739	TRUE
rs1652507	HDL	T	C	0.0353	0.004172	2.669e-17	0.0294	0.0083	0.0004184	FALSE
rs1664781	HDL	G	A	0.0191	0.00335	1.199e-08	-0.0154	0.0067	0.02236	FALSE
rs17145750	HDL	C	T	-0.03533	0.004332	3.502e-16	-0.0313	0.0097	0.001223	FALSE
rs17173637	HDL	T	C	0.02979	0.005406	3.585e-08	0.0373	0.0104	0.0003544	FALSE
rs17281013	HDL	G	A	0.05284	0.008021	4.485e-11	0.005	0.015	0.7375	TRUE
rs1729409	HDL	A	G	0.02555	0.003192	1.224e-15	0.0052	0.0065	0.4269	TRUE
rs174599	HDL	G	C	0.03067	0.003203	1.032e-21	0.0074	0.0066	0.2589	TRUE
rs1788817	HDL	A	G	-0.01769	0.003132	1.608e-08	0.0065	0.0063	0.2999	TRUE
rs1800961	HDL	C	T	0.1431	0.00899	4.732e-57	0.0327	0.0175	0.06194	TRUE
rs1913657	HDL	C	T	0.04374	0.003245	2.16e-41	-0.0027	0.0065	0.6804	TRUE
rs1917368	HDL	G	T	0.02598	0.003157	1.904e-16	0.0024	0.0065	0.7123	TRUE
rs2035580	HDL	T	G	-0.01768	0.003228	4.306e-08	-0.0011	0.0067	0.8714	TRUE
rs2066716	HDL	C	T	-0.05099	0.005575	5.942e-20	-0.0044	0.0112	0.6943	TRUE
rs2067819	HDL	G	A	-0.02652	0.003746	1.464e-12	0.0011	0.0075	0.8786	TRUE
rs2068888	HDL	G	A	-0.018	0.003094	5.95e-09	0.0115	0.0062	0.06369	FALSE
rs2156552	HDL	A	T	-0.06692	0.004132	6.048e-59	-0.0025	0.0084	0.7649	TRUE
rs2243976	HDL	A	G	0.02508	0.003237	9.446e-15	-0.0088	0.0068	0.2006	TRUE
rs2290547	HDL	G	A	0.02262	0.00408	2.971e-08	0.0051	0.0083	0.5363	TRUE
rs2293476	HDL	G	C	0.0448	0.003904	1.838e-30	-0.0148	0.0078	0.05727	FALSE
rs2293889	HDL	T	G	-0.03073	0.003117	6.412e-23	0.0069	0.0063	0.2719	TRUE
rs2294922	HDL	G	C	0.02169	0.003886	2.382e-08	-0.0006	0.0079	0.9393	TRUE
rs2297991	HDL	T	C	0.03033	0.003359	1.733e-19	-0.0116	0.0069	0.09104	FALSE
rs2302647	HDL	G	A	-0.02823	0.003624	6.626e-15	-0.0128	0.0071	0.0711	TRUE
rs2303361	HDL	T	C	-0.02273	0.003647	4.617e-10	-0.0068	0.0077	0.3822	TRUE
rs2307111	HDL	T	C	-0.02429	0.003148	1.202e-14	-0.0162	0.0063	0.01018	FALSE
rs231541	HDL	C	G	-0.0298	0.004259	2.612e-12	-0.0094	0.0086	0.2732	TRUE
rs2336723	HDL	T	C	0.0204	0.003143	8.642e-11	0.0012	0.0063	0.8502	TRUE
rs2575876	HDL	G	A	0.05971	0.003637	1.556e-60	0.0126	0.0071	0.0764	TRUE
rs261342	HDL	G	C	0.08884	0.003938	1.52e-112	-0.0003	0.0076	0.9733	TRUE
rs2642438	HDL	A	G	-0.02246	0.00338	3.043e-11	0.0084	0.0071	0.232	TRUE
rs2652822	HDL	T	C	-0.01844	0.003209	9.168e-09	-0.0044	0.0062	0.4785	TRUE
rs2726112	HDL	A	G	0.01853	0.003226	9.233e-09	0.0063	0.0063	0.3142	TRUE
rs2744961	HDL	C	T	0.03198	0.003303	3.648e-22	0.0003	0.0065	0.9572	TRUE
rs2806367	HDL	C	T	0.02236	0.003808	4.336e-09	0.0109	0.0075	0.1459	TRUE
rs2820426	HDL	A	G	0.02246	0.003227	3.424e-12	-0.0112	0.0065	0.08418	TRUE
rs2862954	HDL	T	C	-0.01954	0.003079	2.236e-10	-0.0016	0.0062	0.8016	TRUE
rs2925979	HDL	T	C	-0.03136	0.003367	1.232e-20	-0.008	0.0068	0.2403	TRUE
rs2926718	HDL	C	A	-0.03484	0.005153	1.373e-11	0.0052	0.01	0.6004	TRUE
rs2954026	HDL	T	G	-0.04398	0.003332	9.071e-40	-0.0172	0.0069	0.01276	TRUE
rs2957873	HDL	G	A	0.06094	0.004017	5.738e-52	0.0038	0.0077	0.6216	TRUE
rs34255979	HDL	C	T	0.02833	0.004756	2.573e-09	0.0065	0.0098	0.5026	TRUE
rs35853021	HDL	G	T	-0.09562	0.003293	5.691e-185	-0.0063	0.0067	0.3431	TRUE
rs3751707	HDL	C	T	-0.03755	0.006452	5.885e-09	-0.0275	0.0133	0.03911	TRUE
rs3751814	HDL	G	A	0.02508	0.003138	1.351e-15	0.059	0.0063	9.047e-21	FALSE
rs3936510	HDL	G	T	0.02904	0.003863	5.685e-14	0.0219	0.0082	0.007163	FALSE
rs395908	HDL	G	A	-0.0261	0.004286	1.139e-09	-0.0153	0.0091	0.09247	TRUE
rs419842	HDL	A	T	0.02937	0.004205	2.872e-12	0.0112	0.0083	0.1782	TRUE
rs4240624	HDL	G	A	-0.0973	0.005432	1.094e-71	-0.0268	0.0111	0.01596	TRUE
rs4705986	HDL	T	G	-0.03696	0.006541	1.592e-08	0.0349	0.0144	0.01529	FALSE
rs4795384	HDL	C	G	-0.04365	0.004171	1.261e-25	-0.0023	0.0071	0.7448	TRUE
rs4804311	HDL	A	G	-0.04422	0.00551	1.008e-15	0.0021	0.0125	0.8686	TRUE
rs4846913	HDL	C	A	-0.04225	0.003144	3.744e-41	-0.0095	0.007	0.1767	TRUE
rs492571	HDL	T	C	0.04954	0.007719	1.386e-10	0.0164	0.0151	0.2793	TRUE
rs4969182	HDL	T	C	-0.03227	0.003114	3.691e-25	0.0026	0.0064	0.683	TRUE
rs4983559	HDL	G	A	0.02297	0.003163	3.816e-13	0.0108	0.0064	0.08946	TRUE
rs5011439	HDL	G	C	0.01765	0.003121	1.564e-08	-0.0007	0.0063	0.9122	TRUE
rs56131196	HDL	G	A	0.07768	0.00406	1.568e-81	0.021	0.0087	0.01578	TRUE
rs5756968	HDL	C	T	0.02058	0.003171	8.513e-11	-0.0399	0.0063	2.226e-10	FALSE
rs6060278	HDL	T	C	0.0239	0.003782	2.629e-10	0.0074	0.0074	0.3199	TRUE
rs6065906	HDL	T	C	0.0417	0.003961	6.687e-26	0.0166	0.008	0.03881	TRUE
rs646776	HDL	C	T	0.04301	0.003715	5.5e-31	-0.0075	0.0074	0.3136	TRUE
rs6589939	HDL	A	G	-0.02419	0.003167	2.211e-14	-0.0093	0.0069	0.1785	TRUE
rs668459	HDL	C	T	-0.02052	0.003146	6.987e-11	-0.0013	0.0063	0.8412	TRUE
rs676210	HDL	G	A	-0.05778	0.003762	3.295e-53	0.0047	0.0075	0.5293	TRUE
rs686030	HDL	C	A	-0.04168	0.004447	7.042e-21	-0.0118	0.0091	0.1957	TRUE
rs6971365	HDL	T	C	0.02986	0.00346	6.281e-18	0.0202	0.0073	0.00583	FALSE
rs7133378	HDL	G	A	-0.02937	0.003369	2.831e-18	-0.0057	0.0069	0.4116	TRUE
rs7134375	HDL	C	A	-0.0236	0.003104	2.922e-14	-0.0048	0.0064	0.452	TRUE
rs7258937	HDL	C	T	-0.0188	0.003145	2.279e-09	0.0166	0.0062	0.007261	FALSE
rs73594581	HDL	G	A	-0.07145	0.004739	2.43e-51	-0.0171	0.0095	0.07334	TRUE
rs737337	HDL	T	C	0.0482	0.005664	1.762e-17	0.0209	0.0122	0.08599	TRUE
rs74983646	HDL	G	A	-0.1825	0.005149	1e-200	-0.011	0.0102	0.2817	TRUE
rs7927401	HDL	C	T	0.02151	0.00365	3.782e-09	-0.0094	0.0075	0.2064	TRUE
rs7954144	HDL	A	G	-0.02523	0.00312	6.171e-16	0.0102	0.0062	0.09934	TRUE
rs8070463	HDL	T	C	-0.01695	0.003082	3.792e-08	-0.0109	0.0063	0.08172	TRUE
rs8093249	HDL	A	G	0.02651	0.004517	4.402e-09	0.0153	0.0091	0.09381	TRUE
rs878825	HDL	T	C	0.03433	0.003889	1.082e-18	-0.0099	0.0076	0.1956	TRUE
rs9461680	HDL	C	T	0.02183	0.003939	3.007e-08	0.0005	0.0079	0.9521	TRUE
rs964184	HDL	G	C	-0.1058	0.00443	6.391e-126	-0.0182	0.009	0.04288	TRUE
rs9861150	HDL	G	T	0.02953	0.004035	2.52e-13	0.0172	0.0077	0.02459	TRUE
rs998584	HDL	C	A	0.03697	0.003147	7.269e-32	0.0221	0.0064	0.0005459	FALSE
rs9989419	HDL	A	G	-0.1382	0.003145	1e-200	-0.0074	0.007	0.2937	TRUE
rs10260606	LDL	G	C	-0.03344	0.004061	1.802e-16	-0.0115	0.0085	0.1753	TRUE
rs10401969	LDL	T	C	0.08967	0.005736	4.669e-55	-0.0157	0.0115	0.172	TRUE
rs10455872	LDL	A	G	-0.08902	0.006005	1.062e-49	-0.0155	0.0125	0.2148	TRUE
rs10757272	LDL	C	T	0.01992	0.003108	1.479e-10	0.0267	0.0062	1.528e-05	FALSE
rs10893500	LDL	T	C	-0.03757	0.004501	7.051e-17	0.0126	0.0093	0.1767	TRUE
rs10947332	LDL	G	A	-0.03718	0.004767	6.16e-15	-0.0118	0.0096	0.2201	TRUE
rs113549125	LDL	G	T	-0.07344	0.003171	1.519e-118	-0.0109	0.0064	0.08849	TRUE
rs11591147	LDL	G	T	0.3923	0.01219	1e-200	0.0442	0.0273	0.106	TRUE
rs1168041	LDL	T	C	-0.024	0.003483	5.642e-12	0.0026	0.0068	0.699	TRUE
rs11699044	LDL	C	T	0.03047	0.004953	7.714e-10	-0.0404	0.0101	6.615e-05	FALSE
rs117791490	LDL	C	T	-0.1125	0.01167	5.377e-22	0.0538	0.025	0.03165	FALSE
rs11870935	LDL	G	A	0.01906	0.003103	8.156e-10	0.014	0.0062	0.02421	FALSE
rs12208357	LDL	C	T	-0.04376	0.005866	8.716e-14	0.0151	0.0115	0.1907	TRUE
rs12464355	LDL	A	G	0.03962	0.005285	6.56e-14	-0.0143	0.0109	0.1882	TRUE
rs1260326	LDL	T	C	0.02406	0.003091	7.072e-15	-0.0106	0.0064	0.09481	TRUE
rs12670286	LDL	G	T	-0.03017	0.004094	1.699e-13	-0.0037	0.0083	0.655	TRUE
rs12916	LDL	T	C	-0.0626	0.00311	4.865e-90	-0.0113	0.0063	0.07173	TRUE
rs13068313	LDL	G	A	0.02431	0.003616	1.79e-11	0.0157	0.0074	0.03529	TRUE
rs16841888	LDL	C	T	0.04576	0.007026	7.397e-11	-0.0039	0.0155	0.8028	TRUE
rs17050272	LDL	G	A	0.02237	0.003096	5.078e-13	-0.0085	0.0064	0.1859	TRUE
rs174548	LDL	C	G	0.02999	0.003326	1.914e-19	0.0046	0.0067	0.491	TRUE
rs1801689	LDL	A	C	-0.09201	0.00867	2.656e-26	-0.0116	0.0188	0.5392	TRUE
rs2000999	LDL	G	A	-0.04711	0.003804	3.27e-35	0.0042	0.0077	0.5893	TRUE
rs2030958	LDL	G	T	0.02703	0.003848	2.166e-12	0.013	0.0078	0.09381	TRUE
rs2218260	LDL	T	C	-0.01979	0.003348	3.399e-09	0.0002	0.0064	0.9749	TRUE
rs2244608	LDL	A	G	-0.03269	0.003292	3.087e-23	0.0146	0.0066	0.02754	FALSE
rs2288595	LDL	C	T	0.03239	0.005423	2.351e-09	-0.0174	0.0109	0.1108	TRUE
rs2335077	LDL	A	G	-0.02123	0.003186	2.693e-11	-0.0021	0.0066	0.7472	TRUE
rs2419604	LDL	A	G	0.0255	0.003437	1.192e-13	-0.0123	0.007	0.07655	TRUE
rs2495477	LDL	A	G	0.05061	0.003361	3.258e-51	-0.0003	0.0072	0.9621	TRUE
rs2642438	LDL	A	G	-0.02318	0.003347	4.372e-12	0.0084	0.0071	0.232	TRUE
rs2708699	LDL	T	C	0.02293	0.003173	4.927e-13	-0.0183	0.0073	0.01237	FALSE
rs2745865	LDL	T	C	0.03417	0.004223	5.923e-16	-0.0131	0.01	0.1891	TRUE
rs2853926	LDL	A	G	-0.01885	0.003399	2.929e-08	-0.0126	0.0071	0.07624	TRUE
rs28899170	LDL	C	A	0.01933	0.003333	6.655e-09	0.0044	0.0067	0.5068	TRUE
rs2954021	LDL	A	G	0.0557	0.003095	2.232e-72	-0.013	0.0063	0.03885	FALSE
rs2965157	LDL	T	C	0.1545	0.009286	3.703e-62	-0.0445	0.0209	0.0334	FALSE
rs314253	LDL	T	C	0.02172	0.003206	1.247e-11	-0.0041	0.0065	0.5312	TRUE
rs35431118	LDL	C	T	0.01793	0.003074	5.462e-09	-0.0157	0.0063	0.01341	FALSE
rs3742318	LDL	T	C	0.02299	0.003897	3.628e-09	-0.0057	0.0081	0.4789	TRUE
rs3758413	LDL	T	C	-0.02158	0.003073	2.199e-12	-0.01	0.0065	0.1211	TRUE
rs4129767	LDL	G	A	-0.01776	0.003047	5.6e-09	0.0031	0.0064	0.625	TRUE
rs4299376	LDL	G	T	0.05835	0.003281	1.035e-70	-0.0132	0.0071	0.06245	FALSE
rs4418728	LDL	G	T	0.01802	0.003067	4.214e-09	0.0117	0.0062	0.05928	TRUE
rs4704825	LDL	A	G	-0.02513	0.003205	4.511e-15	0.0024	0.0068	0.7187	TRUE
rs4722551	LDL	T	C	-0.03101	0.004117	5.015e-14	-0.0188	0.0089	0.03477	TRUE
rs532436	LDL	G	A	-0.07278	0.00384	4.856e-80	-0.0431	0.0078	2.906e-08	FALSE
rs548145	LDL	T	C	-0.1151	0.003902	9.853e-191	-0.0079	0.0083	0.341	TRUE
rs6016373	LDL	A	G	0.02328	0.00313	1.014e-13	-0.0072	0.0068	0.2896	TRUE
rs62493791	LDL	T	G	-0.02891	0.003909	1.399e-13	0.0187	0.008	0.01882	FALSE
rs6413504	LDL	A	G	-0.02653	0.003068	5.229e-18	0.0011	0.0062	0.8525	TRUE
rs6511720	LDL	G	T	0.1619	0.004704	1e-200	-0.0014	0.0103	0.8945	TRUE
rs653178	LDL	C	T	-0.02494	0.00304	2.358e-16	-0.0311	0.0062	5.879e-07	FALSE
rs6547409	LDL	C	T	0.1105	0.007367	7.512e-51	-0.0143	0.0146	0.3267	TRUE
rs6727524	LDL	C	A	-0.02138	0.003907	4.474e-08	-0.0066	0.0078	0.3975	TRUE
rs6920309	LDL	C	T	0.01805	0.00312	7.303e-09	0.0018	0.0065	0.7817	TRUE
rs7078864	LDL	A	C	-0.02259	0.003066	1.729e-13	0.0026	0.0062	0.6755	TRUE
rs7254892	LDL	G	A	0.362	0.008516	1e-200	0.0216	0.017	0.2032	TRUE
rs7255743	LDL	G	A	0.1283	0.01162	2.456e-28	0.0032	0.0233	0.8916	TRUE
rs72654432	LDL	A	G	0.1063	0.01111	1.112e-21	0.0278	0.0216	0.198	TRUE
rs737338	LDL	C	T	0.04945	0.007746	1.729e-10	0.0266	0.0164	0.1045	TRUE
rs740516	LDL	C	G	0.05135	0.004497	3.439e-30	0.0097	0.0088	0.2691	TRUE
rs7528419	LDL	A	G	0.1576	0.003675	1e-200	0.0072	0.0075	0.3325	TRUE
rs7566220	LDL	A	G	0.02827	0.003497	6.255e-16	0.0038	0.0069	0.5828	TRUE
rs77301115	LDL	G	A	-0.1439	0.01012	7.357e-46	0.0192	0.022	0.3818	TRUE
rs80215559	LDL	T	C	0.05488	0.006272	2.146e-18	0.0015	0.0136	0.9131	TRUE
rs9297994	LDL	G	A	0.02742	0.003264	4.419e-17	0.0189	0.0065	0.003825	FALSE
rs9376090	LDL	T	C	0.03031	0.003503	5.059e-18	-0.0057	0.0076	0.4543	TRUE
rs9496567	LDL	G	A	0.02101	0.003613	6.123e-09	-0.0092	0.0083	0.2687	TRUE
rs9646133	LDL	G	T	0.02037	0.0033	6.743e-10	-0.0054	0.0069	0.4329	TRUE
rs979746	LDL	A	C	0.02072	0.003741	3.028e-08	-0.0101	0.0073	0.1638	TRUE
rs9837622	LDL	T	A	0.03715	0.006183	1.883e-09	-0.0162	0.0132	0.2172	TRUE
rs10263252	TC	G	A	0.02562	0.003872	3.726e-11	0.0128	0.0077	0.09797	TRUE
rs10455872	TC	A	G	-0.07565	0.006001	2.016e-36	-0.0155	0.0125	0.2148	TRUE
rs10468017	TC	C	T	-0.05716	0.003368	1.394e-64	-0.009	0.0071	0.2055	TRUE
rs10757272	TC	C	T	0.01869	0.003106	1.77e-09	0.0267	0.0062	1.528e-05	FALSE
rs10790517	TC	A	T	-0.01989	0.003199	5.052e-10	-0.0083	0.0068	0.2249	TRUE
rs10893500	TC	T	C	-0.03582	0.004497	1.65e-15	0.0126	0.0093	0.1767	TRUE
rs11207981	TC	C	A	-0.05804	0.00323	3.892e-72	0.0043	0.0066	0.5204	TRUE
rs11216185	TC	T	G	0.03991	0.006449	6.067e-10	-0.0556	0.0129	1.568e-05	FALSE
rs113549125	TC	G	T	-0.06408	0.003169	8.094e-91	-0.0109	0.0064	0.08849	TRUE
rs11591147	TC	G	T	0.3235	0.01218	3.354e-155	0.0442	0.0273	0.106	TRUE
rs11595267	TC	T	C	-0.01969	0.003559	3.144e-08	-0.0052	0.0074	0.4857	TRUE
rs11700250	TC	C	T	0.02988	0.004265	2.451e-12	-0.0131	0.0088	0.1357	TRUE
rs11759553	TC	A	T	0.03036	0.003466	1.977e-18	-0.0087	0.0074	0.2391	TRUE
rs117791490	TC	C	T	-0.09062	0.01166	7.818e-15	0.0538	0.025	0.03165	FALSE
rs11789603	TC	C	T	-0.03389	0.005438	4.572e-10	0.007	0.0101	0.4894	TRUE
rs12208357	TC	C	T	-0.04653	0.005861	2.032e-15	0.0151	0.0115	0.1907	TRUE
rs12449427	TC	G	C	0.0266	0.003895	8.669e-12	0.0094	0.0072	0.1898	TRUE
rs12464355	TC	A	G	0.0351	0.005282	3.024e-11	-0.0143	0.0109	0.1882	TRUE
rs1260326	TC	T	C	0.07307	0.003085	7.999e-124	-0.0106	0.0064	0.09481	TRUE
rs12740374	TC	G	T	0.1351	0.00367	1e-200	0.0073	0.0075	0.3275	TRUE
rs12916	TC	T	C	-0.0569	0.003108	7.678e-75	-0.0113	0.0063	0.07173	TRUE
rs13107325	TC	C	T	0.03115	0.005595	2.585e-08	-0.0173	0.0125	0.1657	TRUE
rs13137873	TC	C	T	-0.02772	0.003729	1.056e-13	-0.0045	0.0074	0.5427	TRUE
rs1338667	TC	T	A	0.01742	0.003106	2.031e-08	0.0069	0.0065	0.29	TRUE
rs1473886	TC	G	T	0.02188	0.003078	1.172e-12	0.0032	0.0063	0.6109	TRUE
rs17050272	TC	G	A	0.01965	0.003094	2.154e-10	-0.0085	0.0064	0.1859	TRUE
rs17231506	TC	C	T	-0.05609	0.00328	1.621e-65	-0.0124	0.0066	0.06285	TRUE
rs17561950	TC	G	A	-0.01942	0.003142	6.467e-10	0.0035	0.0064	0.5818	TRUE
rs17725246	TC	T	C	-0.02962	0.004016	1.666e-13	-0.0117	0.0084	0.1647	TRUE
rs17765311	TC	A	C	-0.01873	0.003216	5.712e-09	-0.0029	0.0066	0.6641	TRUE
rs1871047	TC	A	G	0.02445	0.003129	5.546e-15	0.0018	0.0067	0.792	TRUE
rs2000999	TC	G	A	-0.04455	0.003802	1.057e-31	0.0042	0.0077	0.5893	TRUE
rs2068888	TC	G	A	0.0243	0.003061	2.039e-15	0.0115	0.0062	0.06369	TRUE
rs2111485	TC	A	G	0.01769	0.003113	1.338e-08	0.018	0.0065	0.005437	FALSE
rs2244608	TC	A	G	-0.03449	0.003289	1.013e-25	0.0146	0.0066	0.02754	FALSE
rs2247056	TC	T	C	-0.03425	0.003479	7.309e-23	-0.01	0.0074	0.1768	TRUE
rs2419604	TC	A	G	0.01989	0.003434	6.915e-09	-0.0123	0.007	0.07655	TRUE
rs2495477	TC	A	G	0.03965	0.003359	3.798e-32	-0.0003	0.0072	0.9621	TRUE
rs2575876	TC	G	A	0.0389	0.003598	3.066e-27	0.0126	0.0071	0.0764	TRUE
rs2602376	TC	C	T	0.02266	0.003374	1.878e-11	0.0044	0.0068	0.5173	TRUE
rs261334	TC	G	C	0.05339	0.003745	4.387e-46	0.0005	0.0077	0.9436	TRUE
rs2642438	TC	A	G	-0.01925	0.003345	1e-200	0.0084	0.0071	0.232	TRUE
rs2708699	TC	T	C	0.02979	0.00317	5.666e-21	-0.0183	0.0073	0.01237	FALSE
rs2836948	TC	T	C	-0.01756	0.003076	1.146e-08	0.0167	0.0062	0.00699	FALSE
rs2954021	TC	A	G	0.08462	0.003089	6.635e-165	-0.013	0.0063	0.03885	FALSE
rs3110454	TC	C	T	0.02003	0.003264	8.51e-10	0.0005	0.0062	0.939	TRUE
rs3184504	TC	T	C	-0.02529	0.003039	8.688e-17	-0.0314	0.0062	3.95e-07	FALSE
rs34255979	TC	C	T	0.02771	0.004705	3.909e-09	0.0065	0.0098	0.5026	TRUE
rs34958196	TC	G	A	0.02901	0.004617	3.324e-10	-0.0329	0.0106	0.001968	FALSE
rs34972471	TC	G	A	-0.02219	0.003583	5.96e-10	-0.0067	0.0072	0.3549	TRUE
rs3800406	TC	A	G	0.03438	0.005031	8.259e-12	0.0167	0.0101	0.09771	TRUE
rs4299376	TC	G	T	0.05159	0.003279	9.237e-56	-0.0132	0.0071	0.06245	FALSE
rs4639414	TC	A	G	-0.02944	0.00385	2.081e-14	-0.0042	0.0077	0.586	TRUE
rs4704825	TC	A	G	-0.03802	0.003201	1.613e-32	0.0024	0.0068	0.7187	TRUE
rs4821116	TC	C	T	0.0251	0.003917	1.484e-10	-0.0136	0.0079	0.08582	TRUE
rs4883203	TC	A	G	-0.02827	0.004298	4.753e-11	0.0005	0.0087	0.9542	TRUE
rs532436	TC	G	A	-0.06893	0.003837	4.136e-72	-0.0431	0.0078	2.906e-08	FALSE
rs548145	TC	T	C	-0.1002	0.003901	2.069e-145	-0.0079	0.0083	0.341	TRUE
rs56268840	TC	C	T	0.02662	0.003488	2.345e-14	0.0133	0.0072	0.06446	TRUE
rs62059344	TC	C	A	0.02075	0.003632	1.116e-08	-0.005	0.0071	0.4877	TRUE
rs6413504	TC	A	G	-0.02079	0.003066	1.199e-11	0.0011	0.0062	0.8525	TRUE
rs6502640	TC	G	A	-0.02132	0.003899	4.577e-08	-0.0125	0.0077	0.103	TRUE
rs6511720	TC	G	T	0.1341	0.004703	1.646e-178	-0.0014	0.0103	0.8945	TRUE
rs6547409	TC	C	T	0.1063	0.007362	3.376e-47	-0.0143	0.0146	0.3267	TRUE
rs6748088	TC	T	C	0.03464	0.003416	3.637e-24	0.0039	0.0069	0.5691	TRUE
rs72654432	TC	A	G	0.09065	0.01111	3.302e-16	0.0278	0.0216	0.198	TRUE
rs7315453	TC	T	C	0.03639	0.005197	2.528e-12	-0.0022	0.0113	0.8478	TRUE
rs737338	TC	C	T	0.07378	0.007739	1.531e-21	0.0266	0.0164	0.1045	TRUE
rs740516	TC	C	G	0.04866	0.004493	2.474e-27	0.0097	0.0088	0.2691	TRUE
rs7412	TC	C	T	0.1609	0.005617	4.12e-180	-0.0009	0.0115	0.9376	TRUE
rs7601153	TC	C	G	0.01961	0.003144	4.475e-10	-0.0018	0.0063	0.7726	TRUE
rs761248	TC	T	G	0.01994	0.003396	4.308e-09	0.0019	0.0077	0.8025	TRUE
rs7625947	TC	T	C	0.01956	0.003222	1.274e-09	-0.0111	0.0064	0.08357	TRUE
rs762861	TC	G	C	-0.02513	0.003726	1.538e-11	0.0019	0.0074	0.8028	TRUE
rs7631792	TC	C	T	0.01941	0.003122	5.114e-10	0.008	0.0063	0.2011	TRUE
rs7903137	TC	C	T	-0.02599	0.003089	3.933e-17	-0.0096	0.0064	0.1365	TRUE
rs8111069	TC	A	C	-0.02213	0.003278	1.487e-11	-0.0064	0.0067	0.3385	TRUE
rs869202	TC	A	G	0.02396	0.004159	8.287e-09	0.0092	0.0082	0.2593	TRUE
rs9297994	TC	G	A	0.03554	0.00326	1.18e-27	0.0189	0.0065	0.003825	FALSE
rs9496567	TC	G	A	0.02184	0.00361	1.456e-09	-0.0092	0.0083	0.2687	TRUE
rs964184	TC	G	C	0.1025	0.004385	9.206e-121	-0.0182	0.009	0.04288	FALSE
rs9832727	TC	C	G	0.02206	0.003308	2.563e-11	0.0057	0.0068	0.4021	TRUE
rs9854574	TC	G	A	0.03328	0.005591	2.65e-09	-0.021	0.0124	0.0904	TRUE
rs9947684	TC	A	G	-0.03478	0.003336	1.879e-25	-0.0076	0.0068	0.2675	TRUE
rs9987289	TC	A	G	-0.05105	0.005377	2.227e-21	-0.0268	0.0111	0.01596	FALSE
rs1013402	TG	A	G	-0.02062	0.003373	9.688e-10	0.0045	0.0068	0.5025	TRUE
rs10184004	TG	C	T	0.03049	0.003167	6.168e-22	0.009	0.0063	0.1486	TRUE
rs10188267	TG	T	C	0.01747	0.003115	2.051e-08	0.014	0.0066	0.03528	FALSE
rs10238091	TG	A	T	-0.02866	0.004983	8.834e-09	0.0414	0.0099	2.975e-05	FALSE
rs10853981	TG	G	A	-0.0222	0.003273	1.179e-11	0.024	0.0066	0.0002857	FALSE
rs10880868	TG	C	T	-0.02297	0.0038	1.489e-09	0.0071	0.0077	0.3586	TRUE
rs10889353	TG	A	C	0.07242	0.003257	2.017e-109	-0.0043	0.0066	0.5163	TRUE
rs11057830	TG	G	A	-0.03048	0.004361	2.77e-12	0.0166	0.0097	0.08851	TRUE
rs11216117	TG	C	A	-0.234	0.006019	1e-200	0.026	0.0121	0.03163	TRUE
rs11231694	TG	G	C	-0.04918	0.006986	1.928e-12	0.0265	0.0138	0.05382	TRUE
rs112376176	TG	C	T	-0.05351	0.008948	2.241e-09	0.0175	0.0156	0.2623	TRUE
rs113549125	TG	G	T	-0.02047	0.003202	1.633e-10	-0.0109	0.0064	0.08849	FALSE
rs11630468	TG	A	G	-0.02696	0.003222	5.946e-17	-0.0031	0.0066	0.6371	TRUE
rs11671010	TG	T	C	-0.02558	0.004203	1.157e-09	-0.0031	0.0095	0.7463	TRUE
rs11709077	TG	G	A	0.02947	0.004746	5.346e-10	0.0172	0.0094	0.06713	FALSE
rs11777933	TG	C	G	0.02861	0.004238	1.472e-11	0.0137	0.0086	0.1127	TRUE
rs11879589	TG	G	A	0.03789	0.005707	3.15e-11	-0.0061	0.0123	0.6215	TRUE
rs1206773	TG	G	A	0.02027	0.003609	1.941e-08	-0.011	0.0082	0.1769	TRUE
rs12332329	TG	G	A	0.01992	0.003533	1.729e-08	-0.0106	0.007	0.1292	TRUE
rs12521454	TG	T	C	-0.02418	0.003535	7.853e-12	-0.0112	0.0071	0.1149	TRUE
rs1260326	TG	T	C	0.1151	0.00311	1e-200	-0.0106	0.0064	0.09481	TRUE
rs12609995	TG	A	C	0.02043	0.003526	6.931e-09	0.0045	0.0071	0.528	TRUE
rs12657266	TG	C	T	-0.03877	0.003178	3.245e-34	0.0018	0.0068	0.7895	TRUE
rs12814794	TG	G	A	0.02371	0.003749	2.569e-10	0.0122	0.0072	0.08884	FALSE
rs1415293	TG	A	T	0.02428	0.003391	8.118e-13	0.0111	0.0068	0.102	TRUE
rs1425478	TG	C	T	0.01974	0.003262	1.435e-09	-0.0016	0.0066	0.8118	TRUE
rs1437134	TG	A	G	-0.0201	0.003274	8.257e-10	-0.0116	0.0063	0.06446	FALSE
rs1482852	TG	A	G	0.02882	0.003248	7.111e-19	0.0063	0.0064	0.324	TRUE
rs1534696	TG	C	A	0.01847	0.003326	2.802e-08	-0.0071	0.0064	0.2732	TRUE
rs1535	TG	A	G	-0.06259	0.003257	3.109e-82	0.007	0.0066	0.2901	TRUE
rs1558860	TG	A	C	0.2326	0.006015	1e-200	-0.0026	0.012	0.8287	TRUE
rs1650527	TG	C	T	-0.02742	0.003647	5.609e-14	0.0121	0.0075	0.1099	TRUE
rs17145750	TG	C	T	0.1191	0.004315	1.732e-167	-0.0313	0.0097	0.001223	FALSE
rs1716409	TG	A	G	-0.02111	0.003412	6.152e-10	0.0191	0.0068	0.005208	FALSE
rs1741	TG	G	C	-0.02096	0.003364	4.634e-10	-0.013	0.0075	0.0845	FALSE
rs17600346	TG	T	C	-0.05241	0.008125	1.118e-10	-0.0558	0.0159	0.0004314	FALSE
rs17698831	TG	T	A	0.04267	0.006672	1.598e-10	0.0162	0.0133	0.2228	TRUE
rs1801689	TG	A	C	0.0771	0.008733	1.061e-18	-0.0116	0.0188	0.5392	TRUE
rs1864163	TG	G	A	-0.02805	0.003506	1.243e-15	0.0069	0.0072	0.3351	TRUE
rs1979277	TG	G	A	0.02	0.003315	1.592e-09	-0.0134	0.0067	0.04352	TRUE
rs2068888	TG	G	A	0.02995	0.00309	3.3e-22	0.0115	0.0062	0.06369	FALSE
rs2223745	TG	G	A	-0.01826	0.003123	4.995e-09	-0.0079	0.0062	0.2047	TRUE
rs2275355	TG	C	T	-0.01979	0.003438	8.562e-09	-0.0059	0.0075	0.4302	TRUE
rs2281719	TG	C	T	0.03812	0.003158	1.51e-33	-0.0088	0.007	0.2114	TRUE
rs2292369	TG	A	G	-0.02917	0.00319	6.003e-20	0.0006	0.0066	0.9275	TRUE
rs2298058	TG	C	T	-0.02769	0.00345	1.018e-15	-0.0146	0.0066	0.02816	FALSE
rs231541	TG	C	G	0.03288	0.004256	1.116e-14	-0.0094	0.0086	0.2732	TRUE
rs2412847	TG	G	A	-0.05215	0.007812	2.474e-11	0.0299	0.0149	0.04485	TRUE
rs2602856	TG	C	A	-0.01869	0.003239	7.914e-09	-0.0176	0.0066	0.008033	FALSE
rs2723065	TG	A	G	0.02806	0.003247	5.685e-18	-0.0162	0.0064	0.01149	FALSE
rs2954021	TG	A	G	0.102	0.003117	1e-200	-0.013	0.0063	0.03885	TRUE
rs2960578	TG	T	G	0.01907	0.003124	1.031e-09	0.0073	0.0062	0.243	TRUE
rs2972144	TG	A	G	-0.04436	0.003216	2.912e-43	-0.0024	0.0065	0.707	TRUE
rs325	TG	T	C	0.2005	0.005036	1e-200	-0.0155	0.0102	0.1285	TRUE
rs35570672	TG	T	C	0.04019	0.003689	1.264e-27	0.0098	0.0074	0.1841	TRUE
rs3736147	TG	G	A	-0.01994	0.003465	8.712e-09	0.0004	0.0073	0.955	TRUE
rs3754346	TG	C	T	-0.02294	0.003721	7.094e-10	-0.0144	0.0077	0.06152	FALSE
rs3760188	TG	C	T	0.0209	0.003195	6.143e-11	0.0107	0.0062	0.08478	FALSE
rs3809114	TG	G	A	0.0199	0.003102	1.404e-10	-0.0291	0.0063	3.729e-06	FALSE
rs3843935	TG	C	T	-0.01814	0.003187	1.257e-08	-0.0066	0.0064	0.3064	TRUE
rs3936510	TG	G	T	-0.0386	0.003861	1.581e-23	0.0219	0.0082	0.007163	FALSE
rs4149056	TG	T	C	-0.03584	0.004219	1.969e-17	-0.0098	0.0084	0.2447	TRUE
rs445925	TG	G	A	-0.1389	0.004968	8.509e-172	0.0072	0.0104	0.4922	TRUE
rs4705986	TG	T	G	0.03648	0.00653	2.314e-08	0.0349	0.0144	0.01529	FALSE
rs4794036	TG	A	G	0.0223	0.003128	1.011e-12	0.0075	0.0062	0.2298	TRUE
rs4804311	TG	A	G	0.05088	0.005493	1.986e-20	0.0021	0.0125	0.8686	TRUE
rs4969187	TG	T	C	0.02269	0.003263	3.559e-12	-0.0105	0.0065	0.1076	TRUE
rs543819	TG	A	G	0.03915	0.006075	1.166e-10	-0.0523	0.012	1.399e-05	FALSE
rs58542926	TG	C	T	0.09203	0.005837	5.673e-56	-0.0181	0.0117	0.121	TRUE
rs593979	TG	T	C	0.0188	0.003316	1.436e-08	-0.016	0.0066	0.01548	FALSE
rs6021791	TG	A	T	0.03055	0.005403	1.562e-08	0.0069	0.0117	0.5597	TRUE
rs6065904	TG	G	A	-0.03683	0.003883	2.432e-21	0.0145	0.0075	0.05117	TRUE
rs61061846	TG	G	A	-0.02274	0.003429	3.317e-11	0.0161	0.0072	0.02591	FALSE
rs6124245	TG	T	C	0.02106	0.003396	5.583e-10	-0.0064	0.007	0.358	TRUE
rs628751	TG	C	A	0.02383	0.003082	1.064e-14	0.0055	0.0062	0.3773	TRUE
rs6457374	TG	C	T	-0.04003	0.003513	4.518e-30	-0.0102	0.0074	0.1716	TRUE
rs676210	TG	G	A	0.06475	0.003755	1.376e-66	0.0047	0.0075	0.5293	TRUE
rs6847980	TG	G	T	-0.03026	0.003237	8.987e-21	-0.0135	0.0065	0.03624	FALSE
rs6923947	TG	G	A	0.01973	0.00327	1.609e-09	-0.004	0.0064	0.5287	TRUE
rs7119933	TG	A	C	0.02377	0.004067	5.097e-09	0.0107	0.0081	0.1877	TRUE
rs7120118	TG	T	C	0.02977	0.003366	9.261e-19	-0.0141	0.0067	0.0364	TRUE
rs7215180	TG	A	G	-0.02147	0.003808	1.715e-08	0.0288	0.0077	0.0001708	FALSE
rs727428	TG	T	C	0.021	0.003213	6.316e-11	0.0016	0.0062	0.7951	TRUE
rs735670	TG	A	T	0.03813	0.005991	1.955e-10	-0.023	0.0138	0.096	TRUE
rs7396943	TG	G	C	0.01817	0.003187	1.189e-08	0.0032	0.0063	0.6148	TRUE
rs762861	TG	G	C	-0.03074	0.003762	3.069e-16	0.0019	0.0074	0.8028	TRUE
rs77101426	TG	G	A	0.03689	0.006128	1.753e-09	-0.0042	0.0121	0.7268	TRUE
rs7906567	TG	A	C	0.06184	0.01063	6.064e-09	0.0314	0.0225	0.1631	TRUE
rs8070463	TG	T	C	0.01835	0.003079	2.503e-09	-0.0109	0.0063	0.08172	TRUE
rs8107967	TG	A	G	0.01837	0.003177	7.428e-09	-0.0022	0.0063	0.7293	TRUE
rs9297994	TG	G	A	0.02176	0.003294	3.93e-11	0.0189	0.0065	0.003825	FALSE
rs9505097	TG	C	T	0.02206	0.003982	3.027e-08	0.0141	0.0079	0.073	FALSE
rs9568431	TG	A	G	-0.0281	0.004867	7.784e-09	0.0207	0.0093	0.02625	FALSE
rs973579	TG	A	G	-0.01913	0.003092	6.112e-10	-0.0079	0.0063	0.2111	TRUE
rs9832727	TG	C	G	0.02227	0.003339	2.567e-11	0.0057	0.0068	0.4021	TRUE
rs9899520	TG	A	G	0.02362	0.003853	8.86e-10	0.0009	0.0077	0.9046	TRUE
rs998584	TG	C	A	-0.04444	0.003141	1.99e-45	0.0221	0.0064	0.0005459	FALSE
