# Supplementary material for: The relationship between circulating lipids and breast cancer risk: A Mendelian randomization study
Source: PLoS Med. 2020 Sep 11;17(9):e1003302. doi: 10.1371/journal.pmed.1003302 (PMC7485834; doi:10.1371/journal.pmed.1003302)
Supplement: S2 Table — SNP: rsID of genetic instrument; expZ: trait and data set used as first/second/… exposure (e.g., if exp1 is ldl_mvp, LDL summary statistics from GLGC were used as the first exposure); expZ_beta: effect size estimate for trait expZ; expZ_se: standard error of effect size estimate for trait expZ; expZ_pval: P-value of effect size estimate for trait expZ; bc_beta: BC risk effect size estimate; bc_se: standard error of BC effect size estimate; bc_pval: P-value of BC effect size estimate; test: unique identifier for each 2, 3, or 5-exposure MVMR experiment included in this table. AaM, age at menarche; BC, breast cancer; BMI, body mass index; GLGC, Global Lipids Genetics Consortium; HDL, high-density lipoprotein; LDL, low-density lipoprotein; MR, Mendelian randomization; MVMR, multivariable MR; MVP, Million Veteran Program; TC; total cholesterol; TG, triglyceride. (XLSX) [file pmed.1003302.s017.xlsx]

## Sheet: ST2
SNP	exp1_beta	exp2_beta	exp3_beta	exp4_beta	exp5_beta	bc_beta	exp1_se	exp2_se	exp3_se	exp4_se	exp5_se	bc_se	exp1_pval	exp2_pval	exp3_pval	exp4_pval	exp5_pval	bc_pval	exp1	exp2	exp3	exp4	exp5	test
rs10007906	-0.005505	0.002867	0.004241	-0.0133	0.0078	0.0136	0.003225	0.003193	0.003221	0.0018	0.00448042	0.0065	0.08784	0.3693	0.188	1.7e-13	0.0817	0.03646	hdl_mvp	ldl_mvp	tg_mvp	bmi	AaM	mvpHDL_mvpLDL_mvpTG_BMI_AaM
rs1000940	-0.0008234	6.206e-05	0.003134	-0.0154	0.02	-0.006	0.003355	0.003321	0.00335	0.0018	0.00471075	0.0067	0.8061	0.9851	0.3495	1.1e-17	2.18e-05	0.3692	hdl_mvp	ldl_mvp	tg_mvp	bmi	AaM	mvpHDL_mvpLDL_mvpTG_BMI_AaM
rs10011174	-0.0002513	-0.0009972	-0.001411	-0.0033	-0.026	-0.0009	0.003445	0.00341	0.003439	0.0019	0.00465239	0.0068	0.9418	0.7699	0.6815	0.077	2.29e-08	0.8928	hdl_mvp	ldl_mvp	tg_mvp	bmi	AaM	mvpHDL_mvpLDL_mvpTG_BMI_AaM
rs10024216	0.01367	-0.0043	-0.0008627	-0.011	0.0097	-0.0347	0.003351	0.003318	0.003347	0.0019	0.00451016	0.0066	4.54e-05	0.195	0.7966	3.1e-09	0.0315	1.188e-07	hdl_mvp	ldl_mvp	tg_mvp	bmi	AaM	mvpHDL_mvpLDL_mvpTG_BMI_AaM
rs10049088	-0.02584	-0.005393	0.02794	0.0035	0.034	0.0057	0.003171	0.00314	0.003167	0.0017	0.00447183	0.0064	3.665e-16	0.08592	1.11e-18	0.042	2.89e-14	0.3777	hdl_mvp	ldl_mvp	tg_mvp	bmi	AaM	mvpHDL_mvpLDL_mvpTG_BMI_AaM
rs10049090	-0.02558	-0.006072	0.02889	0.0044	0.034	0.007	0.003262	0.003231	0.003258	0.0018	0.00439158	0.0063	4.483e-15	0.06021	7.664e-19	0.013	9.78e-15	0.2711	hdl_mvp	ldl_mvp	tg_mvp	bmi	AaM	mvpHDL_mvpLDL_mvpTG_BMI_AaM
rs10056247	-0.002966	0.0008036	8.079e-05	0.0128	-0.046	0.0104	0.003429	0.003394	0.003425	0.0019	0.00470085	0.0068	0.387	0.8128	0.9812	2.6e-11	1.3e-22	0.1276	hdl_mvp	ldl_mvp	tg_mvp	bmi	AaM	mvpHDL_mvpLDL_mvpTG_BMI_AaM
rs10066835	0.01594	0.003012	-0.006792	-0.0428	0.038	0.0051	0.01285	0.01272	0.01283	0.0074	0.0177924	0.0268	0.2149	0.8128	0.5965	6.5e-09	0.0327	0.8481	hdl_mvp	ldl_mvp	tg_mvp	bmi	AaM	mvpHDL_mvpLDL_mvpTG_BMI_AaM
rs1007934	0.002492	-0.002531	-0.0001734	0.012	-0.0071	0.0026	0.003351	0.003318	0.003347	0.0017	0.00427948	0.0063	0.4571	0.4456	0.9587	7.6e-12	0.0971	0.6826	hdl_mvp	ldl_mvp	tg_mvp	bmi	AaM	mvpHDL_mvpLDL_mvpTG_BMI_AaM
rs10099330	0.003148	-0.001634	-0.004418	-0.0112	0.0014	-0.0015	0.003261	0.003229	0.003258	0.0017	0.00423563	0.0063	0.3344	0.6129	0.175	1.4e-10	0.741	0.8071	hdl_mvp	ldl_mvp	tg_mvp	bmi	AaM	mvpHDL_mvpLDL_mvpTG_BMI_AaM
rs10118866	0.009658	0.002592	-0.002566	-0.012	0.0025	0.0003	0.003728	0.003693	0.003725	0.0021	0.00518966	0.0075	0.009585	0.4827	0.4909	6.2e-09	0.63	0.9712	hdl_mvp	ldl_mvp	tg_mvp	bmi	AaM	mvpHDL_mvpLDL_mvpTG_BMI_AaM
rs10131890	-0.003397	-0.007522	0.001199	-0.0222	0.014	-0.0106	0.006859	0.006791	0.006851	0.0039	0.00965378	0.0134	0.6204	0.2681	0.8611	1.6e-08	0.147	0.4301	hdl_mvp	ldl_mvp	tg_mvp	bmi	AaM	mvpHDL_mvpLDL_mvpTG_BMI_AaM
rs10132280	-0.001108	0.006654	0.002281	0.0223	-0.0074	-0.0041	0.003483	0.003449	0.003479	0.0018	0.00475954	0.0069	0.7503	0.05373	0.5121	5.6e-35	0.12	0.5525	hdl_mvp	ldl_mvp	tg_mvp	bmi	AaM	mvpHDL_mvpLDL_mvpTG_BMI_AaM
rs1013402	0.01254	-0.001631	-0.02062	-0.0295	0.03	0.0045	0.003378	0.003345	0.003373	0.0018	0.00452255	0.0068	0.0002061	0.6259	9.688e-10	1.3e-63	3.28e-11	0.5025	hdl_mvp	ldl_mvp	tg_mvp	bmi	AaM	mvpHDL_mvpLDL_mvpTG_BMI_AaM
rs10134333	-0.002697	0.0003799	-0.006358	-0.0334	0.064	0.0111	0.007763	0.007681	0.007752	0.0042	0.011032	0.0167	0.7283	0.9606	0.4121	1.6e-15	6.58e-09	0.507	hdl_mvp	ldl_mvp	tg_mvp	bmi	AaM	mvpHDL_mvpLDL_mvpTG_BMI_AaM
rs1014194	-0.006707	-0.0007789	0.00312	0.0102	-0.0063	-0.002	0.00328	0.003248	0.003276	0.0018	0.00446229	0.0066	0.0409	0.8105	0.3409	1.8e-08	0.158	0.7648	hdl_mvp	ldl_mvp	tg_mvp	bmi	AaM	mvpHDL_mvpLDL_mvpTG_BMI_AaM
rs10144318	-0.005666	-0.0005967	0.00639	0.0092	0.0003	0.0054	0.003204	0.003172	0.0032	0.0016	0.00508993	0.0062	0.07694	0.8508	0.04586	1.4e-08	0.953	0.3856	hdl_mvp	ldl_mvp	tg_mvp	bmi	AaM	mvpHDL_mvpLDL_mvpTG_BMI_AaM
rs10146527	-0.006085	-0.00293	-0.0004191	0.0137	-0.0015	0.0055	0.003192	0.003161	0.003188	0.0017	0.00444899	0.0065	0.05661	0.354	0.8954	2.3e-15	0.736	0.404	hdl_mvp	ldl_mvp	tg_mvp	bmi	AaM	mvpHDL_mvpLDL_mvpTG_BMI_AaM
rs10150964	-0.005891	0.004248	0.01028	-0.0141	0.011	0	0.003417	0.003383	0.003413	0.0019	0.00462133	0.0069	0.08467	0.2093	0.002606	1.1e-13	0.0173	0.9987	hdl_mvp	ldl_mvp	tg_mvp	bmi	AaM	mvpHDL_mvpLDL_mvpTG_BMI_AaM
rs10156597	-0.003073	-0.005479	-0.002434	-0.0092	0.1	-0.0124	0.003341	0.003307	0.003335	0.0019	0.00454781	0.0066	0.3578	0.09754	0.4656	7.5e-07	3.7e-107	0.05867	hdl_mvp	ldl_mvp	tg_mvp	bmi	AaM	mvpHDL_mvpLDL_mvpTG_BMI_AaM
rs10164555	0.0008891	0.002583	0.003954	0.0069	-0.027	0.0023	0.003328	0.003295	0.003323	0.0018	0.0045823	0.0066	0.7893	0.433	0.234	0.00017	3.81e-09	0.7253	hdl_mvp	ldl_mvp	tg_mvp	bmi	AaM	mvpHDL_mvpLDL_mvpTG_BMI_AaM
rs10169594	0.008557	-0.005456	-0.009489	-0.0121	0.0031	0.0003	0.003507	0.003471	0.003502	0.0018	0.00449074	0.0068	0.01469	0.116	0.006739	2e-11	0.49	0.9654	hdl_mvp	ldl_mvp	tg_mvp	bmi	AaM	mvpHDL_mvpLDL_mvpTG_BMI_AaM
rs10182181	0.002942	-0.002384	0.0008379	-0.0325	0.027	0.0403	0.003107	0.003076	0.003102	0.0016	0.00428261	0.0066	0.3437	0.4383	0.787	6.7e-90	2.89e-10	9.072e-10	hdl_mvp	ldl_mvp	tg_mvp	bmi	AaM	mvpHDL_mvpLDL_mvpTG_BMI_AaM
rs10184004	-0.03081	-0.002677	0.03049	-0.0111	-0.0022	0.009	0.003173	0.003142	0.003167	0.0017	0.00425348	0.0063	2.751e-22	0.3941	6.168e-22	1.6e-11	0.605	0.1486	hdl_mvp	ldl_mvp	tg_mvp	bmi	AaM	mvpHDL_mvpLDL_mvpTG_BMI_AaM
rs10188267	-0.01065	-0.002619	0.01747	0.0021	-0.0052	0.014	0.003119	0.003088	0.003115	0.0017	0.00446334	0.0066	0.0006352	0.3963	2.051e-08	0.23	0.244	0.03528	hdl_mvp	ldl_mvp	tg_mvp	bmi	AaM	mvpHDL_mvpLDL_mvpTG_BMI_AaM
rs10189685	0.02295	0.02557	0.01061	-0.0024	-0.0046	0.0063	0.003453	0.003418	0.003448	0.0019	0.00474181	0.0069	3.001e-11	7.397e-14	0.002095	0.19	0.332	0.36	hdl_mvp	ldl_mvp	tg_mvp	bmi	AaM	mvpHDL_mvpLDL_mvpTG_BMI_AaM
rs10192119	-0.0006982	0.001343	0.005944	-0.0166	0.02	0.0044	0.004117	0.004075	0.004111	0.0022	0.00570651	0.0082	0.8653	0.7418	0.1482	3e-14	0.000457	0.591	hdl_mvp	ldl_mvp	tg_mvp	bmi	AaM	mvpHDL_mvpLDL_mvpTG_BMI_AaM
rs10195252	-0.03051	-0.002536	0.03001	-0.011	-0.0019	0.0089	0.003133	0.003103	0.003128	0.0017	0.00427871	0.0062	2.083e-22	0.4138	8.469e-22	2.5e-11	0.657	0.153	hdl_mvp	ldl_mvp	tg_mvp	bmi	AaM	mvpHDL_mvpLDL_mvpTG_BMI_AaM
rs10197031	0.006605	0.009822	-0.0009045	-0.0166	0.016	0.0017	0.003486	0.003452	0.003482	0.0019	0.00507278	0.0075	0.05813	0.004432	0.795	1.9e-18	0.00161	0.8213	hdl_mvp	ldl_mvp	tg_mvp	bmi	AaM	mvpHDL_mvpLDL_mvpTG_BMI_AaM
rs10198345	-0.004414	0.0003244	0.002103	-0.0109	-0.0081	0.0027	0.003329	0.003296	0.003325	0.0018	0.0045603	0.0066	0.1849	0.9216	0.5271	2.2e-09	0.0757	0.6836	hdl_mvp	ldl_mvp	tg_mvp	bmi	AaM	mvpHDL_mvpLDL_mvpTG_BMI_AaM
rs10203386	0.002711	-0.001932	0.002984	-0.0319	0.028	0.0431	0.003137	0.003106	0.003133	0.0017	0.0043989	0.0067	0.3874	0.5339	0.3409	8.2e-77	1.95e-10	1.029e-10	hdl_mvp	ldl_mvp	tg_mvp	bmi	AaM	mvpHDL_mvpLDL_mvpTG_BMI_AaM
rs1020548	-0.008637	-0.005451	0.003459	0.0132	-0.041	-0.005	0.004192	0.004151	0.004188	0.0023	0.00570502	0.0085	0.03938	0.1891	0.4088	6.6e-09	6.64e-13	0.5539	hdl_mvp	ldl_mvp	tg_mvp	bmi	AaM	mvpHDL_mvpLDL_mvpTG_BMI_AaM
rs10207085	-0.004838	0.004284	0.002251	0.0135	0.015	-0.0045	0.003433	0.0034	0.003429	0.0019	0.00464133	0.0069	0.1588	0.2077	0.5115	1.7e-12	0.00123	0.5158	hdl_mvp	ldl_mvp	tg_mvp	bmi	AaM	mvpHDL_mvpLDL_mvpTG_BMI_AaM
rs1021066	0.0119	0.0008912	-0.01017	-0.0096	0.0069	-0.0343	0.003253	0.003222	0.003249	0.0017	0.00424416	0.0064	0.0002544	0.7821	0.001749	2.5e-08	0.104	7.775e-08	hdl_mvp	ldl_mvp	tg_mvp	bmi	AaM	mvpHDL_mvpLDL_mvpTG_BMI_AaM
rs10221489	-0.007211	-0.002786	0.01244	0.0179	-0.034	0.009	0.003322	0.003289	0.003317	0.0018	0.00470318	0.007	0.02992	0.397	0.0001771	1.8e-22	4.86e-13	0.1966	hdl_mvp	ldl_mvp	tg_mvp	bmi	AaM	mvpHDL_mvpLDL_mvpTG_BMI_AaM
rs10238091	0.02431	0.004131	-0.02866	-0.003	-0.0024	0.0414	0.004991	0.004943	0.004983	0.0029	0.0067966	0.0099	1.107e-06	0.4034	8.834e-09	0.29	0.724	2.975e-05	hdl_mvp	ldl_mvp	tg_mvp	bmi	AaM	mvpHDL_mvpLDL_mvpTG_BMI_AaM
rs10243319	-0.001919	-0.002313	0.003639	0.0107	0.0008	-0.0098	0.003246	0.003213	0.003242	0.0018	0.00431751	0.0064	0.5543	0.4716	0.2617	1.2e-09	0.853	0.1268	hdl_mvp	ldl_mvp	tg_mvp	bmi	AaM	mvpHDL_mvpLDL_mvpTG_BMI_AaM
rs10248136	-0.005475	-0.003303	0.006368	0.0097	-0.0078	0.0071	0.003108	0.003077	0.003104	0.0017	0.00425528	0.0063	0.07816	0.2831	0.04025	2e-08	0.0668	0.2605	hdl_mvp	ldl_mvp	tg_mvp	bmi	AaM	mvpHDL_mvpLDL_mvpTG_BMI_AaM
rs10259665	0.00162	-0.0003995	0.001046	0.0109	-0.004	-0.0083	0.003346	0.003312	0.003342	0.0019	0.0047226	0.0071	0.6283	0.904	0.7543	4.7e-09	0.397	0.2406	hdl_mvp	ldl_mvp	tg_mvp	bmi	AaM	mvpHDL_mvpLDL_mvpTG_BMI_AaM
rs10260606	0.004799	-0.03344	-0.01014	-0.0002	-0.0003	-0.0115	0.004101	0.004061	0.004096	0.0021	0.00508993	0.0085	0.242	1.802e-16	0.01325	0.93	0.953	0.1753	hdl_mvp	ldl_mvp	tg_mvp	bmi	AaM	mvpHDL_mvpLDL_mvpTG_BMI_AaM
rs10269783	0.001287	-0.001704	-0.004688	-0.0133	-0.0028	0.0057	0.003237	0.003204	0.003233	0.0017	0.00442623	0.0065	0.6908	0.5949	0.147	1.4e-15	0.527	0.3848	hdl_mvp	ldl_mvp	tg_mvp	bmi	AaM	mvpHDL_mvpLDL_mvpTG_BMI_AaM
rs103294	-0.06325	0.00188	0.01981	-0.0018	0.0045	0.0063	0.003918	0.003882	0.003915	0.002	0.00522386	0.0079	1.369e-58	0.6282	4.189e-07	0.38	0.389	0.4231	hdl_mvp	ldl_mvp	tg_mvp	bmi	AaM	mvpHDL_mvpLDL_mvpTG_BMI_AaM
rs1038088	0.001069	0.005698	0.008494	-0.0117	0.015	0.0137	0.003148	0.003117	0.003144	0.0016	0.00416551	0.0063	0.7341	0.06754	0.006903	4.6e-13	0.000317	0.02867	hdl_mvp	ldl_mvp	tg_mvp	bmi	AaM	mvpHDL_mvpLDL_mvpTG_BMI_AaM
rs10401969	-0.007139	0.08967	0.08837	0.008	0.0049	-0.0157	0.005793	0.005736	0.00578	0.0031	0.00797622	0.0115	0.2178	4.669e-55	9.607e-53	0.011	0.539	0.172	hdl_mvp	ldl_mvp	tg_mvp	bmi	AaM	mvpHDL_mvpLDL_mvpTG_BMI_AaM
rs10408013	-0.01256	-0.003735	0.01056	-0.0111	-0.0069	0.0093	0.003571	0.003536	0.003566	0.0018	0.00471083	0.007	0.0004343	0.2908	0.00306	8e-10	0.143	0.1816	hdl_mvp	ldl_mvp	tg_mvp	bmi	AaM	mvpHDL_mvpLDL_mvpTG_BMI_AaM
rs10438964	-0.006369	0.001053	0.009433	0.0127	-0.018	0.017	0.00363	0.003593	0.003625	0.0019	0.0046725	0.007	0.07934	0.7694	0.009272	7.6e-11	0.000117	0.01468	hdl_mvp	ldl_mvp	tg_mvp	bmi	AaM	mvpHDL_mvpLDL_mvpTG_BMI_AaM
rs1045411	-0.004012	-0.0005998	0.009808	0.0148	-0.0059	0.0142	0.003674	0.003638	0.003668	0.0019	0.00522698	0.0082	0.2748	0.869	0.007494	2.3e-15	0.259	0.08156	hdl_mvp	ldl_mvp	tg_mvp	bmi	AaM	mvpHDL_mvpLDL_mvpTG_BMI_AaM
rs10455872	-0.0198	-0.08902	0.01394	0.0052	0.0091	-0.0155	0.006068	0.006005	0.006058	0.0034	0.00888975	0.0125	0.0011	1.062e-49	0.0214	0.13	0.306	0.2148	hdl_mvp	ldl_mvp	tg_mvp	bmi	AaM	mvpHDL_mvpLDL_mvpTG_BMI_AaM
rs10463352	-0.01806	-0.0009098	0.01303	-0.0067	0.0094	-0.018	0.00327	0.003239	0.003266	0.0018	0.00438093	0.0063	3.36e-08	0.7788	6.6e-05	0.00016	0.0319	0.004251	hdl_mvp	ldl_mvp	tg_mvp	bmi	AaM	mvpHDL_mvpLDL_mvpTG_BMI_AaM
rs10468017	-0.09815	-0.008714	-0.0138	0.0017	-0.0046	-0.009	0.0034	0.003373	0.003404	0.0018	0.004811	0.0071	6.301e-183	0.009785	5.067e-05	0.35	0.339	0.2055	hdl_mvp	ldl_mvp	tg_mvp	bmi	AaM	mvpHDL_mvpLDL_mvpTG_BMI_AaM
rs10483389	-0.002767	0.0005057	-0.006455	-0.0342	0.064	0.0103	0.00782	0.007737	0.007808	0.0042	0.0111744	0.0168	0.7235	0.9479	0.4084	4.5e-16	1.02e-08	0.5396	hdl_mvp	ldl_mvp	tg_mvp	bmi	AaM	mvpHDL_mvpLDL_mvpTG_BMI_AaM
rs10485463	-0.01995	0.004532	0.01077	0.0049	-0.0042	-0.0093	0.003522	0.003487	0.003518	0.0019	0.0047145	0.007	1.482e-08	0.1937	0.002191	0.012	0.373	0.1852	hdl_mvp	ldl_mvp	tg_mvp	bmi	AaM	mvpHDL_mvpLDL_mvpTG_BMI_AaM
rs1048932	-0.004334	-0.0001409	0.006958	0.016	-0.019	-0.006	0.003205	0.003174	0.003202	0.0017	0.00427891	0.0063	0.1762	0.9646	0.02977	3.8e-22	8.98e-06	0.3404	hdl_mvp	ldl_mvp	tg_mvp	bmi	AaM	mvpHDL_mvpLDL_mvpTG_BMI_AaM
rs10493037	0.03788	-0.009345	-0.01136	-0.0047	0.016	-0.0063	0.004496	0.004453	0.004492	0.0024	0.00605961	0.009	3.591e-17	0.03584	0.01147	0.053	0.00828	0.4818	hdl_mvp	ldl_mvp	tg_mvp	bmi	AaM	mvpHDL_mvpLDL_mvpTG_BMI_AaM
rs10496885	0.001681	-0.001892	-0.005554	0.0139	-0.038	-0.0096	0.004086	0.004047	0.004083	0.0022	0.00547491	0.008	0.6807	0.6401	0.1737	3e-10	3.9e-12	0.2301	hdl_mvp	ldl_mvp	tg_mvp	bmi	AaM	mvpHDL_mvpLDL_mvpTG_BMI_AaM
rs10497810	-0.01461	-0.001383	0.00794	0.0167	0.0013	0.0164	0.004032	0.003993	0.004027	0.0022	0.00543623	0.0082	0.0002903	0.729	0.04868	5.9e-14	0.811	0.04398	hdl_mvp	ldl_mvp	tg_mvp	bmi	AaM	mvpHDL_mvpLDL_mvpTG_BMI_AaM
rs10499276	0.01173	-0.004877	-0.00802	-0.0172	0.0089	0.0099	0.00463	0.004587	0.004626	0.0025	0.00631904	0.0093	0.01129	0.2876	0.08298	2.2e-12	0.159	0.2869	hdl_mvp	ldl_mvp	tg_mvp	bmi	AaM	mvpHDL_mvpLDL_mvpTG_BMI_AaM
rs10510419	-0.01136	-0.007586	0.001953	0.0177	0.0065	-0.019	0.004358	0.004315	0.004352	0.0023	0.0059793	0.0088	0.009109	0.07874	0.6536	2.2e-14	0.277	0.03035	hdl_mvp	ldl_mvp	tg_mvp	bmi	AaM	mvpHDL_mvpLDL_mvpTG_BMI_AaM
rs107068	0.004002	-3.517e-05	-0.002956	0.0021	-0.029	0.0099	0.003163	0.00313	0.003158	0.0017	0.00413753	0.0062	0.2057	0.991	0.3492	0.23	2.4e-12	0.1095	hdl_mvp	ldl_mvp	tg_mvp	bmi	AaM	mvpHDL_mvpLDL_mvpTG_BMI_AaM
rs10733051	-0.003422	0.00719	-0.004688	0.0097	-0.0078	0.0004	0.003351	0.003318	0.003347	0.0016	0.00441235	0.0066	0.3072	0.03024	0.1614	2.9e-09	0.0771	0.9469	hdl_mvp	ldl_mvp	tg_mvp	bmi	AaM	mvpHDL_mvpLDL_mvpTG_BMI_AaM
rs10745785	-0.004958	-0.001106	0.00226	0.0111	-0.0099	-0.0088	0.003289	0.003257	0.003285	0.0018	0.00444104	0.0065	0.1317	0.7343	0.4916	1.2e-09	0.0258	0.1779	hdl_mvp	ldl_mvp	tg_mvp	bmi	AaM	mvpHDL_mvpLDL_mvpTG_BMI_AaM
rs10749435	0.003384	-0.01748	-0.0001054	-0.0057	0.049	-0.007	0.005845	0.005789	0.005839	0.0032	0.00796378	0.0116	0.5627	0.002531	0.9856	0.069	7.61e-10	0.5437	hdl_mvp	ldl_mvp	tg_mvp	bmi	AaM	mvpHDL_mvpLDL_mvpTG_BMI_AaM
rs10757272	0.001193	0.01992	0.006344	0.004	-0.0024	0.0267	0.003139	0.003108	0.003135	0.0017	0.00420316	0.0062	0.7039	1.479e-10	0.04304	0.021	0.568	1.528e-05	hdl_mvp	ldl_mvp	tg_mvp	bmi	AaM	mvpHDL_mvpLDL_mvpTG_BMI_AaM
rs10757826	0.0006209	0.001627	-0.004013	-0.0105	0.0009	0.0034	0.00335	0.003317	0.003347	0.0018	0.00489085	0.0071	0.853	0.6238	0.2305	3e-09	0.854	0.6321	hdl_mvp	ldl_mvp	tg_mvp	bmi	AaM	mvpHDL_mvpLDL_mvpTG_BMI_AaM
rs1075901	0.009507	-0.006607	-0.002684	-0.0121	0.018	0.0011	0.003173	0.003142	0.003171	0.0016	0.00421037	0.0062	0.00273	0.03548	0.3973	1.2e-13	1.91e-05	0.8603	hdl_mvp	ldl_mvp	tg_mvp	bmi	AaM	mvpHDL_mvpLDL_mvpTG_BMI_AaM
rs10765208	-0.004878	0.00152	0.0002967	-0.0191	-0.0063	0.0092	0.006195	0.00614	0.006191	0.0035	0.00868083	0.0127	0.431	0.8045	0.9618	4.9e-08	0.468	0.4705	hdl_mvp	ldl_mvp	tg_mvp	bmi	AaM	mvpHDL_mvpLDL_mvpTG_BMI_AaM
rs10768994	-0.006365	8.661e-05	0.004701	0.0114	0.0011	-0.0016	0.003186	0.003154	0.003182	0.0017	0.0043198	0.0063	0.04577	0.9781	0.1396	6.4e-12	0.799	0.7981	hdl_mvp	ldl_mvp	tg_mvp	bmi	AaM	mvpHDL_mvpLDL_mvpTG_BMI_AaM
rs10773000	-0.0302	-0.01051	0.01279	-0.0005	0.0033	0.0121	0.003272	0.00324	0.003268	0.0017	0.00476947	0.007	2.748e-20	0.001183	9.062e-05	0.77	0.489	0.0814	hdl_mvp	ldl_mvp	tg_mvp	bmi	AaM	mvpHDL_mvpLDL_mvpTG_BMI_AaM
rs10779751	0.01308	0.0006355	-0.008822	0.0139	-0.0028	0.0005	0.003598	0.003562	0.003592	0.0018	0.00482864	0.0069	0.0002779	0.8584	0.01406	2.5e-14	0.562	0.9465	hdl_mvp	ldl_mvp	tg_mvp	bmi	AaM	mvpHDL_mvpLDL_mvpTG_BMI_AaM
rs10797115	0.005681	0.008357	-0.00706	-0.0124	0.03	0.0056	0.00319	0.003159	0.003187	0.0017	0.00433861	0.0063	0.07493	0.008163	0.02675	9.9e-13	4.69e-12	0.3712	hdl_mvp	ldl_mvp	tg_mvp	bmi	AaM	mvpHDL_mvpLDL_mvpTG_BMI_AaM
rs10798619	0.01935	-0.00114	-0.006246	-0.0007	0.0049	-0.0045	0.003132	0.003102	0.00313	0.0017	0.00423265	0.0062	6.577e-10	0.7131	0.04598	0.67	0.247	0.4733	hdl_mvp	ldl_mvp	tg_mvp	bmi	AaM	mvpHDL_mvpLDL_mvpTG_BMI_AaM
rs1079866	-0.008842	0.0008152	0.003924	-0.0053	-0.072	0.0112	0.004496	0.004452	0.00449	0.0025	0.00623143	0.009	0.04923	0.8547	0.3821	0.036	7.02e-31	0.2117	hdl_mvp	ldl_mvp	tg_mvp	bmi	AaM	mvpHDL_mvpLDL_mvpTG_BMI_AaM
rs10804139	-0.004821	-0.01242	0.004976	0.0324	-0.014	-0.0169	0.005999	0.005941	0.005995	0.0034	0.00856147	0.0127	0.4216	0.03661	0.4065	5e-22	0.102	0.1841	hdl_mvp	ldl_mvp	tg_mvp	bmi	AaM	mvpHDL_mvpLDL_mvpTG_BMI_AaM
rs10811901	0.008582	0.005418	-0.005879	-0.0111	0.0028	-0.0103	0.003139	0.003107	0.003134	0.0017	0.00439428	0.0065	0.006258	0.0812	0.06067	2.5e-11	0.524	0.1126	hdl_mvp	ldl_mvp	tg_mvp	bmi	AaM	mvpHDL_mvpLDL_mvpTG_BMI_AaM
rs10818810	0.004826	0.001403	-0.006089	-0.0126	0.0081	0.0027	0.00315	0.00312	0.003147	0.0017	0.00453529	0.0068	0.1255	0.6529	0.05298	1.1e-13	0.0741	0.6937	hdl_mvp	ldl_mvp	tg_mvp	bmi	AaM	mvpHDL_mvpLDL_mvpTG_BMI_AaM
rs10818938	-0.0034	-0.0007556	-0.002755	-0.0114	0.0021	0.0139	0.003228	0.003196	0.003224	0.0017	0.0041991	0.0063	0.2922	0.8131	0.3928	5.1e-11	0.617	0.02696	hdl_mvp	ldl_mvp	tg_mvp	bmi	AaM	mvpHDL_mvpLDL_mvpTG_BMI_AaM
rs10824218	-0.006225	0.007282	0.004098	0.0122	-0.0056	-0.0076	0.003186	0.003155	0.003182	0.0018	0.00432122	0.0064	0.05076	0.021	0.1978	7.2e-12	0.195	0.2341	hdl_mvp	ldl_mvp	tg_mvp	bmi	AaM	mvpHDL_mvpLDL_mvpTG_BMI_AaM
rs10827649	-0.002809	0.006672	0.009342	-0.0094	0.0099	0.0115	0.003197	0.003166	0.003194	0.0016	0.00439849	0.0066	0.3796	0.03506	0.003446	9.1e-09	0.0244	0.07989	hdl_mvp	ldl_mvp	tg_mvp	bmi	AaM	mvpHDL_mvpLDL_mvpTG_BMI_AaM
rs10830452	0.008148	0.009388	-0.009629	-0.0111	-0.0033	0.0209	0.003482	0.003448	0.003478	0.0018	0.0045166	0.0067	0.01927	0.006469	0.00563	2.1e-09	0.465	0.001967	hdl_mvp	ldl_mvp	tg_mvp	bmi	AaM	mvpHDL_mvpLDL_mvpTG_BMI_AaM
rs10832021	0.007441	0.006008	-0.01179	-0.0135	0.048	-0.004	0.00339	0.003356	0.003386	0.0019	0.00471446	0.0068	0.02819	0.07343	0.0004947	1.3e-12	2.4e-24	0.5561	hdl_mvp	ldl_mvp	tg_mvp	bmi	AaM	mvpHDL_mvpLDL_mvpTG_BMI_AaM
rs10838122	0.00155	0.001324	-0.004275	-0.0105	0.013	0.0128	0.003238	0.003206	0.003234	0.0017	0.0041448	0.0062	0.6322	0.6796	0.1863	1.5e-09	0.00171	0.04046	hdl_mvp	ldl_mvp	tg_mvp	bmi	AaM	mvpHDL_mvpLDL_mvpTG_BMI_AaM
rs10838465	0.003051	-0.001726	-0.001667	0.014	-0.022	-0.0055	0.00336	0.003327	0.003356	0.0019	0.00466703	0.007	0.3638	0.604	0.6195	9.1e-14	2.43e-06	0.4341	hdl_mvp	ldl_mvp	tg_mvp	bmi	AaM	mvpHDL_mvpLDL_mvpTG_BMI_AaM
rs10840606	0.01161	0.003035	-0.0117	-0.0164	-0.013	0.013	0.004251	0.00421	0.004246	0.0024	0.00580792	0.008	0.006325	0.471	0.005853	3.2e-12	0.0252	0.1044	hdl_mvp	ldl_mvp	tg_mvp	bmi	AaM	mvpHDL_mvpLDL_mvpTG_BMI_AaM
rs10853981	0.01786	-0.005163	-0.0222	-0.0022	0.018	0.024	0.003276	0.003244	0.003273	0.0017	0.00454819	0.0066	4.987e-08	0.1115	1.179e-11	0.2	7.57e-05	0.0002857	hdl_mvp	ldl_mvp	tg_mvp	bmi	AaM	mvpHDL_mvpLDL_mvpTG_BMI_AaM
rs10858334	0.006244	-0.001977	-0.009912	-0.0143	0.005	0.0225	0.004692	0.004643	0.004684	0.0026	0.00666291	0.0103	0.1833	0.6702	0.03434	2.7e-08	0.453	0.02833	hdl_mvp	ldl_mvp	tg_mvp	bmi	AaM	mvpHDL_mvpLDL_mvpTG_BMI_AaM
rs10874777	0.02703	0.009152	-0.009016	-0.0012	-0.0023	0.0162	0.003271	0.003239	0.003268	0.0018	0.00457303	0.0066	1.42e-16	0.004728	0.0058	0.5	0.615	0.01426	hdl_mvp	ldl_mvp	tg_mvp	bmi	AaM	mvpHDL_mvpLDL_mvpTG_BMI_AaM
rs10878946	0.003571	-0.003408	0.004157	0.0141	0.014	-0.0133	0.003647	0.003612	0.003642	0.0019	0.00496544	0.0075	0.3275	0.3453	0.2538	3.6e-13	0.00481	0.07666	hdl_mvp	ldl_mvp	tg_mvp	bmi	AaM	mvpHDL_mvpLDL_mvpTG_BMI_AaM
rs10880868	0.003642	-0.004008	-0.02297	-0.0004	-0.0022	0.0071	0.003805	0.003767	0.0038	0.0021	0.00540526	0.0077	0.3385	0.2874	1.489e-09	0.83	0.684	0.3586	hdl_mvp	ldl_mvp	tg_mvp	bmi	AaM	mvpHDL_mvpLDL_mvpTG_BMI_AaM
rs10883759	0.003557	0.00271	-0.01274	0.0122	-0.016	-0.0153	0.003366	0.003334	0.003363	0.0018	0.00468297	0.0068	0.2907	0.4162	0.0001518	5.4e-12	0.000634	0.02387	hdl_mvp	ldl_mvp	tg_mvp	bmi	AaM	mvpHDL_mvpLDL_mvpTG_BMI_AaM
rs10885077	0.006597	0.0009572	-0.003266	-0.0053	0.028	0.0015	0.003664	0.003627	0.003659	0.002	0.00487125	0.0072	0.07183	0.7919	0.3721	0.0075	9.03e-09	0.8385	hdl_mvp	ldl_mvp	tg_mvp	bmi	AaM	mvpHDL_mvpLDL_mvpTG_BMI_AaM
rs10887578	0.01147	0.00147	-0.006369	-0.0128	0.0085	-0.0035	0.003254	0.003221	0.00325	0.0017	0.00424999	0.0063	0.0004241	0.6482	0.05005	1.6e-13	0.0455	0.58	hdl_mvp	ldl_mvp	tg_mvp	bmi	AaM	mvpHDL_mvpLDL_mvpTG_BMI_AaM
rs10889353	0.01494	0.02157	0.07242	0.006	0.0028	-0.0043	0.003265	0.003234	0.003257	0.0017	0.00454663	0.0066	4.772e-06	2.577e-11	2.017e-109	0.00043	0.538	0.5163	hdl_mvp	ldl_mvp	tg_mvp	bmi	AaM	mvpHDL_mvpLDL_mvpTG_BMI_AaM
rs10889550	0.01564	-0.006566	-0.01034	-0.0243	-0.0009	0.0054	0.007419	0.007349	0.007416	0.0041	0.00996	0.0141	0.03502	0.3716	0.1632	1.9e-09	0.928	0.7	hdl_mvp	ldl_mvp	tg_mvp	bmi	AaM	mvpHDL_mvpLDL_mvpTG_BMI_AaM
rs10892804	-0.003011	-0.004957	0.001296	0.01	-0.0005	0.0009	0.003412	0.003377	0.003408	0.0018	0.00491674	0.0067	0.3774	0.1422	0.7037	5e-08	0.919	0.8889	hdl_mvp	ldl_mvp	tg_mvp	bmi	AaM	mvpHDL_mvpLDL_mvpTG_BMI_AaM
rs10893500	0.001381	-0.03757	-0.008951	0.0057	-0.0076	0.0126	0.004545	0.004501	0.004541	0.0024	0.00634504	0.0093	0.7613	7.051e-17	0.04873	0.017	0.231	0.1767	hdl_mvp	ldl_mvp	tg_mvp	bmi	AaM	mvpHDL_mvpLDL_mvpTG_BMI_AaM
rs10900232	-0.02583	-0.003662	-0.004571	0.0014	-0.0058	-0.0123	0.003883	0.003844	0.003877	0.002	0.00493623	0.007	2.906e-11	0.3408	0.2384	0.47	0.24	0.08031	hdl_mvp	ldl_mvp	tg_mvp	bmi	AaM	mvpHDL_mvpLDL_mvpTG_BMI_AaM
rs10904675	0.009473	0.002461	-0.009065	-0.0117	-0.0028	0.006	0.003665	0.003628	0.00366	0.0021	0.00528141	0.0078	0.009741	0.4975	0.01325	1.5e-08	0.596	0.4372	hdl_mvp	ldl_mvp	tg_mvp	bmi	AaM	mvpHDL_mvpLDL_mvpTG_BMI_AaM
rs10920678	-0.012	0.003881	0.01097	0.0155	-0.0094	-0.0057	0.00326	0.003229	0.003256	0.0016	0.00438604	0.0065	0.0002321	0.2293	0.0007554	1.5e-21	0.0321	0.3804	hdl_mvp	ldl_mvp	tg_mvp	bmi	AaM	mvpHDL_mvpLDL_mvpTG_BMI_AaM
rs10923724	0.0002634	0.001223	-0.003612	0.0118	-0.0018	-0.0031	0.003167	0.003135	0.003162	0.0016	0.00439308	0.0064	0.9337	0.6966	0.2533	6.4e-13	0.682	0.6268	hdl_mvp	ldl_mvp	tg_mvp	bmi	AaM	mvpHDL_mvpLDL_mvpTG_BMI_AaM
rs10929925	-0.00758	0.001118	0.006059	0.0143	-0.01	-0.0008	0.003185	0.003153	0.00318	0.0016	0.00416298	0.0066	0.0173	0.723	0.05676	1.8e-18	0.0163	0.9016	hdl_mvp	ldl_mvp	tg_mvp	bmi	AaM	mvpHDL_mvpLDL_mvpTG_BMI_AaM
rs10930641	0.001001	0.001733	0.001518	-0.0137	0.015	-0.0076	0.003366	0.003332	0.003362	0.0017	0.00441551	0.0065	0.7662	0.6031	0.6515	3.6e-15	0.000681	0.2437	hdl_mvp	ldl_mvp	tg_mvp	bmi	AaM	mvpHDL_mvpLDL_mvpTG_BMI_AaM
rs10934420	-0.004686	-0.002185	0.002391	0.005	-0.053	0.0056	0.003108	0.003077	0.003104	0.0017	0.00419685	0.0061	0.1316	0.4778	0.4412	0.0035	1.47e-36	0.3622	hdl_mvp	ldl_mvp	tg_mvp	bmi	AaM	mvpHDL_mvpLDL_mvpTG_BMI_AaM
rs10938397	0.007913	0.002113	-0.006031	-0.0324	0.041	0.0143	0.003109	0.003079	0.003106	0.0016	0.00435329	0.0062	0.01093	0.4925	0.05218	3.4e-86	4.59e-21	0.02205	hdl_mvp	ldl_mvp	tg_mvp	bmi	AaM	mvpHDL_mvpLDL_mvpTG_BMI_AaM
rs10953620	-0.006232	0.004871	0.005571	0.0101	0.0003	-0.0122	0.003225	0.003193	0.00322	0.0017	0.00508993	0.0064	0.05333	0.1272	0.08366	5.4e-09	0.953	0.05693	hdl_mvp	ldl_mvp	tg_mvp	bmi	AaM	mvpHDL_mvpLDL_mvpTG_BMI_AaM
rs10959016	0.002141	0.002667	-0.006715	-0.004	0.03	-0.0182	0.003835	0.003798	0.003831	0.0021	0.00541993	0.0083	0.5767	0.4825	0.07965	0.064	3.11e-08	0.02724	hdl_mvp	ldl_mvp	tg_mvp	bmi	AaM	mvpHDL_mvpLDL_mvpTG_BMI_AaM
rs10962549	0.01663	-0.006173	-0.01226	-0.0198	0.0082	-0.0131	0.004063	0.004025	0.004058	0.0023	0.00598978	0.0089	4.276e-05	0.1251	0.002514	2.5e-17	0.171	0.1426	hdl_mvp	ldl_mvp	tg_mvp	bmi	AaM	mvpHDL_mvpLDL_mvpTG_BMI_AaM
rs10968122	-1.14e-05	-1.184e-05	0.004078	0.0099	0.006	-0.0062	0.003124	0.003093	0.003121	0.0017	0.00433159	0.0065	0.9971	0.9969	0.1914	1.1e-08	0.166	0.3342	hdl_mvp	ldl_mvp	tg_mvp	bmi	AaM	mvpHDL_mvpLDL_mvpTG_BMI_AaM
rs10971721	-0.02084	0.005022	0.01492	0.0199	-0.02	0.0005	0.004978	0.004931	0.004975	0.0028	0.00658286	0.0098	2.823e-05	0.3085	0.002714	5.7e-13	0.00238	0.963	hdl_mvp	ldl_mvp	tg_mvp	bmi	AaM	mvpHDL_mvpLDL_mvpTG_BMI_AaM
rs10975933	0.002926	0.0005291	-0.001134	0.0122	-0.019	0.0014	0.003422	0.003388	0.003418	0.0018	0.00442152	0.0065	0.3926	0.8759	0.7402	2.7e-11	1.73e-05	0.831	hdl_mvp	ldl_mvp	tg_mvp	bmi	AaM	mvpHDL_mvpLDL_mvpTG_BMI_AaM
rs10983829	-0.008315	0.000674	0.007138	0.0094	-0.024	0.0033	0.003152	0.003121	0.003149	0.0017	0.00424498	0.0062	0.008349	0.829	0.0234	4.5e-08	1.57e-08	0.5953	hdl_mvp	ldl_mvp	tg_mvp	bmi	AaM	mvpHDL_mvpLDL_mvpTG_BMI_AaM
rs10989568	-0.007973	0.0001304	0.004549	0.0107	-0.015	0.0109	0.003183	0.003152	0.00318	0.0017	0.0044207	0.0062	0.01225	0.967	0.1526	6.6e-10	0.000691	0.07946	hdl_mvp	ldl_mvp	tg_mvp	bmi	AaM	mvpHDL_mvpLDL_mvpTG_BMI_AaM
rs10992769	-0.0006021	0.004846	0.004048	-0.0006	0.032	-0.0011	0.003537	0.003503	0.003533	0.0019	0.00470336	0.0069	0.8648	0.1666	0.2519	0.74	1.02e-11	0.8686	hdl_mvp	ldl_mvp	tg_mvp	bmi	AaM	mvpHDL_mvpLDL_mvpTG_BMI_AaM
rs11001963	0.003163	0.001656	-0.007261	-0.0108	0.0099	-0.0087	0.003283	0.003251	0.00328	0.0018	0.00429944	0.0064	0.3354	0.6105	0.02685	1.2e-09	0.0213	0.1749	hdl_mvp	ldl_mvp	tg_mvp	bmi	AaM	mvpHDL_mvpLDL_mvpTG_BMI_AaM
rs11057830	0.02734	-0.01566	-0.03048	0.0026	-0.0029	0.0166	0.004364	0.004322	0.004361	0.0024	0.00657158	0.0097	3.737e-10	0.0002908	2.77e-12	0.28	0.659	0.08851	hdl_mvp	ldl_mvp	tg_mvp	bmi	AaM	mvpHDL_mvpLDL_mvpTG_BMI_AaM
rs11070591	0.001565	0.002658	-0.00144	0.0099	-0.03	-0.0109	0.003448	0.003414	0.003445	0.0019	0.00471016	0.0068	0.6498	0.4363	0.676	3e-07	1.9e-10	0.1097	hdl_mvp	ldl_mvp	tg_mvp	bmi	AaM	mvpHDL_mvpLDL_mvpTG_BMI_AaM
rs11071023	-0.004199	-0.002436	-1.476e-05	0.0002	0.024	-0.0022	0.003174	0.003143	0.00317	0.0018	0.00437711	0.0067	0.1858	0.4382	0.9963	0.93	4.18e-08	0.7432	hdl_mvp	ldl_mvp	tg_mvp	bmi	AaM	mvpHDL_mvpLDL_mvpTG_BMI_AaM
rs1107473	-0.01126	-0.0001305	0.01023	0.0123	-0.013	-0.0003	0.003278	0.003246	0.003275	0.0018	0.00427707	0.0065	0.0005962	0.9679	0.001789	5.5e-12	0.00237	0.9576	hdl_mvp	ldl_mvp	tg_mvp	bmi	AaM	mvpHDL_mvpLDL_mvpTG_BMI_AaM
rs11075489	-0.003932	-0.005416	0.00118	0.0111	0.0001	0.0014	0.003165	0.003134	0.003162	0.0017	0.004199	0.0063	0.2142	0.08394	0.7091	1.3e-10	0.981	0.8227	hdl_mvp	ldl_mvp	tg_mvp	bmi	AaM	mvpHDL_mvpLDL_mvpTG_BMI_AaM
rs11076022	-0.005271	0.0001038	0.002702	0.0105	0.0023	0.0075	0.003198	0.003167	0.003195	0.0017	0.00436202	0.0064	0.09932	0.9739	0.3977	2.7e-10	0.598	0.245	hdl_mvp	ldl_mvp	tg_mvp	bmi	AaM	mvpHDL_mvpLDL_mvpTG_BMI_AaM
rs11076781	0.01176	-0.0003558	-0.008648	-0.0164	0.032	0.0001	0.003962	0.003925	0.003961	0.0022	0.00540214	0.0079	0.002987	0.9278	0.02901	5.2e-14	3.15e-09	0.9885	hdl_mvp	ldl_mvp	tg_mvp	bmi	AaM	mvpHDL_mvpLDL_mvpTG_BMI_AaM
rs11076856	-0.0006583	-0.003325	0.002217	0.0131	-0.0059	-0.0176	0.003163	0.003132	0.003159	0.0018	0.00449167	0.007	0.8351	0.2884	0.483	7.4e-14	0.189	0.01201	hdl_mvp	ldl_mvp	tg_mvp	bmi	AaM	mvpHDL_mvpLDL_mvpTG_BMI_AaM
rs11084553	-0.001726	-0.01138	0.001766	0.021	0.031	-0.0216	0.004366	0.00432	0.004357	0.0024	0.00588766	0.0088	0.6926	0.00841	0.6852	1.8e-18	1.4e-07	0.01396	hdl_mvp	ldl_mvp	tg_mvp	bmi	AaM	mvpHDL_mvpLDL_mvpTG_BMI_AaM
rs11089328	-0.003543	-0.00451	-0.002313	0.0102	0.0009	-0.0141	0.003232	0.003199	0.003227	0.0018	0.00432083	0.0063	0.273	0.1586	0.4735	9.4e-09	0.835	0.02536	hdl_mvp	ldl_mvp	tg_mvp	bmi	AaM	mvpHDL_mvpLDL_mvpTG_BMI_AaM
rs11089885	0.0009774	0.001183	0.004814	0.0103	-0.0001	0.002	0.003106	0.003074	0.003101	0.0018	0.00569888	0.0063	0.753	0.7004	0.1206	4e-09	0.986	0.7517	hdl_mvp	ldl_mvp	tg_mvp	bmi	AaM	mvpHDL_mvpLDL_mvpTG_BMI_AaM
rs11115176	-0.005775	0.006105	0.005836	0.0121	0.0036	0.0023	0.003727	0.003692	0.003723	0.0019	0.00508538	0.0075	0.1213	0.09819	0.117	2e-10	0.479	0.7613	hdl_mvp	ldl_mvp	tg_mvp	bmi	AaM	mvpHDL_mvpLDL_mvpTG_BMI_AaM
rs11118308	0.0172	-0.001904	-0.01635	0.0101	0.0058	-0.0154	0.003104	0.003073	0.003098	0.0016	0.00435575	0.0063	2.99e-08	0.5354	1.319e-07	4.8e-10	0.183	0.01513	hdl_mvp	ldl_mvp	tg_mvp	bmi	AaM	mvpHDL_mvpLDL_mvpTG_BMI_AaM
rs11128760	-0.01189	0.002593	0.005545	0.011	-0.0028	0.0042	0.003288	0.003256	0.003285	0.0017	0.0043627	0.0063	0.0002999	0.4258	0.09137	3.1e-10	0.521	0.5098	hdl_mvp	ldl_mvp	tg_mvp	bmi	AaM	mvpHDL_mvpLDL_mvpTG_BMI_AaM
rs11128904	0.005416	0.00228	-0.004783	-0.0106	0.0087	-0.0016	0.003522	0.003487	0.003516	0.0019	0.00470599	0.0069	0.1241	0.5133	0.1738	4.5e-08	0.0645	0.817	hdl_mvp	ldl_mvp	tg_mvp	bmi	AaM	mvpHDL_mvpLDL_mvpTG_BMI_AaM
rs11129662	0.009844	0.0007099	-0.006617	-0.0121	0.0086	-0.002	0.003334	0.003301	0.00333	0.0018	0.00450384	0.0066	0.003146	0.8297	0.04691	4.5e-11	0.0562	0.767	hdl_mvp	ldl_mvp	tg_mvp	bmi	AaM	mvpHDL_mvpLDL_mvpTG_BMI_AaM
rs11138313	-0.01633	-0.002444	0.00331	0.0169	-0.0015	-0.012	0.005128	0.005076	0.005119	0.0028	0.00733667	0.0106	0.001452	0.6301	0.5179	3e-09	0.838	0.257	hdl_mvp	ldl_mvp	tg_mvp	bmi	AaM	mvpHDL_mvpLDL_mvpTG_BMI_AaM
rs11150461	-0.002474	0.003596	0.00214	0.0132	0.0024	0.0042	0.003552	0.003517	0.003547	0.002	0.00513151	0.0077	0.4861	0.3065	0.5462	1.4e-11	0.64	0.586	hdl_mvp	ldl_mvp	tg_mvp	bmi	AaM	mvpHDL_mvpLDL_mvpTG_BMI_AaM
rs11150911	0.00212	0.002596	-0.001054	0.0133	0.0012	-0.0006	0.00348	0.003445	0.003475	0.0018	0.00478546	0.0068	0.5424	0.4512	0.7616	4.7e-13	0.802	0.9236	hdl_mvp	ldl_mvp	tg_mvp	bmi	AaM	mvpHDL_mvpLDL_mvpTG_BMI_AaM
rs11154433	-1.135e-05	-0.003061	-0.001705	0.003	0.028	0.008	0.00337	0.003336	0.003365	0.0019	0.00475918	0.0073	0.9973	0.3588	0.6124	0.1	4.02e-09	0.279	hdl_mvp	ldl_mvp	tg_mvp	bmi	AaM	mvpHDL_mvpLDL_mvpTG_BMI_AaM
rs11165643	0.003416	0.00276	-0.000505	-0.0206	-0.013	0.0058	0.003202	0.00317	0.003199	0.0017	0.00424016	0.0065	0.2859	0.3839	0.8746	1.4e-35	0.00217	0.3764	hdl_mvp	ldl_mvp	tg_mvp	bmi	AaM	mvpHDL_mvpLDL_mvpTG_BMI_AaM
rs11165924	-0.002164	-0.0001878	0.003273	0.0044	0.034	0.013	0.003655	0.003619	0.00365	0.0019	0.00469178	0.0066	0.5538	0.9586	0.3699	0.018	4.27e-13	0.04996	hdl_mvp	ldl_mvp	tg_mvp	bmi	AaM	mvpHDL_mvpLDL_mvpTG_BMI_AaM
rs11170468	-0.008604	-0.006802	0.005995	0.0123	-0.017	0.0027	0.003807	0.00377	0.003804	0.0019	0.00516058	0.0076	0.02383	0.0712	0.115	1.9e-10	0.000987	0.7273	hdl_mvp	ldl_mvp	tg_mvp	bmi	AaM	mvpHDL_mvpLDL_mvpTG_BMI_AaM
rs1117080	-0.001557	0.002598	0.000829	0.011	0.0002	0.007	0.003485	0.003451	0.003482	0.0019	0.00483428	0.0074	0.655	0.4516	0.8118	7e-09	0.967	0.3442	hdl_mvp	ldl_mvp	tg_mvp	bmi	AaM	mvpHDL_mvpLDL_mvpTG_BMI_AaM
rs11188656	-0.005213	0.001213	0.003206	-0.0028	0.04	0.0143	0.003357	0.003324	0.003352	0.0018	0.00459342	0.007	0.1205	0.7152	0.3388	0.12	3.09e-18	0.04202	hdl_mvp	ldl_mvp	tg_mvp	bmi	AaM	mvpHDL_mvpLDL_mvpTG_BMI_AaM
rs11209948	0.0119	-0.001522	-0.01224	-0.0248	0.04	0.0187	0.003181	0.003149	0.003176	0.0018	0.00439369	0.0064	0.0001846	0.6288	0.0001159	1e-41	8.71e-20	0.003348	hdl_mvp	ldl_mvp	tg_mvp	bmi	AaM	mvpHDL_mvpLDL_mvpTG_BMI_AaM
rs11210871	-0.001126	0.00942	0.002267	0	0.039	-0.0101	0.003413	0.003378	0.003409	0.0019	0.00477748	0.0071	0.7414	0.005298	0.506	0.98	3.26e-16	0.1573	hdl_mvp	ldl_mvp	tg_mvp	bmi	AaM	mvpHDL_mvpLDL_mvpTG_BMI_AaM
rs11215424	-0.004386	-0.002687	0.006057	0.0121	-0.029	-0.0043	0.003611	0.003576	0.003607	0.0019	0.00489175	0.0073	0.2245	0.4524	0.09314	4e-10	3.06e-09	0.5588	hdl_mvp	ldl_mvp	tg_mvp	bmi	AaM	mvpHDL_mvpLDL_mvpTG_BMI_AaM
rs1122080	0.02658	0.003515	-0.02528	0.0078	0.01	0.0091	0.003976	0.003935	0.00397	0.0021	0.00541121	0.0082	2.304e-11	0.3717	1.926e-10	0.00025	0.0646	0.2639	hdl_mvp	ldl_mvp	tg_mvp	bmi	AaM	mvpHDL_mvpLDL_mvpTG_BMI_AaM
rs11231694	0.05154	-0.007174	-0.04918	0.0101	0.011	0.0265	0.006982	0.006915	0.006986	0.0038	0.00924278	0.0138	1.564e-13	0.2995	1.928e-12	0.0087	0.234	0.05382	hdl_mvp	ldl_mvp	tg_mvp	bmi	AaM	mvpHDL_mvpLDL_mvpTG_BMI_AaM
rs11234273	-0.005515	-0.003958	0.003274	0.0091	-0.028	0.0184	0.003484	0.00345	0.003479	0.0019	0.00481956	0.0072	0.1134	0.2512	0.3467	3.1e-06	6.26e-09	0.01004	hdl_mvp	ldl_mvp	tg_mvp	bmi	AaM	mvpHDL_mvpLDL_mvpTG_BMI_AaM
rs11236087	0.002779	-0.001574	-0.002733	-0.0045	-0.025	0.0202	0.003453	0.00342	0.00345	0.0018	0.00457714	0.0066	0.4209	0.6454	0.4282	0.015	4.71e-08	0.002333	hdl_mvp	ldl_mvp	tg_mvp	bmi	AaM	mvpHDL_mvpLDL_mvpTG_BMI_AaM
rs11251352	-0.0001288	-0.005635	-0.003608	-0.0109	-0.0019	0.0046	0.003192	0.003162	0.003189	0.0018	0.00444423	0.0067	0.9678	0.07469	0.2579	7e-10	0.669	0.4969	hdl_mvp	ldl_mvp	tg_mvp	bmi	AaM	mvpHDL_mvpLDL_mvpTG_BMI_AaM
rs11255744	-0.01981	0.002468	0.01379	0.0048	-0.004	-0.0013	0.003629	0.003593	0.003624	0.0019	0.00467292	0.0069	4.781e-08	0.4923	0.0001418	0.013	0.392	0.8511	hdl_mvp	ldl_mvp	tg_mvp	bmi	AaM	mvpHDL_mvpLDL_mvpTG_BMI_AaM
rs11344	0.009858	0.0007762	-0.006614	-0.012	0.039	0.0067	0.003339	0.003306	0.003335	0.0018	0.00479733	0.0072	0.003153	0.8144	0.04736	5e-11	4.31e-16	0.3536	hdl_mvp	ldl_mvp	tg_mvp	bmi	AaM	mvpHDL_mvpLDL_mvpTG_BMI_AaM
rs11496125	-0.001545	0.0001347	0.0001731	-0.0169	0.011	0.0137	0.003331	0.003299	0.003329	0.0017	0.00450422	0.0064	0.6428	0.9674	0.9585	3e-22	0.0146	0.03202	hdl_mvp	ldl_mvp	tg_mvp	bmi	AaM	mvpHDL_mvpLDL_mvpTG_BMI_AaM
rs11538	0.004912	0.00729	-0.007679	-0.0135	0.012	0.004	0.004064	0.004024	0.00406	0.0023	0.00548894	0.0082	0.2268	0.07002	0.05857	3.3e-09	0.0288	0.6247	hdl_mvp	ldl_mvp	tg_mvp	bmi	AaM	mvpHDL_mvpLDL_mvpTG_BMI_AaM
rs11577094	0.001155	0.004644	0.005312	-0.0182	0.019	-0.0038	0.005688	0.005632	0.005686	0.003	0.00773218	0.0115	0.8391	0.4095	0.3502	6.9e-10	0.014	0.7401	hdl_mvp	ldl_mvp	tg_mvp	bmi	AaM	mvpHDL_mvpLDL_mvpTG_BMI_AaM
rs11579645	0.002567	0.005286	-0.003151	-0.0161	0.0072	-0.0067	0.005875	0.005818	0.005875	0.0029	0.00770392	0.0114	0.6621	0.3636	0.5917	3.9e-08	0.35	0.5538	hdl_mvp	ldl_mvp	tg_mvp	bmi	AaM	mvpHDL_mvpLDL_mvpTG_BMI_AaM
rs1158684	0.005828	0.001028	-0.006034	-0.0099	-0.0007	0.0048	0.003206	0.003174	0.003201	0.0017	0.00411733	0.0063	0.0691	0.7461	0.05943	9.1e-09	0.865	0.4442	hdl_mvp	ldl_mvp	tg_mvp	bmi	AaM	mvpHDL_mvpLDL_mvpTG_BMI_AaM
rs1158805	-0.008786	-0.00509	0.0102	0.0137	-0.011	0.0063	0.003206	0.003175	0.003202	0.0018	0.00444811	0.0064	0.00614	0.1088	0.001452	1.2e-14	0.0134	0.3265	hdl_mvp	ldl_mvp	tg_mvp	bmi	AaM	mvpHDL_mvpLDL_mvpTG_BMI_AaM
rs11590076	-0.0034	0.0054	0.0002507	0.0125	-0.0026	0.003	0.003311	0.003278	0.003306	0.0018	0.00498536	0.0071	0.3045	0.09948	0.9395	5.3e-12	0.602	0.6767	hdl_mvp	ldl_mvp	tg_mvp	bmi	AaM	mvpHDL_mvpLDL_mvpTG_BMI_AaM
rs11611246	0.009897	0.001458	-0.01315	-0.024	0.016	-0.0123	0.003988	0.003951	0.003984	0.002	0.00545567	0.0077	0.01308	0.7121	0.0009649	5e-32	0.00336	0.111	hdl_mvp	ldl_mvp	tg_mvp	bmi	AaM	mvpHDL_mvpLDL_mvpTG_BMI_AaM
rs11614340	0.001776	-0.00582	0.005683	-0.0133	-0.0026	-0.0046	0.00339	0.003356	0.003386	0.0019	0.00476107	0.0069	0.6004	0.08291	0.09326	8.5e-13	0.585	0.5095	hdl_mvp	ldl_mvp	tg_mvp	bmi	AaM	mvpHDL_mvpLDL_mvpTG_BMI_AaM
rs11629783	0.002361	0.001904	-0.01063	0.0146	-0.0046	-0.0265	0.004118	0.004078	0.004113	0.002	0.00506737	0.0073	0.5664	0.6406	0.009748	9.8e-13	0.364	0.0003023	hdl_mvp	ldl_mvp	tg_mvp	bmi	AaM	mvpHDL_mvpLDL_mvpTG_BMI_AaM
rs11630468	-0.0002361	-0.009387	-0.02696	0.0118	-0.0012	-0.0031	0.003226	0.003195	0.003222	0.0018	0.0043778	0.0066	0.9417	0.003303	5.946e-17	1e-10	0.784	0.6371	hdl_mvp	ldl_mvp	tg_mvp	bmi	AaM	mvpHDL_mvpLDL_mvpTG_BMI_AaM
rs11635675	-0.0003077	-0.009477	-0.02696	0.0124	-0.0012	-0.0023	0.003227	0.003196	0.003223	0.0018	0.00435711	0.0066	0.924	0.003023	6.046e-17	1.3e-11	0.783	0.7281	hdl_mvp	ldl_mvp	tg_mvp	bmi	AaM	mvpHDL_mvpLDL_mvpTG_BMI_AaM
rs11646153	0.004108	0.0001169	-0.00203	-0.0142	0.014	0.0194	0.003788	0.003749	0.003781	0.0021	0.00531279	0.0081	0.2781	0.9751	0.5913	2.4e-11	0.00841	0.01687	hdl_mvp	ldl_mvp	tg_mvp	bmi	AaM	mvpHDL_mvpLDL_mvpTG_BMI_AaM
rs11651547	-0.02034	-0.002821	0.02456	-0.0004	-0.0033	-0.0011	0.003754	0.003717	0.003748	0.0021	0.00504453	0.0075	6.019e-08	0.4478	5.706e-11	0.84	0.513	0.8799	hdl_mvp	ldl_mvp	tg_mvp	bmi	AaM	mvpHDL_mvpLDL_mvpTG_BMI_AaM
rs11654508	-0.001743	0.0009505	0.001439	-0.007	0.03	0.0041	0.003719	0.003683	0.003716	0.002	0.00500047	0.0074	0.6394	0.7964	0.6986	0.00048	1.98e-09	0.5755	hdl_mvp	ldl_mvp	tg_mvp	bmi	AaM	mvpHDL_mvpLDL_mvpTG_BMI_AaM
rs11658335	-0.004935	0.00602	0.005077	0.0101	-0.011	0.0043	0.003111	0.00308	0.003107	0.0017	0.00415885	0.0065	0.1127	0.05063	0.1023	3.2e-09	0.00817	0.5132	hdl_mvp	ldl_mvp	tg_mvp	bmi	AaM	mvpHDL_mvpLDL_mvpTG_BMI_AaM
rs11667321	-0.004864	0.0193	0.01872	-0.0049	0.013	0.0079	0.003212	0.00318	0.003207	0.0017	0.00447076	0.0063	0.1299	1.284e-09	5.318e-09	0.0044	0.00364	0.213	hdl_mvp	ldl_mvp	tg_mvp	bmi	AaM	mvpHDL_mvpLDL_mvpTG_BMI_AaM
rs11670142	0.005099	0.0007941	-0.006338	-0.0111	0.0037	0.0096	0.003152	0.003121	0.003149	0.0018	0.00439628	0.0066	0.1058	0.7992	0.04413	4.7e-10	0.4	0.1455	hdl_mvp	ldl_mvp	tg_mvp	bmi	AaM	mvpHDL_mvpLDL_mvpTG_BMI_AaM
rs11671010	0.0008566	0.006148	-0.02558	-0.003	-0.0005	-0.0031	0.004207	0.004164	0.004203	0.0023	0.00613078	0.0095	0.8386	0.1398	1.157e-09	0.19	0.935	0.7463	hdl_mvp	ldl_mvp	tg_mvp	bmi	AaM	mvpHDL_mvpLDL_mvpTG_BMI_AaM
rs11672660	0.004549	0.01524	-0.009363	0.034	-0.0011	-0.0472	0.003815	0.003778	0.00381	0.0021	0.00562654	0.008	0.233	5.496e-05	0.01399	1.7e-60	0.845	4.126e-09	hdl_mvp	ldl_mvp	tg_mvp	bmi	AaM	mvpHDL_mvpLDL_mvpTG_BMI_AaM
rs11673135	-0.001175	-0.009353	0.001066	0.0189	0.032	-0.0199	0.004433	0.004387	0.004424	0.0023	0.005869	0.0086	0.7909	0.03301	0.8096	7.3e-16	4.97e-08	0.02026	hdl_mvp	ldl_mvp	tg_mvp	bmi	AaM	mvpHDL_mvpLDL_mvpTG_BMI_AaM
rs1167827	0.01266	0.004153	-0.009512	-0.0203	0.029	-0.0106	0.00312	0.003089	0.003115	0.0017	0.00437327	0.0063	4.943e-05	0.1789	0.002264	2.8e-34	3.33e-11	0.09154	hdl_mvp	ldl_mvp	tg_mvp	bmi	AaM	mvpHDL_mvpLDL_mvpTG_BMI_AaM
rs11699044	0.01532	0.03047	0.009902	-0.0069	-0.0074	-0.0404	0.005002	0.004953	0.004996	0.0029	0.00699353	0.0101	0.002194	7.714e-10	0.04749	0.016	0.29	6.615e-05	hdl_mvp	ldl_mvp	tg_mvp	bmi	AaM	mvpHDL_mvpLDL_mvpTG_BMI_AaM
rs11709077	-0.0264	-0.009328	0.02947	-0.0173	0.0062	0.0172	0.004754	0.004706	0.004746	0.0025	0.0064576	0.0094	2.81e-08	0.04747	5.346e-10	4.3e-12	0.337	0.06713	hdl_mvp	ldl_mvp	tg_mvp	bmi	AaM	mvpHDL_mvpLDL_mvpTG_BMI_AaM
rs11713193	0.01789	0.0004303	-0.002735	-0.0239	-0.025	-0.0173	0.00309	0.00306	0.003086	0.0017	0.00435516	0.0062	6.991e-09	0.8882	0.3755	2.4e-44	9.45e-09	0.005153	hdl_mvp	ldl_mvp	tg_mvp	bmi	AaM	mvpHDL_mvpLDL_mvpTG_BMI_AaM
rs11721315	0.007537	0.002474	-0.006984	-0.0146	-0.011	0.007	0.003919	0.003879	0.003915	0.0021	0.0052316	0.0077	0.05447	0.5237	0.07442	7.3e-12	0.0355	0.3641	hdl_mvp	ldl_mvp	tg_mvp	bmi	AaM	mvpHDL_mvpLDL_mvpTG_BMI_AaM
rs11736228	-0.006972	-0.0005381	0.007324	0.0139	-0.012	0.0027	0.003509	0.003473	0.003503	0.002	0.00489364	0.0071	0.04696	0.8769	0.03654	4.1e-12	0.0142	0.7017	hdl_mvp	ldl_mvp	tg_mvp	bmi	AaM	mvpHDL_mvpLDL_mvpTG_BMI_AaM
rs11739877	0.005521	-0.002612	-0.00274	-0.0117	-0.0022	0.0049	0.003165	0.003134	0.003161	0.0018	0.00455359	0.0068	0.08107	0.4045	0.386	6.6e-11	0.629	0.47	hdl_mvp	ldl_mvp	tg_mvp	bmi	AaM	mvpHDL_mvpLDL_mvpTG_BMI_AaM
rs11740689	-0.003557	-0.001531	-0.001064	0.0156	-0.01	0.0202	0.003382	0.003349	0.003379	0.0019	0.00459685	0.0067	0.2928	0.6475	0.7528	4e-17	0.0296	0.002669	hdl_mvp	ldl_mvp	tg_mvp	bmi	AaM	mvpHDL_mvpLDL_mvpTG_BMI_AaM
rs11741790	-0.002619	-0.005275	0.003698	-0.0031	-0.031	-0.0021	0.003891	0.003851	0.003884	0.0021	0.00523651	0.0078	0.5008	0.1708	0.341	0.14	3.22e-09	0.7901	hdl_mvp	ldl_mvp	tg_mvp	bmi	AaM	mvpHDL_mvpLDL_mvpTG_BMI_AaM
rs11753081	0.001727	0.002939	-0.01031	0.0138	-0.018	-0.0189	0.004013	0.003972	0.004008	0.0021	0.0055932	0.008	0.667	0.4594	0.01009	8.9e-11	0.00129	0.01836	hdl_mvp	ldl_mvp	tg_mvp	bmi	AaM	mvpHDL_mvpLDL_mvpTG_BMI_AaM
rs11754747	0.001573	-0.001456	0.003603	-0.0116	0.02	-0.0026	0.003975	0.003937	0.003971	0.0019	0.00528014	0.0076	0.6923	0.7115	0.3643	1.4e-09	0.000152	0.7335	hdl_mvp	ldl_mvp	tg_mvp	bmi	AaM	mvpHDL_mvpLDL_mvpTG_BMI_AaM
rs11759298	-0.0007141	0.003045	-0.002224	-0.0119	0.012	-0.0103	0.003203	0.003172	0.0032	0.0017	0.00450511	0.0064	0.8236	0.3371	0.487	9.6e-12	0.00773	0.1054	hdl_mvp	ldl_mvp	tg_mvp	bmi	AaM	mvpHDL_mvpLDL_mvpTG_BMI_AaM
rs11777933	-0.02435	0.001008	0.02861	0.0036	-0.011	0.0137	0.004246	0.004204	0.004238	0.0024	0.0061569	0.0086	9.719e-09	0.8105	1.472e-11	0.13	0.074	0.1127	hdl_mvp	ldl_mvp	tg_mvp	bmi	AaM	mvpHDL_mvpLDL_mvpTG_BMI_AaM
rs11781699	0.01105	0.006361	0.002525	-0.0132	0.018	0.0292	0.003932	0.003894	0.003927	0.0021	0.00544641	0.0084	0.004954	0.1024	0.5202	3.1e-10	0.00095	0.0004871	hdl_mvp	ldl_mvp	tg_mvp	bmi	AaM	mvpHDL_mvpLDL_mvpTG_BMI_AaM
rs11786370	0.005927	-0.008592	-0.006734	0.0012	0.028	-0.0103	0.003525	0.003491	0.00352	0.0018	0.00453946	0.0065	0.09267	0.01384	0.05575	0.49	6.91e-10	0.1148	hdl_mvp	ldl_mvp	tg_mvp	bmi	AaM	mvpHDL_mvpLDL_mvpTG_BMI_AaM
rs11789603	-0.04774	-0.01441	-0.01052	0.0038	-0.0058	0.007	0.005496	0.005442	0.00549	0.0027	0.00692079	0.0101	3.746e-18	0.008115	0.05533	0.15	0.402	0.4894	hdl_mvp	ldl_mvp	tg_mvp	bmi	AaM	mvpHDL_mvpLDL_mvpTG_BMI_AaM
rs11790280	-0.002227	0.003718	-0.001553	-0.0103	0.0033	-0.0082	0.003334	0.003301	0.00333	0.0018	0.00448639	0.0068	0.5042	0.26	0.6409	7.1e-09	0.462	0.2285	hdl_mvp	ldl_mvp	tg_mvp	bmi	AaM	mvpHDL_mvpLDL_mvpTG_BMI_AaM
rs11792311	-0.0002096	-0.00159	-0.004964	0.0144	-0.0041	0.008	0.003776	0.00374	0.003773	0.002	0.00505152	0.0075	0.9557	0.6708	0.1883	1.3e-12	0.417	0.2871	hdl_mvp	ldl_mvp	tg_mvp	bmi	AaM	mvpHDL_mvpLDL_mvpTG_BMI_AaM
rs11792861	-0.001897	0.001006	0.005474	0.0061	0.038	0.0007	0.003495	0.003459	0.003489	0.0019	0.00473153	0.0068	0.5872	0.7712	0.1167	0.0013	9.65e-16	0.9152	hdl_mvp	ldl_mvp	tg_mvp	bmi	AaM	mvpHDL_mvpLDL_mvpTG_BMI_AaM
rs11866815	-0.004098	0.005507	0.008238	0.0156	-0.0092	-0.0016	0.003672	0.003636	0.003667	0.0019	0.00492766	0.0072	0.2645	0.1299	0.02467	1e-16	0.0619	0.8234	hdl_mvp	ldl_mvp	tg_mvp	bmi	AaM	mvpHDL_mvpLDL_mvpTG_BMI_AaM
rs11870935	0.0171	0.01906	-0.01767	-0.0054	-0.013	0.014	0.003134	0.003103	0.00313	0.0017	0.00423825	0.0062	4.902e-08	8.156e-10	1.671e-08	0.0018	0.00216	0.02421	hdl_mvp	ldl_mvp	tg_mvp	bmi	AaM	mvpHDL_mvpLDL_mvpTG_BMI_AaM
rs1187352	0.001093	0.000698	-0.0003601	-0.0119	0.017	0.0003	0.003322	0.003289	0.003318	0.0018	0.00434315	0.0065	0.7421	0.8319	0.9136	6e-11	9.07e-05	0.9591	hdl_mvp	ldl_mvp	tg_mvp	bmi	AaM	mvpHDL_mvpLDL_mvpTG_BMI_AaM
rs11879589	-0.004663	-0.03322	0.03789	-0.0016	-0.0052	-0.0061	0.005716	0.005658	0.005707	0.0028	0.00776378	0.0123	0.4146	4.31e-09	3.15e-11	0.57	0.503	0.6215	hdl_mvp	ldl_mvp	tg_mvp	bmi	AaM	mvpHDL_mvpLDL_mvpTG_BMI_AaM
rs11945861	0.003921	0.004497	0.003055	0.0148	0.0062	0.0103	0.003677	0.003641	0.003672	0.002	0.00508785	0.0075	0.2862	0.2167	0.4055	5e-13	0.223	0.1671	hdl_mvp	ldl_mvp	tg_mvp	bmi	AaM	mvpHDL_mvpLDL_mvpTG_BMI_AaM
rs11951673	-0.003719	0.003162	0.01258	0.0123	-0.014	-0.004	0.003228	0.003197	0.003225	0.0017	0.00442316	0.0066	0.2493	0.3227	9.606e-05	1.1e-13	0.00155	0.5467	hdl_mvp	ldl_mvp	tg_mvp	bmi	AaM	mvpHDL_mvpLDL_mvpTG_BMI_AaM
rs11988314	-0.004293	0.002467	-0.0007842	0.0029	-0.042	0.0036	0.004376	0.004332	0.00437	0.0023	0.00571152	0.0081	0.3266	0.5691	0.8576	0.21	1.93e-13	0.6625	hdl_mvp	ldl_mvp	tg_mvp	bmi	AaM	mvpHDL_mvpLDL_mvpTG_BMI_AaM
rs1199334	0.002848	-0.0003615	-0.002025	0.0142	-0.02	-0.007	0.003961	0.003923	0.003956	0.0021	0.0056259	0.0087	0.4721	0.9266	0.6088	7.3e-12	0.000378	0.4187	hdl_mvp	ldl_mvp	tg_mvp	bmi	AaM	mvpHDL_mvpLDL_mvpTG_BMI_AaM
rs12003641	-0.01193	0.00923	0.00499	0.013	-0.097	0.0142	0.005918	0.00586	0.005909	0.0031	0.00754367	0.0108	0.04378	0.1152	0.3985	3.1e-05	7.71e-38	0.1879	hdl_mvp	ldl_mvp	tg_mvp	bmi	AaM	mvpHDL_mvpLDL_mvpTG_BMI_AaM
rs12022461	-0.009836	-0.002502	0.01224	0.0159	-0.018	-0.0001	0.004033	0.003994	0.004027	0.0023	0.00580782	0.0081	0.01473	0.531	0.002378	2.4e-12	0.00194	0.9864	hdl_mvp	ldl_mvp	tg_mvp	bmi	AaM	mvpHDL_mvpLDL_mvpTG_BMI_AaM
rs12033257	-0.01712	0.004677	0.01425	0.0146	0.0058	-0.0044	0.003175	0.003144	0.003171	0.0018	0.00458628	0.0068	6.913e-08	0.1368	6.979e-06	2.4e-15	0.206	0.5137	hdl_mvp	ldl_mvp	tg_mvp	bmi	AaM	mvpHDL_mvpLDL_mvpTG_BMI_AaM
rs12035149	0.002009	0.0006642	-0.004755	-0.0146	0.0054	0.0012	0.003728	0.003689	0.003723	0.0021	0.00517793	0.0083	0.5898	0.8571	0.2015	3.9e-12	0.297	0.8862	hdl_mvp	ldl_mvp	tg_mvp	bmi	AaM	mvpHDL_mvpLDL_mvpTG_BMI_AaM
rs12041258	-0.006949	0.001831	0.001943	0.0146	0.0011	-0.0067	0.003715	0.003678	0.00371	0.002	0.00521684	0.0074	0.06145	0.6186	0.6004	9.5e-13	0.833	0.3632	hdl_mvp	ldl_mvp	tg_mvp	bmi	AaM	mvpHDL_mvpLDL_mvpTG_BMI_AaM
rs12044597	0.001255	0.004809	-0.006197	-0.0143	0.0011	0.0009	0.003241	0.00321	0.003238	0.0016	0.00465003	0.0071	0.6986	0.1341	0.05566	1.7e-18	0.813	0.8952	hdl_mvp	ldl_mvp	tg_mvp	bmi	AaM	mvpHDL_mvpLDL_mvpTG_BMI_AaM
rs12048743	0.01108	-0.005427	-0.01873	-0.001	-0.0034	-0.0038	0.003132	0.003101	0.003128	0.0017	0.00438384	0.0064	0.0004031	0.08012	2.144e-09	0.56	0.438	0.5479	hdl_mvp	ldl_mvp	tg_mvp	bmi	AaM	mvpHDL_mvpLDL_mvpTG_BMI_AaM
rs12052672	0.002184	-0.005748	-0.003589	0.0112	-0.03	-0.0064	0.003594	0.003559	0.00359	0.0019	0.00487278	0.007	0.5435	0.1063	0.3175	7.9e-09	7.43e-10	0.3599	hdl_mvp	ldl_mvp	tg_mvp	bmi	AaM	mvpHDL_mvpLDL_mvpTG_BMI_AaM
rs12060830	-0.03536	0.003077	0.02543	0.0003	0.0069	0.0083	0.005485	0.005428	0.005474	0.003	0.00777775	0.0111	1.143e-10	0.5708	3.388e-06	0.93	0.375	0.4554	hdl_mvp	ldl_mvp	tg_mvp	bmi	AaM	mvpHDL_mvpLDL_mvpTG_BMI_AaM
rs12065553	0.003412	0.002516	-0.001108	-0.0115	-0.0001	0.0045	0.003478	0.003444	0.003473	0.0019	0.00531892	0.0074	0.3265	0.4651	0.7498	8.9e-10	0.985	0.5406	hdl_mvp	ldl_mvp	tg_mvp	bmi	AaM	mvpHDL_mvpLDL_mvpTG_BMI_AaM
rs12067569	0.01671	-0.07452	0.0002193	-0.0044	-0.012	-0.0002	0.009154	0.009059	0.009153	0.0047	0.0124727	0.0175	0.06788	1.954e-16	0.9809	0.35	0.336	0.9899	hdl_mvp	ldl_mvp	tg_mvp	bmi	AaM	mvpHDL_mvpLDL_mvpTG_BMI_AaM
rs1206773	-0.01854	-0.006842	0.02027	-0.0018	-0.0064	-0.011	0.003612	0.003578	0.003609	0.0019	0.00512786	0.0082	2.872e-07	0.05586	1.941e-08	0.33	0.212	0.1769	hdl_mvp	ldl_mvp	tg_mvp	bmi	AaM	mvpHDL_mvpLDL_mvpTG_BMI_AaM
rs12101393	-0.0102	0.0007469	0.002808	0.0127	-0.01	-0.0019	0.00393	0.003894	0.003928	0.0021	0.00514413	0.0078	0.00948	0.8479	0.4747	1.5e-09	0.0519	0.804	hdl_mvp	ldl_mvp	tg_mvp	bmi	AaM	mvpHDL_mvpLDL_mvpTG_BMI_AaM
rs12102207	-0.007518	0.00362	0.01126	-0.0114	0.055	-0.01	0.00635	0.006286	0.006339	0.0033	0.00866111	0.0129	0.2364	0.5647	0.07581	0.00057	2.15e-10	0.4396	hdl_mvp	ldl_mvp	tg_mvp	bmi	AaM	mvpHDL_mvpLDL_mvpTG_BMI_AaM
rs12117661	-0.009578	0.06246	0.003643	-0.0014	-0.0002	0.0051	0.003806	0.003767	0.003802	0.0021	0.0041978	0.0077	0.01185	1.07e-61	0.338	0.5	0.962	0.506	hdl_mvp	ldl_mvp	tg_mvp	bmi	AaM	mvpHDL_mvpLDL_mvpTG_BMI_AaM
rs12147845	-0.008065	-0.007549	-0.00201	-0.0199	-0.013	0.0014	0.00501	0.00496	0.005004	0.0027	0.00702403	0.0101	0.1074	0.128	0.6879	4.5e-13	0.0642	0.892	hdl_mvp	ldl_mvp	tg_mvp	bmi	AaM	mvpHDL_mvpLDL_mvpTG_BMI_AaM
rs12149756	-0.002422	0.000845	-0.002602	0.0125	-0.0048	-0.0023	0.003581	0.003547	0.003577	0.0019	0.00495822	0.0072	0.4989	0.8117	0.467	3.7e-11	0.333	0.7506	hdl_mvp	ldl_mvp	tg_mvp	bmi	AaM	mvpHDL_mvpLDL_mvpTG_BMI_AaM
rs12150665	-0.01086	-0.0007892	0.01131	0.0162	-0.0078	0.0136	0.00347	0.003435	0.003465	0.0017	0.00453586	0.0071	0.001754	0.8183	0.001102	1.6e-22	0.0855	0.05613	hdl_mvp	ldl_mvp	tg_mvp	bmi	AaM	mvpHDL_mvpLDL_mvpTG_BMI_AaM
rs12160956	-0.005312	0.008608	0.004439	0.0033	-0.026	-0.0028	0.003343	0.003309	0.003338	0.0017	0.00460906	0.0067	0.1121	0.009287	0.1836	0.054	1.69e-08	0.6793	hdl_mvp	ldl_mvp	tg_mvp	bmi	AaM	mvpHDL_mvpLDL_mvpTG_BMI_AaM
rs1218822	0.01036	-0.0003271	-0.001965	-0.0168	0.015	0.0124	0.003291	0.003258	0.003285	0.0017	0.0045487	0.0067	0.00165	0.92	0.5498	1.9e-22	0.000975	0.06311	hdl_mvp	ldl_mvp	tg_mvp	bmi	AaM	mvpHDL_mvpLDL_mvpTG_BMI_AaM
rs12189178	0.01289	-0.008177	-0.007823	-0.0364	-0.011	0.0544	0.008457	0.008374	0.00845	0.0046	0.0119672	0.017	0.1274	0.3289	0.3545	2.2e-15	0.358	0.001374	hdl_mvp	ldl_mvp	tg_mvp	bmi	AaM	mvpHDL_mvpLDL_mvpTG_BMI_AaM
rs12191386	0.0005009	0.00145	-0.002588	-0.0007	-0.035	-0.0257	0.003191	0.003161	0.003188	0.0017	0.00426871	0.0062	0.8753	0.6465	0.4168	0.67	2.42e-16	3.675e-05	hdl_mvp	ldl_mvp	tg_mvp	bmi	AaM	mvpHDL_mvpLDL_mvpTG_BMI_AaM
rs1219550	0.02541	0.007589	0.006599	-0.0045	0.0098	0.0124	0.004107	0.004066	0.004099	0.0023	0.00562925	0.0081	6.138e-10	0.06197	0.1074	0.056	0.0817	0.1259	hdl_mvp	ldl_mvp	tg_mvp	bmi	AaM	mvpHDL_mvpLDL_mvpTG_BMI_AaM
rs12202350	0.01407	-0.02943	-0.01155	0.0022	-0.01	0.0311	0.005223	0.005173	0.005217	0.0028	0.00713411	0.0104	0.007066	1.286e-08	0.02687	0.43	0.161	0.00279	hdl_mvp	ldl_mvp	tg_mvp	bmi	AaM	mvpHDL_mvpLDL_mvpTG_BMI_AaM
rs12206564	0.007752	0.008036	-0.002115	-0.0113	0.029	-0.0013	0.003158	0.003127	0.003154	0.0017	0.00420979	0.0063	0.01412	0.01019	0.5025	5.4e-11	5.63e-12	0.8314	hdl_mvp	ldl_mvp	tg_mvp	bmi	AaM	mvpHDL_mvpLDL_mvpTG_BMI_AaM
rs12279373	0.1032	-0.01054	-0.2329	0.0043	-0.0013	0.0258	0.005947	0.005892	0.00598	0.0031	0.00806859	0.0121	1.854e-67	0.07374	1e-200	0.18	0.872	0.03346	hdl_mvp	ldl_mvp	tg_mvp	bmi	AaM	mvpHDL_mvpLDL_mvpTG_BMI_AaM
rs12299814	0.0002646	0.001046	-0.006522	0.0157	-0.0097	0.0046	0.00366	0.003624	0.003655	0.002	0.00494258	0.0071	0.9424	0.7728	0.07432	5.2e-15	0.0497	0.5155	hdl_mvp	ldl_mvp	tg_mvp	bmi	AaM	mvpHDL_mvpLDL_mvpTG_BMI_AaM
rs12311525	0.0009688	-0.004233	0.0001399	0.0199	-0.013	-0.0186	0.003812	0.003774	0.003807	0.002	0.00509983	0.007	0.7994	0.262	0.9707	9.1e-24	0.0108	0.008081	hdl_mvp	ldl_mvp	tg_mvp	bmi	AaM	mvpHDL_mvpLDL_mvpTG_BMI_AaM
rs12332329	-0.01388	0.01066	0.01992	-0.0066	-0.0077	-0.0106	0.003539	0.003504	0.003533	0.0019	0.00476357	0.007	8.731e-05	0.002339	1.729e-08	0.00062	0.106	0.1292	hdl_mvp	ldl_mvp	tg_mvp	bmi	AaM	mvpHDL_mvpLDL_mvpTG_BMI_AaM
rs12343428	0.004656	-0.002524	-0.006149	-0.0007	-0.045	0.0099	0.005733	0.005674	0.005725	0.0032	0.00778149	0.0113	0.4167	0.6564	0.2828	0.83	7.34e-09	0.3832	hdl_mvp	ldl_mvp	tg_mvp	bmi	AaM	mvpHDL_mvpLDL_mvpTG_BMI_AaM
rs12364470	0.007499	-0.002074	-0.004112	-0.0178	0.018	0.0088	0.004186	0.004144	0.00418	0.0022	0.00607564	0.0096	0.07321	0.6168	0.3252	1.1e-15	0.00305	0.3618	hdl_mvp	ldl_mvp	tg_mvp	bmi	AaM	mvpHDL_mvpLDL_mvpTG_BMI_AaM
rs12369179	0.03531	0.006088	-0.01593	0.0359	-0.018	0.0295	0.005483	0.00543	0.005479	0.0031	0.00784116	0.0117	1.193e-10	0.2623	0.003645	2.5e-31	0.0217	0.01189	hdl_mvp	ldl_mvp	tg_mvp	bmi	AaM	mvpHDL_mvpLDL_mvpTG_BMI_AaM
rs12411886	0.004311	-0.0009749	-0.001923	-0.0271	-0.03	0.0034	0.005487	0.005432	0.005479	0.003	0.00757667	0.0108	0.432	0.8576	0.7256	1.5e-19	7.51e-05	0.7504	hdl_mvp	ldl_mvp	tg_mvp	bmi	AaM	mvpHDL_mvpLDL_mvpTG_BMI_AaM
rs12416987	0.01931	0.01961	0.03615	-0.0207	0.0035	-0.0563	0.006467	0.006401	0.00645	0.0036	0.00889606	0.0129	0.00283	0.002186	2.09e-08	1.1e-08	0.694	1.189e-05	hdl_mvp	ldl_mvp	tg_mvp	bmi	AaM	mvpHDL_mvpLDL_mvpTG_BMI_AaM
rs1241986	-0.005038	0.0001374	0.002875	0.0139	-0.0012	0.004	0.004499	0.004453	0.004492	0.0024	0.00626073	0.009	0.2627	0.9754	0.5222	1.1e-08	0.848	0.6543	hdl_mvp	ldl_mvp	tg_mvp	bmi	AaM	mvpHDL_mvpLDL_mvpTG_BMI_AaM
rs12422552	-0.01138	0.004775	0.007169	0.0134	0.0007	-0.0552	0.003568	0.003533	0.003564	0.002	0.00475649	0.007	0.001429	0.1765	0.04426	1.6e-11	0.883	3.617e-15	hdl_mvp	ldl_mvp	tg_mvp	bmi	AaM	mvpHDL_mvpLDL_mvpTG_BMI_AaM
rs12429545	0.00588	-0.0006228	-0.002375	-0.0316	0.016	-0.0102	0.004617	0.00457	0.004612	0.0025	0.00642036	0.0098	0.2028	0.8916	0.6067	9.6e-38	0.0127	0.3	hdl_mvp	ldl_mvp	tg_mvp	bmi	AaM	mvpHDL_mvpLDL_mvpTG_BMI_AaM
rs12439798	0.006478	0.001661	-0.003293	-0.0125	0.013	-0.0104	0.003253	0.003222	0.003249	0.0017	0.00440128	0.0063	0.04646	0.6062	0.3108	6.9e-13	0.00314	0.09999	hdl_mvp	ldl_mvp	tg_mvp	bmi	AaM	mvpHDL_mvpLDL_mvpTG_BMI_AaM
rs12439829	0.002412	-0.004258	-0.001782	0.0109	-0.0064	0.005	0.003228	0.003196	0.003224	0.0018	0.00450042	0.0068	0.4549	0.1828	0.5803	1.1e-09	0.155	0.4578	hdl_mvp	ldl_mvp	tg_mvp	bmi	AaM	mvpHDL_mvpLDL_mvpTG_BMI_AaM
rs12444798	0.02236	-0.001795	-0.005239	-0.0008	0.0026	0.0231	0.003479	0.003445	0.003475	0.0019	0.00506891	0.0076	1.3e-10	0.6023	0.1317	0.68	0.608	0.002527	hdl_mvp	ldl_mvp	tg_mvp	bmi	AaM	mvpHDL_mvpLDL_mvpTG_BMI_AaM
rs12446632	-0.005733	-0.01115	-0.008137	0.0352	-0.041	-0.0135	0.004369	0.004324	0.004361	0.0024	0.00608277	0.009	0.1895	0.009893	0.06204	2.9e-50	1.58e-11	0.1363	hdl_mvp	ldl_mvp	tg_mvp	bmi	AaM	mvpHDL_mvpLDL_mvpTG_BMI_AaM
rs12448257	0.01145	-0.0008114	-0.009747	-0.0184	0.029	0.0012	0.004061	0.004022	0.004059	0.002	0.005244	0.0079	0.004818	0.8401	0.01632	8.1e-20	3.2e-08	0.8794	hdl_mvp	ldl_mvp	tg_mvp	bmi	AaM	mvpHDL_mvpLDL_mvpTG_BMI_AaM
rs12448738	0.02773	0.0125	-0.009706	-0.0168	0.0098	0.0216	0.004599	0.004554	0.004597	0.0025	0.00625203	0.0091	1.638e-09	0.006054	0.03471	2.8e-11	0.117	0.01795	hdl_mvp	ldl_mvp	tg_mvp	bmi	AaM	mvpHDL_mvpLDL_mvpTG_BMI_AaM
rs12449219	0.01268	0.009877	-0.009638	-0.0155	0.0056	0.0076	0.004593	0.00455	0.004589	0.0026	0.00637889	0.0094	0.005785	0.02994	0.03569	2e-09	0.38	0.4158	hdl_mvp	ldl_mvp	tg_mvp	bmi	AaM	mvpHDL_mvpLDL_mvpTG_BMI_AaM
rs12453699	-0.002625	0.007662	0.003207	-0.0034	0.032	-0.04	0.003202	0.00317	0.003198	0.0018	0.00432702	0.0063	0.4123	0.01567	0.3159	0.052	1.41e-13	2.007e-10	hdl_mvp	ldl_mvp	tg_mvp	bmi	AaM	mvpHDL_mvpLDL_mvpTG_BMI_AaM
rs12454712	-0.01119	-0.002271	0.01266	-0.0144	-0.01	0.0081	0.003196	0.003165	0.003192	0.0018	0.004666	0.0064	0.0004632	0.473	7.285e-05	4.4e-16	0.0321	0.2105	hdl_mvp	ldl_mvp	tg_mvp	bmi	AaM	mvpHDL_mvpLDL_mvpTG_BMI_AaM
rs12464355	-0.006718	0.03962	0.01581	-0.0103	-0.0036	-0.0143	0.005337	0.005285	0.005333	0.0029	0.00749501	0.0109	0.2081	6.56e-14	0.003037	0.00039	0.631	0.1882	hdl_mvp	ldl_mvp	tg_mvp	bmi	AaM	mvpHDL_mvpLDL_mvpTG_BMI_AaM
rs12477088	0.00167	0.0002029	0.00144	0.0145	0.0078	0.0191	0.003291	0.003259	0.003287	0.0017	0.00428016	0.0063	0.6119	0.9504	0.6612	8.9e-17	0.0684	0.00246	hdl_mvp	ldl_mvp	tg_mvp	bmi	AaM	mvpHDL_mvpLDL_mvpTG_BMI_AaM
rs12488237	0.01195	-0.005783	-0.01426	-0.0235	-0.017	-0.0065	0.007004	0.006931	0.006995	0.0036	0.00943578	0.0144	0.08809	0.404	0.04152	4.5e-11	0.0716	0.6525	hdl_mvp	ldl_mvp	tg_mvp	bmi	AaM	mvpHDL_mvpLDL_mvpTG_BMI_AaM
rs12498157	0.00126	0.002601	-0.001283	-0.0126	0.015	0.0095	0.003616	0.003581	0.003614	0.002	0.00494124	0.0071	0.7275	0.4677	0.7226	3.2e-10	0.0024	0.1803	hdl_mvp	ldl_mvp	tg_mvp	bmi	AaM	mvpHDL_mvpLDL_mvpTG_BMI_AaM
rs12498488	0.0242	-0.003853	-0.01769	-0.0058	0.0035	-0.0039	0.004186	0.004142	0.00418	0.0023	0.0057539	0.0085	7.474e-09	0.3523	2.313e-05	0.013	0.543	0.6419	hdl_mvp	ldl_mvp	tg_mvp	bmi	AaM	mvpHDL_mvpLDL_mvpTG_BMI_AaM
rs12521454	0.0183	0.001164	-0.02418	0.0092	0.0047	-0.0112	0.003538	0.003503	0.003535	0.0019	0.00491558	0.0071	2.323e-07	0.7397	7.853e-12	8.7e-07	0.339	0.1149	hdl_mvp	ldl_mvp	tg_mvp	bmi	AaM	mvpHDL_mvpLDL_mvpTG_BMI_AaM
rs1254331	0.002241	0.003579	-0.0007707	-0.0066	-0.054	-0.0024	0.003402	0.003368	0.003397	0.0019	0.00464454	0.0067	0.51	0.2879	0.8205	0.00045	3.02e-31	0.723	hdl_mvp	ldl_mvp	tg_mvp	bmi	AaM	mvpHDL_mvpLDL_mvpTG_BMI_AaM
rs12549420	0.003904	0.002883	-0.001058	0.0035	-0.038	-0.0091	0.003728	0.003691	0.003723	0.0021	0.00528983	0.008	0.295	0.4347	0.7763	0.089	6.79e-13	0.2554	hdl_mvp	ldl_mvp	tg_mvp	bmi	AaM	mvpHDL_mvpLDL_mvpTG_BMI_AaM
rs12564992	0.01403	0.008674	-0.01035	-0.0196	-0.032	-0.0058	0.005203	0.00515	0.005196	0.0026	0.00682714	0.0098	0.007032	0.09213	0.04638	5.3e-14	2.77e-06	0.5522	hdl_mvp	ldl_mvp	tg_mvp	bmi	AaM	mvpHDL_mvpLDL_mvpTG_BMI_AaM
rs12566985	-0.006805	-0.001161	0.004419	0.0183	-0.048	-0.009	0.00313	0.003098	0.003126	0.0016	0.00438299	0.0062	0.0297	0.7079	0.1575	6e-29	6.54e-28	0.1465	hdl_mvp	ldl_mvp	tg_mvp	bmi	AaM	mvpHDL_mvpLDL_mvpTG_BMI_AaM
rs12571664	-6.342e-05	0.001372	-0.004119	-0.0025	0.035	0.0075	0.004201	0.00416	0.004197	0.0022	0.00536049	0.0077	0.988	0.7415	0.3263	0.26	6.61e-11	0.3295	hdl_mvp	ldl_mvp	tg_mvp	bmi	AaM	mvpHDL_mvpLDL_mvpTG_BMI_AaM
rs12582170	-0.0194	0.005458	0.01184	0.0136	-0.0074	-0.0092	0.004402	0.004359	0.0044	0.0024	0.00598108	0.0088	1.051e-05	0.2106	0.007126	1.2e-08	0.216	0.2949	hdl_mvp	ldl_mvp	tg_mvp	bmi	AaM	mvpHDL_mvpLDL_mvpTG_BMI_AaM
rs12593036	-0.00351	0.00188	0.005701	0.0154	-0.011	-0.0036	0.003556	0.003521	0.003551	0.0019	0.00459627	0.0069	0.3236	0.5933	0.1084	3.8e-16	0.0167	0.6004	hdl_mvp	ldl_mvp	tg_mvp	bmi	AaM	mvpHDL_mvpLDL_mvpTG_BMI_AaM
rs12595158	-0.006577	0.009285	0.01146	0.0394	-0.036	-0.0488	0.01043	0.01032	0.0104	0.0054	0.0144781	0.0197	0.5282	0.3684	0.2707	1.9e-13	0.0129	0.01309	hdl_mvp	ldl_mvp	tg_mvp	bmi	AaM	mvpHDL_mvpLDL_mvpTG_BMI_AaM
rs12595749	-0.002323	-0.0002115	0.003877	0.0141	-0.019	0.0068	0.003242	0.003209	0.003237	0.0017	0.00427188	0.0063	0.4736	0.9474	0.231	5.7e-16	8.68e-06	0.2771	hdl_mvp	ldl_mvp	tg_mvp	bmi	AaM	mvpHDL_mvpLDL_mvpTG_BMI_AaM
rs12602912	0.01919	-0.01048	-0.0227	-0.0176	0.011	-0.0018	0.003798	0.00376	0.003795	0.0021	0.00530158	0.0077	4.359e-07	0.005307	2.238e-09	9.9e-18	0.038	0.8103	hdl_mvp	ldl_mvp	tg_mvp	bmi	AaM	mvpHDL_mvpLDL_mvpTG_BMI_AaM
rs1260326	0.007125	0.02406	0.1151	-0.0105	0.019	-0.0106	0.003123	0.003091	0.00311	0.0017	0.00424095	0.0064	0.0225	7.072e-15	1e-200	3.9e-10	7.46e-06	0.09481	hdl_mvp	ldl_mvp	tg_mvp	bmi	AaM	mvpHDL_mvpLDL_mvpTG_BMI_AaM
rs12603280	0.007987	-0.0005053	-0.0003671	-0.0027	0.035	-0.0151	0.003993	0.003953	0.003988	0.002	0.00506774	0.0077	0.04546	0.8983	0.9267	0.18	4.97e-12	0.05046	hdl_mvp	ldl_mvp	tg_mvp	bmi	AaM	mvpHDL_mvpLDL_mvpTG_BMI_AaM
rs12607903	-0.00423	0.00416	0.007198	-0.0055	0.049	-0.0085	0.003498	0.003464	0.003495	0.0019	0.00471224	0.0068	0.2266	0.2298	0.03944	0.0048	2.52e-25	0.212	hdl_mvp	ldl_mvp	tg_mvp	bmi	AaM	mvpHDL_mvpLDL_mvpTG_BMI_AaM
rs12609406	0.01295	0.0045	-0.009779	-0.024	0.044	0.0243	0.003479	0.003445	0.003475	0.0019	0.00474847	0.0068	0.0001967	0.1915	0.004886	5.2e-36	1.93e-20	0.0003558	hdl_mvp	ldl_mvp	tg_mvp	bmi	AaM	mvpHDL_mvpLDL_mvpTG_BMI_AaM
rs12609995	-0.01699	0.002521	0.02043	0.0007	-0.016	0.0045	0.003529	0.003496	0.003526	0.002	0.00487478	0.0071	1.47e-06	0.4708	6.931e-09	0.72	0.00103	0.528	hdl_mvp	ldl_mvp	tg_mvp	bmi	AaM	mvpHDL_mvpLDL_mvpTG_BMI_AaM
rs12620249	-0.003529	0.003199	-0.002677	-0.0135	0.012	0.0018	0.004296	0.004254	0.004292	0.0025	0.00639522	0.0091	0.4114	0.452	0.5328	4.4e-08	0.0606	0.847	hdl_mvp	ldl_mvp	tg_mvp	bmi	AaM	mvpHDL_mvpLDL_mvpTG_BMI_AaM
rs12629015	-0.003301	-0.006684	-0.006338	0.0135	-0.0075	-0.0117	0.004044	0.004005	0.00404	0.0023	0.00551689	0.0079	0.4144	0.09512	0.1167	2.1e-09	0.174	0.1379	hdl_mvp	ldl_mvp	tg_mvp	bmi	AaM	mvpHDL_mvpLDL_mvpTG_BMI_AaM
rs12634780	-0.02027	0.001838	0.001449	0.0157	0.035	0.0131	0.003158	0.003127	0.003155	0.0017	0.00434321	0.0063	1.386e-10	0.5567	0.6459	8e-20	7.72e-16	0.03652	hdl_mvp	ldl_mvp	tg_mvp	bmi	AaM	mvpHDL_mvpLDL_mvpTG_BMI_AaM
rs1263599	-0.002122	-0.001064	0.0009577	-0.0138	-0.0014	0.0001	0.004049	0.004008	0.004044	0.0022	0.00547011	0.0078	0.6002	0.7907	0.8128	3e-10	0.798	0.9878	hdl_mvp	ldl_mvp	tg_mvp	bmi	AaM	mvpHDL_mvpLDL_mvpTG_BMI_AaM
rs12657266	0.003012	-0.02445	-0.03877	0.0034	-0.0019	0.0018	0.003183	0.003151	0.003178	0.0019	0.00454624	0.0068	0.344	8.65e-15	3.245e-34	0.07	0.676	0.7895	hdl_mvp	ldl_mvp	tg_mvp	bmi	AaM	mvpHDL_mvpLDL_mvpTG_BMI_AaM
rs12663002	-0.001455	0.00704	0.001202	0.0037	-0.042	-0.0361	0.004662	0.004617	0.004657	0.0025	0.00644149	0.0091	0.755	0.1273	0.7962	0.13	7.02e-11	7.227e-05	hdl_mvp	ldl_mvp	tg_mvp	bmi	AaM	mvpHDL_mvpLDL_mvpTG_BMI_AaM
rs12670286	0.002632	-0.03017	-0.01233	0.0029	0.0019	-0.0037	0.004134	0.004094	0.004131	0.0022	0.00544227	0.0083	0.5243	1.699e-13	0.002848	0.18	0.727	0.655	hdl_mvp	ldl_mvp	tg_mvp	bmi	AaM	mvpHDL_mvpLDL_mvpTG_BMI_AaM
rs12675063	0.00305	0.001649	0.00315	-0.0156	0.0055	0.0002	0.004856	0.004807	0.004846	0.0026	0.00677643	0.0101	0.5299	0.7315	0.5157	1.3e-09	0.417	0.982	hdl_mvp	ldl_mvp	tg_mvp	bmi	AaM	mvpHDL_mvpLDL_mvpTG_BMI_AaM
rs12680842	-0.006848	0.003222	0.008726	0.0133	-0.0037	-0.0032	0.003299	0.003267	0.003295	0.0018	0.00451977	0.0067	0.03795	0.3241	0.008089	4.4e-14	0.413	0.6287	hdl_mvp	ldl_mvp	tg_mvp	bmi	AaM	mvpHDL_mvpLDL_mvpTG_BMI_AaM
rs12692596	0.01132	0.006848	-0.003043	-0.011	0.012	-0.0117	0.003248	0.003217	0.003245	0.0017	0.00432155	0.0065	0.0004932	0.03326	0.3484	4e-11	0.00549	0.07064	hdl_mvp	ldl_mvp	tg_mvp	bmi	AaM	mvpHDL_mvpLDL_mvpTG_BMI_AaM
rs12705916	-0.003893	-0.006018	0.0005924	0.0159	-0.0042	0.0123	0.003278	0.003246	0.003275	0.0018	0.00449395	0.0066	0.235	0.06375	0.8564	1e-18	0.35	0.06315	hdl_mvp	ldl_mvp	tg_mvp	bmi	AaM	mvpHDL_mvpLDL_mvpTG_BMI_AaM
rs12705977	0.002959	0.001367	-0.007812	-0.0132	0.018	0.0109	0.003147	0.003117	0.003144	0.0017	0.00432823	0.0062	0.347	0.6609	0.01296	2.1e-14	3.2e-05	0.07957	hdl_mvp	ldl_mvp	tg_mvp	bmi	AaM	mvpHDL_mvpLDL_mvpTG_BMI_AaM
rs1275691	-0.003853	0.0003904	0.000522	0.0094	-0.0026	0.0028	0.00326	0.003228	0.003256	0.0016	0.00431706	0.0064	0.2372	0.9037	0.8726	1.1e-08	0.547	0.66	hdl_mvp	ldl_mvp	tg_mvp	bmi	AaM	mvpHDL_mvpLDL_mvpTG_BMI_AaM
rs12762034	0.01688	-0.009583	-0.02521	-0.024	-0.0037	0.0093	0.005908	0.00585	0.005902	0.0032	0.00774855	0.0115	0.004272	0.1014	1.951e-05	7.3e-14	0.633	0.4183	hdl_mvp	ldl_mvp	tg_mvp	bmi	AaM	mvpHDL_mvpLDL_mvpTG_BMI_AaM
rs1277723	0.005524	-0.00555	-0.004089	-0.0113	0.013	-0.0031	0.003815	0.003778	0.003812	0.002	0.00516879	0.0076	0.1476	0.1419	0.2834	1e-08	0.0119	0.6871	hdl_mvp	ldl_mvp	tg_mvp	bmi	AaM	mvpHDL_mvpLDL_mvpTG_BMI_AaM
rs12779328	0.001627	-0.0004551	-0.002018	-0.0105	0.005	-0.0008	0.003422	0.003388	0.003417	0.0019	0.00473516	0.0069	0.6344	0.8931	0.5547	4.5e-08	0.291	0.904	hdl_mvp	ldl_mvp	tg_mvp	bmi	AaM	mvpHDL_mvpLDL_mvpTG_BMI_AaM
rs12779943	0.00528	-0.007923	-0.006977	-0.0213	0.0008	-0.0265	0.005742	0.005685	0.005735	0.0032	0.00817037	0.0115	0.3579	0.1634	0.2237	2e-11	0.922	0.02142	hdl_mvp	ldl_mvp	tg_mvp	bmi	AaM	mvpHDL_mvpLDL_mvpTG_BMI_AaM
rs12814794	-0.02039	0.00159	0.02371	-0.0053	0.0057	0.0122	0.003752	0.003716	0.003749	0.002	0.00496549	0.0072	5.496e-08	0.6687	2.569e-10	0.0082	0.251	0.08884	hdl_mvp	ldl_mvp	tg_mvp	bmi	AaM	mvpHDL_mvpLDL_mvpTG_BMI_AaM
rs12885454	-0.01049	-0.002664	0.007465	0.0185	0.01	-0.0035	0.003313	0.00328	0.003308	0.0017	0.00432262	0.0065	0.001538	0.4166	0.02404	2.4e-27	0.0207	0.5844	hdl_mvp	ldl_mvp	tg_mvp	bmi	AaM	mvpHDL_mvpLDL_mvpTG_BMI_AaM
rs12888545	0.003721	-0.005538	-0.002655	-0.0136	0.0053	0.0081	0.003684	0.003647	0.003679	0.002	0.00489576	0.0072	0.3125	0.1289	0.4704	9.1e-12	0.279	0.2601	hdl_mvp	ldl_mvp	tg_mvp	bmi	AaM	mvpHDL_mvpLDL_mvpTG_BMI_AaM
rs12905439	-0.002993	8.775e-05	0.00546	0.0118	0.0005	-0.0075	0.003297	0.003263	0.003291	0.0018	0.00504164	0.0069	0.364	0.9785	0.09712	1.4e-10	0.921	0.2775	hdl_mvp	ldl_mvp	tg_mvp	bmi	AaM	mvpHDL_mvpLDL_mvpTG_BMI_AaM
rs12915845	-0.005632	-0.001168	0.002217	0	0.04	-0.0142	0.00335	0.003317	0.003346	0.0017	0.00434812	0.0062	0.09269	0.7246	0.5075	0.99	3.6e-20	0.02234	hdl_mvp	ldl_mvp	tg_mvp	bmi	AaM	mvpHDL_mvpLDL_mvpTG_BMI_AaM
rs12916	-0.009275	-0.0626	-0.00458	0.0196	-0.0087	-0.0113	0.003144	0.00311	0.00314	0.0017	0.00434394	0.0063	0.003178	4.865e-90	0.1447	2.3e-32	0.0452	0.07173	hdl_mvp	ldl_mvp	tg_mvp	bmi	AaM	mvpHDL_mvpLDL_mvpTG_BMI_AaM
rs12939549	-0.00553	-0.005357	-0.0005734	0.018	-0.021	-0.0097	0.003125	0.003094	0.003121	0.0016	0.00443588	0.0065	0.0768	0.08336	0.8542	2.7e-28	2.2e-06	0.1351	hdl_mvp	ldl_mvp	tg_mvp	bmi	AaM	mvpHDL_mvpLDL_mvpTG_BMI_AaM
rs12945356	-0.004201	0.006352	0.00527	-0.0059	0.039	-0.0202	0.004012	0.003971	0.004004	0.0024	0.00694939	0.009	0.2951	0.1097	0.1881	0.014	2e-08	0.02414	hdl_mvp	ldl_mvp	tg_mvp	bmi	AaM	mvpHDL_mvpLDL_mvpTG_BMI_AaM
rs12953970	-0.002733	-0.004813	0.006848	-0.0125	-0.0003	-0.0063	0.00404	0.004	0.004034	0.0023	0.00598163	0.0084	0.4988	0.2288	0.08956	3.9e-08	0.96	0.4587	hdl_mvp	ldl_mvp	tg_mvp	bmi	AaM	mvpHDL_mvpLDL_mvpTG_BMI_AaM
rs1296328	-0.002021	-0.001841	0.004942	0.0179	-0.0054	-0.0028	0.00322	0.003188	0.003215	0.0018	0.00439313	0.0064	0.5302	0.5636	0.1243	4.9e-24	0.219	0.6655	hdl_mvp	ldl_mvp	tg_mvp	bmi	AaM	mvpHDL_mvpLDL_mvpTG_BMI_AaM
rs12964689	-0.01612	0.004815	0.01784	0.0203	-0.0075	0.0077	0.003076	0.003046	0.003073	0.0017	0.00427693	0.0062	1.6e-07	0.114	6.459e-09	5.1e-32	0.0795	0.2169	hdl_mvp	ldl_mvp	tg_mvp	bmi	AaM	mvpHDL_mvpLDL_mvpTG_BMI_AaM
rs12979274	-0.004622	0.00238	0.007523	-0.0003	0.044	-0.0108	0.003124	0.003093	0.003119	0.0017	0.00422919	0.0062	0.1391	0.4416	0.01588	0.88	2.38e-25	0.08197	hdl_mvp	ldl_mvp	tg_mvp	bmi	AaM	mvpHDL_mvpLDL_mvpTG_BMI_AaM
rs12993572	0.008605	-0.002781	-0.003747	0.009	0.042	-0.0043	0.003842	0.003804	0.003838	0.0021	0.0051769	0.0075	0.02512	0.4647	0.3288	2.5e-05	4.94e-16	0.5636	hdl_mvp	ldl_mvp	tg_mvp	bmi	AaM	mvpHDL_mvpLDL_mvpTG_BMI_AaM
rs13001304	-0.007568	0.001831	0.009864	0.0104	-0.006	0.0072	0.00354	0.003506	0.003536	0.0019	0.00497708	0.0075	0.03253	0.6015	0.005277	2.9e-08	0.228	0.3316	hdl_mvp	ldl_mvp	tg_mvp	bmi	AaM	mvpHDL_mvpLDL_mvpTG_BMI_AaM
rs13012099	-0.004489	0.0006899	0.00665	0.014	-0.016	0.0043	0.003454	0.00342	0.00345	0.0018	0.00449984	0.0067	0.1937	0.8401	0.05389	1.2e-14	0.000377	0.5209	hdl_mvp	ldl_mvp	tg_mvp	bmi	AaM	mvpHDL_mvpLDL_mvpTG_BMI_AaM
rs13021737	0.01716	0.007544	-0.01066	-0.0574	0.07	0.0369	0.004085	0.004046	0.00408	0.0021	0.00567485	0.0082	2.665e-05	0.06224	0.009012	7.5e-157	5.86e-35	6.096e-06	hdl_mvp	ldl_mvp	tg_mvp	bmi	AaM	mvpHDL_mvpLDL_mvpTG_BMI_AaM
rs13034320	0.009107	-0.002336	-0.007797	-0.0114	-0.011	-0.0146	0.003763	0.003725	0.003757	0.0021	0.00469759	0.0072	0.01551	0.5306	0.03794	3.1e-08	0.0192	0.04112	hdl_mvp	ldl_mvp	tg_mvp	bmi	AaM	mvpHDL_mvpLDL_mvpTG_BMI_AaM
rs1304070	0.003417	0.001259	-0.003958	-0.0126	0.0004	-0.0039	0.003663	0.003626	0.003658	0.002	0.00498142	0.0075	0.351	0.7285	0.2793	3.7e-10	0.936	0.6086	hdl_mvp	ldl_mvp	tg_mvp	bmi	AaM	mvpHDL_mvpLDL_mvpTG_BMI_AaM
rs13043968	0.003332	-0.002162	-0.006648	-0.0032	0.042	-0.0088	0.005213	0.005163	0.005207	0.0027	0.00687302	0.01	0.5227	0.6753	0.2017	0.24	9.91e-10	0.3796	hdl_mvp	ldl_mvp	tg_mvp	bmi	AaM	mvpHDL_mvpLDL_mvpTG_BMI_AaM
rs13047416	0.001123	-0.006408	0.006469	0.0154	-0.004	-0.0053	0.003294	0.003261	0.003289	0.0018	0.00446193	0.0064	0.733	0.0494	0.04922	2.2e-17	0.37	0.4067	hdl_mvp	ldl_mvp	tg_mvp	bmi	AaM	mvpHDL_mvpLDL_mvpTG_BMI_AaM
rs13068313	0.0161	0.02431	0.00772	-0.0058	-0.005	0.0157	0.003653	0.003616	0.003647	0.0019	0.00504869	0.0074	1.047e-05	1.79e-11	0.03427	0.0025	0.322	0.03529	hdl_mvp	ldl_mvp	tg_mvp	bmi	AaM	mvpHDL_mvpLDL_mvpTG_BMI_AaM
rs13072095	0.00499	-0.00174	-0.006888	-0.0095	-0.01	0.0077	0.003265	0.003233	0.003261	0.0017	0.00459685	0.0071	0.1265	0.5904	0.03469	3e-08	0.0296	0.2732	hdl_mvp	ldl_mvp	tg_mvp	bmi	AaM	mvpHDL_mvpLDL_mvpTG_BMI_AaM
rs13072731	0.006176	0.004083	-0.0004576	-0.0105	0.01	-0.0003	0.003166	0.003135	0.003162	0.0018	0.00438572	0.0069	0.05113	0.1927	0.8849	2.3e-09	0.0226	0.9601	hdl_mvp	ldl_mvp	tg_mvp	bmi	AaM	mvpHDL_mvpLDL_mvpTG_BMI_AaM
rs13107325	0.07972	0.02572	-0.03073	-0.047	0.0055	-0.0173	0.005653	0.005598	0.005654	0.0032	0.00854906	0.0125	3.905e-45	4.338e-06	5.508e-08	1.1e-47	0.52	0.1657	hdl_mvp	ldl_mvp	tg_mvp	bmi	AaM	mvpHDL_mvpLDL_mvpTG_BMI_AaM
rs13110266	-0.005328	0.004621	0.005573	0.0117	-0.0064	0.0044	0.003261	0.003229	0.003257	0.0017	0.00433666	0.0063	0.1023	0.1524	0.08701	1.9e-12	0.14	0.4902	hdl_mvp	ldl_mvp	tg_mvp	bmi	AaM	mvpHDL_mvpLDL_mvpTG_BMI_AaM
rs13120031	0.002197	0.002948	0.002557	-0.0006	-0.025	0.0099	0.003404	0.00337	0.003401	0.0019	0.00448513	0.0066	0.5187	0.3817	0.452	0.74	2.49e-08	0.134	hdl_mvp	ldl_mvp	tg_mvp	bmi	AaM	mvpHDL_mvpLDL_mvpTG_BMI_AaM
rs13133548	0.01924	0.002129	-0.0102	0.0069	0.0007	-0.0005	0.003083	0.003052	0.003079	0.0017	0.00414836	0.0063	4.354e-10	0.4854	0.0009236	2.8e-05	0.866	0.938	hdl_mvp	ldl_mvp	tg_mvp	bmi	AaM	mvpHDL_mvpLDL_mvpTG_BMI_AaM
rs1316369	-0.004184	0.003126	0.006123	0.0101	-0.0061	0.0154	0.003373	0.003339	0.003368	0.0018	0.00460198	0.0066	0.2148	0.3492	0.06907	4.7e-08	0.185	0.02037	hdl_mvp	ldl_mvp	tg_mvp	bmi	AaM	mvpHDL_mvpLDL_mvpTG_BMI_AaM
rs13167486	0.01013	0.0006843	-0.006084	0.0099	-0.013	0.0203	0.003269	0.003238	0.003266	0.0018	0.00447864	0.0064	0.001951	0.8326	0.06251	4.4e-08	0.0037	0.001417	hdl_mvp	ldl_mvp	tg_mvp	bmi	AaM	mvpHDL_mvpLDL_mvpTG_BMI_AaM
rs13168288	-0.01033	0.003916	0.004211	0.0133	-0.0017	0.01	0.003604	0.003569	0.0036	0.002	0.0049448	0.0072	0.004139	0.2725	0.2421	6.4e-11	0.731	0.1652	hdl_mvp	ldl_mvp	tg_mvp	bmi	AaM	mvpHDL_mvpLDL_mvpTG_BMI_AaM
rs13174863	-0.001868	0.004819	-0.006308	-0.0192	0.028	-0.0188	0.004569	0.004524	0.004565	0.0023	0.00633515	0.0098	0.6826	0.2868	0.167	2.9e-16	9.88e-06	0.05383	hdl_mvp	ldl_mvp	tg_mvp	bmi	AaM	mvpHDL_mvpLDL_mvpTG_BMI_AaM
rs13179411	0.003907	0.0003687	-0.005523	0.0082	-0.061	0.0003	0.004431	0.004385	0.004424	0.0024	0.00585799	0.0084	0.3778	0.933	0.2119	0.00057	2.16e-25	0.9734	hdl_mvp	ldl_mvp	tg_mvp	bmi	AaM	mvpHDL_mvpLDL_mvpTG_BMI_AaM
rs13184896	-0.006689	-0.004562	0.0002766	0.0133	-0.0006	0.0211	0.003179	0.003147	0.003175	0.0016	0.00400797	0.0063	0.03535	0.1472	0.9306	3.3e-16	0.881	0.0008232	hdl_mvp	ldl_mvp	tg_mvp	bmi	AaM	mvpHDL_mvpLDL_mvpTG_BMI_AaM
rs13191362	-0.01876	0.004979	0.01701	0.0236	-0.02	0.0126	0.004824	0.004775	0.004814	0.0025	0.00655782	0.0098	0.000101	0.2971	0.0004097	5.9e-21	0.00229	0.2	hdl_mvp	ldl_mvp	tg_mvp	bmi	AaM	mvpHDL_mvpLDL_mvpTG_BMI_AaM
rs13201877	0.006193	-0.001463	-0.003634	-0.0152	0.0044	-0.0011	0.005081	0.005033	0.005077	0.0024	0.00652345	0.0101	0.2228	0.7712	0.4741	2.7e-10	0.5	0.9137	hdl_mvp	ldl_mvp	tg_mvp	bmi	AaM	mvpHDL_mvpLDL_mvpTG_BMI_AaM
rs1320903	0.01045	0.001182	-0.008292	-0.0216	0.021	0.0062	0.003347	0.003315	0.003343	0.0018	0.00455751	0.007	0.001799	0.7214	0.01312	9.2e-32	4.07e-06	0.3755	hdl_mvp	ldl_mvp	tg_mvp	bmi	AaM	mvpHDL_mvpLDL_mvpTG_BMI_AaM
rs13209968	0.005283	-0.007234	-0.007366	-0.0114	0.0016	0.0084	0.003087	0.003057	0.003083	0.0017	0.00433403	0.0062	0.08706	0.01796	0.01688	3.1e-11	0.712	0.1747	hdl_mvp	ldl_mvp	tg_mvp	bmi	AaM	mvpHDL_mvpLDL_mvpTG_BMI_AaM
rs13240600	-0.00691	0.002519	0.005596	0.0204	-0.0048	0.0075	0.004348	0.004307	0.004344	0.0024	0.00593944	0.0085	0.112	0.5587	0.1977	3.5e-17	0.419	0.3794	hdl_mvp	ldl_mvp	tg_mvp	bmi	AaM	mvpHDL_mvpLDL_mvpTG_BMI_AaM
rs1324110	-0.007144	0.0002773	0.006935	0.0103	-0.0035	-0.0039	0.003256	0.003225	0.003252	0.0017	0.00430303	0.0065	0.02823	0.9315	0.03297	6.8e-10	0.416	0.5516	hdl_mvp	ldl_mvp	tg_mvp	bmi	AaM	mvpHDL_mvpLDL_mvpTG_BMI_AaM
rs13250058	0.005689	0.00763	-0.0006296	-0.0112	0.0088	-0.0076	0.003383	0.003349	0.003378	0.0018	0.00468436	0.007	0.09269	0.02271	0.8522	2.9e-10	0.0603	0.2733	hdl_mvp	ldl_mvp	tg_mvp	bmi	AaM	mvpHDL_mvpLDL_mvpTG_BMI_AaM
rs13253935	-0.00526	-0.000418	0.004705	-0.0013	0.033	-0.0048	0.003232	0.0032	0.003228	0.0018	0.00442285	0.0066	0.1037	0.8961	0.1449	0.48	8.57e-14	0.466	hdl_mvp	ldl_mvp	tg_mvp	bmi	AaM	mvpHDL_mvpLDL_mvpTG_BMI_AaM
rs13263601	0.006208	0.003117	-0.004665	-0.0154	0.0031	0.0108	0.003233	0.003202	0.003231	0.0018	0.00452195	0.0065	0.05483	0.3303	0.1488	2.2e-17	0.493	0.09796	hdl_mvp	ldl_mvp	tg_mvp	bmi	AaM	mvpHDL_mvpLDL_mvpTG_BMI_AaM
rs13267015	0.0001687	-0.00238	-0.001916	-0.0105	0.012	0.0059	0.003496	0.003461	0.00349	0.0019	0.00478792	0.0069	0.9615	0.4916	0.583	3.9e-08	0.0122	0.3897	hdl_mvp	ldl_mvp	tg_mvp	bmi	AaM	mvpHDL_mvpLDL_mvpTG_BMI_AaM
rs13278754	-0.006989	-0.005283	0.003352	-0.0033	0.028	0.0087	0.003526	0.003491	0.00352	0.0019	0.00469787	0.007	0.04746	0.1302	0.3408	0.091	2.52e-09	0.2181	hdl_mvp	ldl_mvp	tg_mvp	bmi	AaM	mvpHDL_mvpLDL_mvpTG_BMI_AaM
rs1327938	0.003497	-0.002264	-0.008169	-0.0056	0.032	-0.0119	0.00342	0.003385	0.003415	0.0019	0.00452734	0.0065	0.3065	0.5037	0.01675	0.0026	1.57e-12	0.06714	hdl_mvp	ldl_mvp	tg_mvp	bmi	AaM	mvpHDL_mvpLDL_mvpTG_BMI_AaM
rs13290794	-0.005302	-0.002616	0.003492	0.0141	-0.008	-0.0163	0.003293	0.00326	0.00329	0.0018	0.00443096	0.0066	0.1073	0.4224	0.2885	1.9e-15	0.071	0.01293	hdl_mvp	ldl_mvp	tg_mvp	bmi	AaM	mvpHDL_mvpLDL_mvpTG_BMI_AaM
rs13292976	0.005256	-0.0006623	0.001449	-0.0131	0.011	0.0161	0.003101	0.00307	0.003097	0.0017	0.00420633	0.0064	0.09011	0.8292	0.64	3.1e-14	0.00892	0.01199	hdl_mvp	ldl_mvp	tg_mvp	bmi	AaM	mvpHDL_mvpLDL_mvpTG_BMI_AaM
rs1329767	0.001515	-0.006169	-0.001467	-0.0096	0.029	-0.0073	0.003316	0.003283	0.003312	0.0018	0.00445917	0.0065	0.6476	0.06023	0.6577	1.4e-07	7.85e-11	0.2605	hdl_mvp	ldl_mvp	tg_mvp	bmi	AaM	mvpHDL_mvpLDL_mvpTG_BMI_AaM
rs1330052	0.00366	-0.003368	-0.007098	-0.0132	0.0051	0.0109	0.003305	0.003272	0.0033	0.0018	0.00442408	0.0066	0.2681	0.3033	0.03152	1.5e-13	0.249	0.09888	hdl_mvp	ldl_mvp	tg_mvp	bmi	AaM	mvpHDL_mvpLDL_mvpTG_BMI_AaM
rs133015	-0.02005	-0.002034	0.02582	-0.0093	0.015	0.041	0.003108	0.003078	0.003104	0.0017	0.00415199	0.0062	1.118e-10	0.5088	8.961e-17	8.1e-08	0.000303	4.207e-11	hdl_mvp	ldl_mvp	tg_mvp	bmi	AaM	mvpHDL_mvpLDL_mvpTG_BMI_AaM
rs13306673	0.08784	-0.0006675	-0.008931	-0.0051	-0.007	-0.0026	0.005406	0.005354	0.005401	0.0029	0.00794022	0.0122	2.56e-59	0.9008	0.09823	0.079	0.378	0.8296	hdl_mvp	ldl_mvp	tg_mvp	bmi	AaM	mvpHDL_mvpLDL_mvpTG_BMI_AaM
rs1331565	-0.002097	0.001969	0.005409	0.0103	-0.0057	0.0096	0.003245	0.003212	0.00324	0.0018	0.00448735	0.0065	0.5182	0.54	0.09506	1.7e-08	0.204	0.1382	hdl_mvp	ldl_mvp	tg_mvp	bmi	AaM	mvpHDL_mvpLDL_mvpTG_BMI_AaM
rs13329567	0.001803	0.001786	-0.00561	0.0293	-0.045	-0.0087	0.003697	0.003661	0.003694	0.002	0.00513051	0.0074	0.6258	0.6258	0.1288	1e-50	1.77e-18	0.2422	hdl_mvp	ldl_mvp	tg_mvp	bmi	AaM	mvpHDL_mvpLDL_mvpTG_BMI_AaM
rs1336486	0.01193	-0.002347	-0.006929	-0.0141	0.0047	0.0059	0.003372	0.00334	0.003369	0.0018	0.00456301	0.0067	0.0004024	0.4822	0.03971	1.8e-14	0.303	0.3768	hdl_mvp	ldl_mvp	tg_mvp	bmi	AaM	mvpHDL_mvpLDL_mvpTG_BMI_AaM
rs13417156	-0.000644	-0.003583	0.0047	-0.0144	-0.0053	-0.0077	0.003276	0.003244	0.003272	0.0017	0.00435869	0.0063	0.8441	0.2694	0.1509	2.6e-17	0.224	0.2192	hdl_mvp	ldl_mvp	tg_mvp	bmi	AaM	mvpHDL_mvpLDL_mvpTG_BMI_AaM
rs13425435	0.005706	0.004578	0.0007161	-0.012	-0.0005	0.0052	0.003304	0.003271	0.0033	0.0018	0.00418944	0.0065	0.08421	0.1617	0.8282	2.7e-11	0.905	0.4252	hdl_mvp	ldl_mvp	tg_mvp	bmi	AaM	mvpHDL_mvpLDL_mvpTG_BMI_AaM
rs13432055	0.003661	0.001575	0.004063	-0.0117	0.022	0.0009	0.003564	0.003528	0.003559	0.0018	0.00475413	0.0068	0.3042	0.6553	0.2536	8.9e-11	3.7e-06	0.899	hdl_mvp	ldl_mvp	tg_mvp	bmi	AaM	mvpHDL_mvpLDL_mvpTG_BMI_AaM
rs1363103	-0.00335	0.003484	0.002321	0.0094	0.0051	0.0007	0.003251	0.003219	0.003246	0.0017	0.00436823	0.0064	0.3027	0.279	0.4746	3.2e-08	0.243	0.9127	hdl_mvp	ldl_mvp	tg_mvp	bmi	AaM	mvpHDL_mvpLDL_mvpTG_BMI_AaM
rs1365466	-0.002527	-0.01043	-0.004325	0.0137	-0.0004	-0.0025	0.003652	0.003616	0.003648	0.0019	0.00531421	0.0072	0.489	0.003924	0.2357	3.3e-13	0.94	0.7313	hdl_mvp	ldl_mvp	tg_mvp	bmi	AaM	mvpHDL_mvpLDL_mvpTG_BMI_AaM
rs1371108	0.002176	-0.0009584	0.0004847	-0.0119	0.005	-0.009	0.003357	0.003324	0.003354	0.0018	0.00455179	0.0067	0.5168	0.7731	0.8851	9e-11	0.272	0.1793	hdl_mvp	ldl_mvp	tg_mvp	bmi	AaM	mvpHDL_mvpLDL_mvpTG_BMI_AaM
rs1381928	0.004058	0.006094	0.001688	-0.0107	-0.013	0.0054	0.003151	0.00312	0.003147	0.0018	0.00439687	0.0065	0.1978	0.05081	0.5917	1.5e-09	0.00311	0.4054	hdl_mvp	ldl_mvp	tg_mvp	bmi	AaM	mvpHDL_mvpLDL_mvpTG_BMI_AaM
rs1384405	-0.003715	-0.004733	0.002105	0.0126	0.0059	0.0059	0.004073	0.004034	0.00407	0.0022	0.00556437	0.0083	0.3616	0.2407	0.605	2.2e-08	0.289	0.4789	hdl_mvp	ldl_mvp	tg_mvp	bmi	AaM	mvpHDL_mvpLDL_mvpTG_BMI_AaM
rs1389177	0.007945	0.003459	-0.007677	-0.0043	-0.036	0.0026	0.003596	0.003561	0.003592	0.002	0.0047408	0.0071	0.02717	0.3314	0.03258	0.027	3.11e-14	0.7141	hdl_mvp	ldl_mvp	tg_mvp	bmi	AaM	mvpHDL_mvpLDL_mvpTG_BMI_AaM
rs1394879	0.008607	0.001045	-0.005084	-0.0101	-0.001	-0.0002	0.003131	0.003101	0.003128	0.0017	0.00432142	0.0066	0.00598	0.736	0.1041	6.2e-09	0.817	0.97	hdl_mvp	ldl_mvp	tg_mvp	bmi	AaM	mvpHDL_mvpLDL_mvpTG_BMI_AaM
rs1399471	0.004587	-0.007777	-0.004354	-0.0131	0.013	0.0012	0.003602	0.003566	0.003597	0.002	0.00488848	0.007	0.2028	0.02918	0.2261	2.7e-11	0.00783	0.8585	hdl_mvp	ldl_mvp	tg_mvp	bmi	AaM	mvpHDL_mvpLDL_mvpTG_BMI_AaM
rs1409818	-0.000905	-0.006449	-0.00511	-0.0201	0.036	0.0202	0.005531	0.005478	0.005525	0.0029	0.00705521	0.0106	0.87	0.2391	0.3551	2.5e-12	3.35e-07	0.05627	hdl_mvp	ldl_mvp	tg_mvp	bmi	AaM	mvpHDL_mvpLDL_mvpTG_BMI_AaM
rs1412235	0.006953	0.00404	-0.008076	-0.0246	0.0076	0.0027	0.003364	0.00333	0.00336	0.0017	0.00461775	0.0067	0.03874	0.2251	0.01624	6e-45	0.0998	0.6913	hdl_mvp	ldl_mvp	tg_mvp	bmi	AaM	mvpHDL_mvpLDL_mvpTG_BMI_AaM
rs1415293	-0.01969	0.003462	0.02428	-0.0078	-0.011	0.0111	0.003396	0.003363	0.003391	0.0019	0.00453571	0.0068	6.747e-09	0.3032	8.118e-13	2.5e-05	0.0153	0.102	hdl_mvp	ldl_mvp	tg_mvp	bmi	AaM	mvpHDL_mvpLDL_mvpTG_BMI_AaM
rs1420341	-0.009261	-0.004196	-0.003405	0.0138	0.014	-0.0065	0.004328	0.004285	0.004321	0.0023	0.00578397	0.0082	0.03239	0.3274	0.4307	2.1e-09	0.0155	0.4294	hdl_mvp	ldl_mvp	tg_mvp	bmi	AaM	mvpHDL_mvpLDL_mvpTG_BMI_AaM
rs1421334	-0.009005	0.0006133	0.01292	0.0125	-0.0067	0.007	0.003267	0.003234	0.003262	0.0018	0.00435574	0.0064	0.005839	0.8496	7.434e-05	1e-12	0.124	0.2789	hdl_mvp	ldl_mvp	tg_mvp	bmi	AaM	mvpHDL_mvpLDL_mvpTG_BMI_AaM
rs1422662	-0.001683	-0.01097	0.001858	0.012	0.0064	0.0024	0.00379	0.003753	0.003788	0.0021	0.00517283	0.0075	0.6569	0.00346	0.6237	7.7e-09	0.216	0.7477	hdl_mvp	ldl_mvp	tg_mvp	bmi	AaM	mvpHDL_mvpLDL_mvpTG_BMI_AaM
rs1425478	-0.01823	-0.0002521	0.01974	-0.0014	-0.0007	-0.0016	0.003268	0.003235	0.003262	0.0018	0.00434463	0.0066	2.424e-08	0.9379	1.435e-09	0.45	0.872	0.8118	hdl_mvp	ldl_mvp	tg_mvp	bmi	AaM	mvpHDL_mvpLDL_mvpTG_BMI_AaM
rs1431659	0.001708	-0.003805	0.002411	0.0196	-0.013	0.0114	0.003836	0.003799	0.003832	0.0019	0.00496308	0.0073	0.656	0.3164	0.5292	6e-24	0.00881	0.1185	hdl_mvp	ldl_mvp	tg_mvp	bmi	AaM	mvpHDL_mvpLDL_mvpTG_BMI_AaM
rs1436344	0.0006719	0.004352	0.002947	-0.0141	0.018	0.0017	0.003126	0.003096	0.003123	0.0017	0.00433265	0.0064	0.8298	0.1598	0.3453	4.1e-16	3.26e-05	0.7967	hdl_mvp	ldl_mvp	tg_mvp	bmi	AaM	mvpHDL_mvpLDL_mvpTG_BMI_AaM
rs1437134	0.01261	-0.001847	-0.0201	-0.0205	0.053	-0.0116	0.003279	0.003246	0.003274	0.0017	0.00427479	0.0063	0.0001208	0.5694	8.257e-10	7.7e-32	2.67e-35	0.06446	hdl_mvp	ldl_mvp	tg_mvp	bmi	AaM	mvpHDL_mvpLDL_mvpTG_BMI_AaM
rs1452075	0.01417	0.001959	-0.01201	-0.0141	0.011	-0.0157	0.003471	0.003437	0.003468	0.0018	0.00496418	0.0074	4.444e-05	0.5687	0.0005325	1.3e-14	0.0267	0.03468	hdl_mvp	ldl_mvp	tg_mvp	bmi	AaM	mvpHDL_mvpLDL_mvpTG_BMI_AaM
rs1454148	-0.0038	0.005654	0.002489	-0.0106	-0.0052	0.0043	0.003563	0.003528	0.003558	0.0019	0.00474375	0.0071	0.2861	0.109	0.4842	4.6e-08	0.273	0.5458	hdl_mvp	ldl_mvp	tg_mvp	bmi	AaM	mvpHDL_mvpLDL_mvpTG_BMI_AaM
rs1454687	-0.003135	-0.001791	0.00461	0.0202	-0.005	-0.0016	0.003091	0.00306	0.003087	0.0017	0.00422826	0.0062	0.3104	0.5585	0.1354	5.2e-32	0.237	0.7907	hdl_mvp	ldl_mvp	tg_mvp	bmi	AaM	mvpHDL_mvpLDL_mvpTG_BMI_AaM
rs1455137	0.006623	0.002285	-0.006356	-0.0106	-0.0006	-0.0039	0.003353	0.003319	0.003348	0.0017	0.00422234	0.0064	0.04822	0.4911	0.05766	4.4e-10	0.887	0.5405	hdl_mvp	ldl_mvp	tg_mvp	bmi	AaM	mvpHDL_mvpLDL_mvpTG_BMI_AaM
rs1461503	0.002901	-0.00369	-0.001184	0.0027	-0.06	0.0142	0.003118	0.003087	0.003115	0.0017	0.00426315	0.0062	0.3522	0.232	0.7038	0.11	5.48e-45	0.02232	hdl_mvp	ldl_mvp	tg_mvp	bmi	AaM	mvpHDL_mvpLDL_mvpTG_BMI_AaM
rs1465900	-0.01194	0.004053	0.009752	0.0125	-0.0031	-0.0099	0.004006	0.003968	0.004003	0.002	0.00512169	0.0075	0.002889	0.3071	0.01484	4.8e-10	0.545	0.1849	hdl_mvp	ldl_mvp	tg_mvp	bmi	AaM	mvpHDL_mvpLDL_mvpTG_BMI_AaM
rs1467693	0.002515	0.006065	-0.009588	0.0114	-0.01	0.0029	0.00356	0.003526	0.003555	0.0019	0.00456551	0.0073	0.4798	0.08537	0.007005	1.2e-09	0.0285	0.6863	hdl_mvp	ldl_mvp	tg_mvp	bmi	AaM	mvpHDL_mvpLDL_mvpTG_BMI_AaM
rs1468069	-0.001971	0.004528	0.00264	0.0104	0.0008	0.0088	0.003235	0.003202	0.00323	0.0018	0.004288	0.0067	0.5422	0.1574	0.4137	8.5e-09	0.852	0.1864	hdl_mvp	ldl_mvp	tg_mvp	bmi	AaM	mvpHDL_mvpLDL_mvpTG_BMI_AaM
rs1469246	-0.01877	-0.0002666	0.01962	-0.0019	-0.001	-0.0041	0.003304	0.00327	0.003298	0.0018	0.0045756	0.0066	1.342e-08	0.935	2.712e-09	0.3	0.827	0.5385	hdl_mvp	ldl_mvp	tg_mvp	bmi	AaM	mvpHDL_mvpLDL_mvpTG_BMI_AaM
rs1476322	0.003729	-0.003198	-0.004718	-0.0101	0.0057	-0.0033	0.003111	0.00308	0.003107	0.0017	0.00429043	0.0065	0.2306	0.2992	0.1289	5e-09	0.184	0.6142	hdl_mvp	ldl_mvp	tg_mvp	bmi	AaM	mvpHDL_mvpLDL_mvpTG_BMI_AaM
rs1482852	-0.02551	-0.006	0.02882	0.0036	0.034	0.0063	0.003252	0.003221	0.003248	0.0017	0.00440203	0.0064	4.43e-15	0.06249	7.111e-19	0.032	1.13e-14	0.324	hdl_mvp	ldl_mvp	tg_mvp	bmi	AaM	mvpHDL_mvpLDL_mvpTG_BMI_AaM
rs1485038	0.00465	0.005624	-0.004627	-0.0143	0.0063	-0.0101	0.004071	0.004032	0.004067	0.0022	0.00560483	0.0085	0.2533	0.1631	0.2552	7.4e-11	0.261	0.2344	hdl_mvp	ldl_mvp	tg_mvp	bmi	AaM	mvpHDL_mvpLDL_mvpTG_BMI_AaM
rs1495741	0.001512	0.01267	0.04017	-0.002	0.0026	0.0098	0.003688	0.003653	0.003688	0.0021	0.00498536	0.0074	0.6818	0.0005252	1.264e-27	0.34	0.602	0.184	hdl_mvp	ldl_mvp	tg_mvp	bmi	AaM	mvpHDL_mvpLDL_mvpTG_BMI_AaM
rs1503526	0.005763	-0.001614	-0.003948	-0.014	-0.0039	-0.0107	0.003115	0.003084	0.003111	0.0017	0.00419903	0.0062	0.0643	0.6007	0.2044	5.5e-17	0.353	0.08298	hdl_mvp	ldl_mvp	tg_mvp	bmi	AaM	mvpHDL_mvpLDL_mvpTG_BMI_AaM
rs1510226	-0.01208	-0.1034	0.006332	0.0031	-0.015	0.0322	0.01147	0.01134	0.01144	0.0066	0.0164553	0.024	0.2923	7.643e-20	0.58	0.64	0.362	0.1801	hdl_mvp	ldl_mvp	tg_mvp	bmi	AaM	mvpHDL_mvpLDL_mvpTG_BMI_AaM
rs1511471	-0.0005243	0.002137	-0.002316	-0.0113	0.0045	-0.0014	0.003333	0.003299	0.003328	0.0019	0.00460052	0.0068	0.875	0.5171	0.4864	9.9e-10	0.328	0.8337	hdl_mvp	ldl_mvp	tg_mvp	bmi	AaM	mvpHDL_mvpLDL_mvpTG_BMI_AaM
rs1518075	0.005653	0.002998	-0.006297	-0.0054	0.053	0.0067	0.003332	0.003299	0.003329	0.0018	0.00455127	0.0064	0.0898	0.3635	0.05855	0.0029	2.43e-31	0.2937	hdl_mvp	ldl_mvp	tg_mvp	bmi	AaM	mvpHDL_mvpLDL_mvpTG_BMI_AaM
rs1519480	-0.01215	0.003245	0.01989	0.0292	-0.033	-0.0092	0.003324	0.003291	0.003319	0.0018	0.00460216	0.0067	0.0002568	0.3241	2.044e-09	1.4e-62	7.47e-13	0.1702	hdl_mvp	ldl_mvp	tg_mvp	bmi	AaM	mvpHDL_mvpLDL_mvpTG_BMI_AaM
rs1522569	-0.006966	0.007617	0.007199	0.0164	-0.0006	-0.0155	0.004075	0.004036	0.004069	0.0022	0.00597409	0.0087	0.08734	0.05909	0.07687	2.9e-13	0.92	0.07621	hdl_mvp	ldl_mvp	tg_mvp	bmi	AaM	mvpHDL_mvpLDL_mvpTG_BMI_AaM
rs1522928	0.008219	-0.005186	-0.00814	-0.0044	-0.061	0.0227	0.006464	0.006393	0.006449	0.0038	0.00935945	0.0137	0.2036	0.4172	0.2069	0.24	7.15e-11	0.09909	hdl_mvp	ldl_mvp	tg_mvp	bmi	AaM	mvpHDL_mvpLDL_mvpTG_BMI_AaM
rs1528435	0.01255	-0.003454	-0.009789	-0.0164	0.0063	0.013	0.003223	0.003191	0.003218	0.0017	0.0043979	0.0065	9.879e-05	0.2791	0.002353	9.1e-23	0.152	0.04659	hdl_mvp	ldl_mvp	tg_mvp	bmi	AaM	mvpHDL_mvpLDL_mvpTG_BMI_AaM
rs1534696	-0.01937	-0.001547	0.01847	0.0026	0.0085	-0.0071	0.00333	0.003298	0.003326	0.0017	0.00439294	0.0064	6.024e-09	0.6391	2.802e-08	0.11	0.053	0.2732	hdl_mvp	ldl_mvp	tg_mvp	bmi	AaM	mvpHDL_mvpLDL_mvpTG_BMI_AaM
rs1535	0.0307	0.02829	-0.06259	-0.0033	-0.004	0.007	0.003262	0.00323	0.003257	0.0017	0.00449	0.0066	4.952e-21	1.962e-18	3.109e-82	0.054	0.373	0.2901	hdl_mvp	ldl_mvp	tg_mvp	bmi	AaM	mvpHDL_mvpLDL_mvpTG_BMI_AaM
rs1535252	-0.0005353	-0.004643	-0.004871	0.0013	-0.025	0.0009	0.003142	0.003111	0.003138	0.0017	0.00433658	0.0062	0.8647	0.1356	0.1206	0.47	8.17e-09	0.8861	hdl_mvp	ldl_mvp	tg_mvp	bmi	AaM	mvpHDL_mvpLDL_mvpTG_BMI_AaM
rs1543872	-0.005783	-0.002937	0.006354	0.0031	-0.034	0.0069	0.00352	0.003485	0.003515	0.0019	0.00460258	0.0066	0.1004	0.3993	0.07065	0.099	1.5e-13	0.2989	hdl_mvp	ldl_mvp	tg_mvp	bmi	AaM	mvpHDL_mvpLDL_mvpTG_BMI_AaM
rs1554194	0.00312	0.003718	0.001974	-0.0103	0.0023	-0.0026	0.003099	0.003068	0.003095	0.0017	0.00437396	0.0065	0.314	0.2257	0.5237	3.4e-09	0.599	0.6923	hdl_mvp	ldl_mvp	tg_mvp	bmi	AaM	mvpHDL_mvpLDL_mvpTG_BMI_AaM
rs1554790	0.006014	-0.002951	-0.001682	-0.0129	0.011	-0.011	0.003111	0.00308	0.003107	0.0017	0.00463776	0.0068	0.0532	0.338	0.5883	6.8e-14	0.0177	0.1032	hdl_mvp	ldl_mvp	tg_mvp	bmi	AaM	mvpHDL_mvpLDL_mvpTG_BMI_AaM
rs155510	0.003267	-0.002203	-0.0008206	-0.0165	0.0007	0.0243	0.004014	0.003975	0.004009	0.0021	0.00586522	0.0083	0.4158	0.5794	0.8378	1.7e-14	0.905	0.003527	hdl_mvp	ldl_mvp	tg_mvp	bmi	AaM	mvpHDL_mvpLDL_mvpTG_BMI_AaM
rs1564013	0.01985	0.0005418	-0.01181	-0.0001	0.011	-0.0065	0.003508	0.003474	0.003505	0.002	0.00482429	0.0074	1.529e-08	0.8761	0.0007514	0.98	0.0226	0.3781	hdl_mvp	ldl_mvp	tg_mvp	bmi	AaM	mvpHDL_mvpLDL_mvpTG_BMI_AaM
rs15671	-0.0004339	-0.006229	-0.001529	0.0044	-0.024	-0.0167	0.003141	0.00311	0.003138	0.0017	0.00434577	0.0063	0.8901	0.0452	0.6261	0.011	3.34e-08	0.007739	hdl_mvp	ldl_mvp	tg_mvp	bmi	AaM	mvpHDL_mvpLDL_mvpTG_BMI_AaM
rs1571536	0.006838	0.009766	-0.00584	-0.0119	0.033	0.0089	0.003171	0.003141	0.003168	0.0017	0.00429361	0.0062	0.03108	0.001874	0.06526	8.5e-12	1.52e-14	0.1484	hdl_mvp	ldl_mvp	tg_mvp	bmi	AaM	mvpHDL_mvpLDL_mvpTG_BMI_AaM
rs1574213	-0.008328	0.002503	0.004064	0.0128	-0.01	-0.0035	0.003764	0.003727	0.003759	0.0021	0.00496267	0.0075	0.02693	0.5019	0.2796	9e-10	0.0439	0.6399	hdl_mvp	ldl_mvp	tg_mvp	bmi	AaM	mvpHDL_mvpLDL_mvpTG_BMI_AaM
rs1584121	0.001738	-0.0005709	-0.005927	-0.0126	-0.0022	0.0089	0.004018	0.003979	0.004013	0.0022	0.00538723	0.0079	0.6652	0.8859	0.1397	6e-09	0.683	0.2586	hdl_mvp	ldl_mvp	tg_mvp	bmi	AaM	mvpHDL_mvpLDL_mvpTG_BMI_AaM
rs159032	0.008651	-0.004949	-0.01159	-0.0129	-0.015	0.0131	0.003637	0.003602	0.003634	0.002	0.00494735	0.0072	0.01739	0.1694	0.00142	1.9e-10	0.00243	0.06789	hdl_mvp	ldl_mvp	tg_mvp	bmi	AaM	mvpHDL_mvpLDL_mvpTG_BMI_AaM
rs1593304	-0.005771	0.00785	0.005714	0.0126	-0.016	-0.0038	0.003799	0.003762	0.003792	0.0022	0.00551698	0.0091	0.1287	0.03689	0.1319	1.3e-08	0.00373	0.6771	hdl_mvp	ldl_mvp	tg_mvp	bmi	AaM	mvpHDL_mvpLDL_mvpTG_BMI_AaM
rs1608445	8.088e-05	-0.0008327	0.002693	0.0104	-0.011	0.0025	0.003193	0.003161	0.003188	0.0018	0.00437873	0.0069	0.9798	0.7922	0.3982	3.7e-09	0.012	0.7117	hdl_mvp	ldl_mvp	tg_mvp	bmi	AaM	mvpHDL_mvpLDL_mvpTG_BMI_AaM
rs1625427	-0.007524	0.0003261	0.008817	0.013	-0.0087	-0.0019	0.003356	0.003323	0.003353	0.0018	0.00442136	0.0066	0.02499	0.9218	0.008553	1.4e-12	0.0491	0.7691	hdl_mvp	ldl_mvp	tg_mvp	bmi	AaM	mvpHDL_mvpLDL_mvpTG_BMI_AaM
rs1634350	0.004648	0.003694	0.0007299	-0.012	-0.0069	0.0058	0.0034	0.003366	0.003396	0.0018	0.00444992	0.0067	0.1717	0.2725	0.8298	7.6e-12	0.121	0.3891	hdl_mvp	ldl_mvp	tg_mvp	bmi	AaM	mvpHDL_mvpLDL_mvpTG_BMI_AaM
rs1650527	0.02412	0.001707	-0.02742	0.0066	0.0061	0.0121	0.003653	0.003616	0.003647	0.0021	0.00512554	0.0075	3.998e-11	0.6368	5.609e-14	0.0017	0.234	0.1099	hdl_mvp	ldl_mvp	tg_mvp	bmi	AaM	mvpHDL_mvpLDL_mvpTG_BMI_AaM
rs1652507	0.0353	0.009563	-0.01611	0.0007	-0.0021	0.0294	0.004172	0.00413	0.004168	0.0023	0.00573004	0.0083	2.669e-17	0.02061	0.0001114	0.75	0.714	0.0004184	hdl_mvp	ldl_mvp	tg_mvp	bmi	AaM	mvpHDL_mvpLDL_mvpTG_BMI_AaM
rs1657938	-0.00591	0.006001	0.007116	0.012	-0.013	0.0087	0.003835	0.003797	0.00383	0.0022	0.0054068	0.0077	0.1233	0.114	0.06319	4.1e-08	0.0162	0.2598	hdl_mvp	ldl_mvp	tg_mvp	bmi	AaM	mvpHDL_mvpLDL_mvpTG_BMI_AaM
rs1658820	-0.001752	-0.001295	0.0009427	-0.0141	0.0091	0.0084	0.003752	0.003716	0.003749	0.0021	0.00508814	0.0075	0.6405	0.7275	0.8014	5.9e-12	0.0737	0.2601	hdl_mvp	ldl_mvp	tg_mvp	bmi	AaM	mvpHDL_mvpLDL_mvpTG_BMI_AaM
rs1664781	0.0191	0.008143	-0.0214	0.0102	0.0083	-0.0154	0.00335	0.003317	0.003345	0.0019	0.00460526	0.0067	1.199e-08	0.01409	1.573e-10	3.9e-08	0.0715	0.02236	hdl_mvp	ldl_mvp	tg_mvp	bmi	AaM	mvpHDL_mvpLDL_mvpTG_BMI_AaM
rs1668633	0.002459	0.003347	0.002494	-0.01	-0.0036	-0.0107	0.00328	0.003248	0.003276	0.0017	0.00431397	0.0065	0.4533	0.3027	0.4466	8.7e-09	0.404	0.1	hdl_mvp	ldl_mvp	tg_mvp	bmi	AaM	mvpHDL_mvpLDL_mvpTG_BMI_AaM
rs16833232	-0.002378	-0.002998	0.0009943	0.0109	-0.012	0.0037	0.00339	0.003357	0.003386	0.0019	0.00482066	0.0077	0.483	0.3718	0.769	4.6e-09	0.0128	0.6296	hdl_mvp	ldl_mvp	tg_mvp	bmi	AaM	mvpHDL_mvpLDL_mvpTG_BMI_AaM
rs16839578	-0.001132	0.004173	0.002744	0.0109	-0.015	0.0032	0.003269	0.003237	0.003265	0.0018	0.0045112	0.0065	0.7292	0.1973	0.4006	1.8e-09	0.000884	0.6235	hdl_mvp	ldl_mvp	tg_mvp	bmi	AaM	mvpHDL_mvpLDL_mvpTG_BMI_AaM
rs16841867	0.00721	-0.01542	-0.01461	-0.0107	0.048	-0.0038	0.004773	0.004724	0.004767	0.0027	0.0067587	0.0098	0.1309	0.001096	0.002173	6.2e-05	1.23e-12	0.6945	hdl_mvp	ldl_mvp	tg_mvp	bmi	AaM	mvpHDL_mvpLDL_mvpTG_BMI_AaM
rs16841888	0.002306	0.04576	0.004962	0.0044	-0.011	-0.0039	0.007104	0.007026	0.00709	0.004	0.0102672	0.0155	0.7454	7.397e-11	0.484	0.27	0.284	0.8028	hdl_mvp	ldl_mvp	tg_mvp	bmi	AaM	mvpHDL_mvpLDL_mvpTG_BMI_AaM
rs16851483	0.01372	0.01044	-0.01915	-0.0369	0.024	-0.0144	0.006325	0.006264	0.006321	0.0035	0.00864125	0.0129	0.03009	0.09571	0.002451	3.2e-26	0.00548	0.2621	hdl_mvp	ldl_mvp	tg_mvp	bmi	AaM	mvpHDL_mvpLDL_mvpTG_BMI_AaM
rs16864515	0.00807	0.006589	-0.002384	-0.0186	0.0093	-0.0077	0.005461	0.005407	0.005457	0.0029	0.00720849	0.0106	0.1395	0.223	0.6622	1.7e-10	0.197	0.4694	hdl_mvp	ldl_mvp	tg_mvp	bmi	AaM	mvpHDL_mvpLDL_mvpTG_BMI_AaM
rs16871902	0.002982	0.002583	-0.001415	-0.0125	0.0039	-0.0026	0.003118	0.003087	0.003114	0.0017	0.00445177	0.0066	0.3388	0.4028	0.6495	4.6e-13	0.381	0.6886	hdl_mvp	ldl_mvp	tg_mvp	bmi	AaM	mvpHDL_mvpLDL_mvpTG_BMI_AaM
rs16882001	0.02063	0.004393	-0.008081	-0.0269	0.018	0.0017	0.007324	0.007247	0.00731	0.004	0.00981987	0.0147	0.004848	0.5444	0.269	1.5e-11	0.0668	0.9062	hdl_mvp	ldl_mvp	tg_mvp	bmi	AaM	mvpHDL_mvpLDL_mvpTG_BMI_AaM
rs16903285	0.007003	0.001389	-0.0031	-0.0331	0.01	-0.0007	0.004539	0.004495	0.004535	0.0026	0.00613316	0.0092	0.1229	0.7573	0.4941	7.6e-38	0.103	0.9386	hdl_mvp	ldl_mvp	tg_mvp	bmi	AaM	mvpHDL_mvpLDL_mvpTG_BMI_AaM
rs16906845	-0.0107	-0.004317	0.003233	0.0225	-0.013	0.0061	0.006098	0.006038	0.006089	0.0038	0.00867527	0.0132	0.07929	0.4746	0.5954	2.2e-09	0.134	0.6463	hdl_mvp	ldl_mvp	tg_mvp	bmi	AaM	mvpHDL_mvpLDL_mvpTG_BMI_AaM
rs16907751	-0.002718	-0.01195	0.01145	0.0209	-0.03	-0.0111	0.005298	0.005244	0.005291	0.003	0.00729337	0.0104	0.6079	0.02274	0.03039	1.6e-12	3.9e-05	0.2861	hdl_mvp	ldl_mvp	tg_mvp	bmi	AaM	mvpHDL_mvpLDL_mvpTG_BMI_AaM
rs169080	-0.01284	0.004447	0.01716	0.0045	-0.029	-0.0246	0.003219	0.003188	0.003215	0.0018	0.00456151	0.0066	6.623e-05	0.163	9.452e-08	0.013	2.05e-10	0.0001761	hdl_mvp	ldl_mvp	tg_mvp	bmi	AaM	mvpHDL_mvpLDL_mvpTG_BMI_AaM
rs16918378	-0.004747	0.005419	-0.0005208	0.003	0.05	0.0073	0.005279	0.005228	0.005275	0.0027	0.00666516	0.0102	0.3685	0.2999	0.9213	0.26	6.3e-14	0.4735	hdl_mvp	ldl_mvp	tg_mvp	bmi	AaM	mvpHDL_mvpLDL_mvpTG_BMI_AaM
rs16932761	-0.00182	-0.002601	-0.001621	0.014	-0.001	-0.0007	0.003575	0.00354	0.00357	0.002	0.00501666	0.0074	0.6108	0.4625	0.6497	1.7e-12	0.842	0.9252	hdl_mvp	ldl_mvp	tg_mvp	bmi	AaM	mvpHDL_mvpLDL_mvpTG_BMI_AaM
rs16937956	-0.003392	0.001035	0.004683	0.0137	-0.037	-0.0007	0.003326	0.003292	0.003321	0.0017	0.00438496	0.0064	0.3078	0.7533	0.1585	1.1e-15	3.23e-17	0.9099	hdl_mvp	ldl_mvp	tg_mvp	bmi	AaM	mvpHDL_mvpLDL_mvpTG_BMI_AaM
rs16939523	0.001571	-0.004095	-0.004062	0.0011	-0.048	-0.006	0.005531	0.005478	0.005529	0.003	0.00769425	0.0111	0.7764	0.4547	0.4626	0.71	4.42e-10	0.5895	hdl_mvp	ldl_mvp	tg_mvp	bmi	AaM	mvpHDL_mvpLDL_mvpTG_BMI_AaM
rs16942887	-0.06965	-0.003625	0.006635	0.0043	-0.0077	-0.0187	0.004676	0.004632	0.004673	0.0025	0.00649765	0.0094	3.767e-50	0.4339	0.1557	0.089	0.236	0.04606	hdl_mvp	ldl_mvp	tg_mvp	bmi	AaM	mvpHDL_mvpLDL_mvpTG_BMI_AaM
rs16948098	0.04918	0.004385	-0.0515	0.0196	-0.022	0.0188	0.007735	0.007655	0.007721	0.004	0.0107175	0.0152	2.036e-10	0.5668	2.558e-11	1.2e-06	0.0401	0.2166	hdl_mvp	ldl_mvp	tg_mvp	bmi	AaM	mvpHDL_mvpLDL_mvpTG_BMI_AaM
rs16966801	0.009335	0.0001802	-0.00666	-0.0156	-0.0043	0.0142	0.003906	0.003868	0.003902	0.0022	0.00535521	0.0079	0.01685	0.9628	0.08786	1.1e-12	0.422	0.07084	hdl_mvp	ldl_mvp	tg_mvp	bmi	AaM	mvpHDL_mvpLDL_mvpTG_BMI_AaM
rs17001561	0.00578	0.01031	-0.01086	-0.0151	0.012	0.033	0.004339	0.004294	0.004333	0.0023	0.00599443	0.0088	0.1828	0.01632	0.01217	3.8e-11	0.0453	0.0001877	hdl_mvp	ldl_mvp	tg_mvp	bmi	AaM	mvpHDL_mvpLDL_mvpTG_BMI_AaM
rs17014375	0.009296	0.0004093	-0.01067	-0.0172	-0.0008	0.002	0.004587	0.00454	0.00458	0.0025	0.00630295	0.0092	0.04269	0.9282	0.01983	1.1e-11	0.899	0.827	hdl_mvp	ldl_mvp	tg_mvp	bmi	AaM	mvpHDL_mvpLDL_mvpTG_BMI_AaM
rs17035310	-0.008696	-0.0003073	0.002377	-0.0051	0.036	0.0334	0.004791	0.004743	0.004786	0.0026	0.00633561	0.0092	0.06953	0.9483	0.6194	0.048	1.33e-08	0.0002977	hdl_mvp	ldl_mvp	tg_mvp	bmi	AaM	mvpHDL_mvpLDL_mvpTG_BMI_AaM
rs1704190	0.01234	0.002714	-0.00274	-0.0098	0.01	0.0087	0.003264	0.003232	0.00326	0.0018	0.00447983	0.0064	0.000156	0.401	0.4006	3.3e-08	0.0256	0.1749	hdl_mvp	ldl_mvp	tg_mvp	bmi	AaM	mvpHDL_mvpLDL_mvpTG_BMI_AaM
rs17050272	0.0004351	0.02237	0.00641	-0.0017	0.0037	-0.0085	0.003128	0.003096	0.003124	0.0018	0.00440562	0.0064	0.8894	5.078e-13	0.04017	0.34	0.401	0.1859	hdl_mvp	ldl_mvp	tg_mvp	bmi	AaM	mvpHDL_mvpLDL_mvpTG_BMI_AaM
rs17056301	-0.003882	-0.003051	0.002215	-0.0118	0.0044	0.0545	0.00369	0.003653	0.003684	0.002	0.00491839	0.0071	0.2927	0.4037	0.5477	2.4e-09	0.371	2.016e-14	hdl_mvp	ldl_mvp	tg_mvp	bmi	AaM	mvpHDL_mvpLDL_mvpTG_BMI_AaM
rs17069831	-0.002752	0.001462	0.004626	0.0109	-0.011	-0.0115	0.003644	0.003607	0.003639	0.0019	0.00505654	0.0077	0.4502	0.6853	0.2036	2.1e-08	0.0296	0.1378	hdl_mvp	ldl_mvp	tg_mvp	bmi	AaM	mvpHDL_mvpLDL_mvpTG_BMI_AaM
rs1707322	-0.006061	-0.009735	-0.005966	-0.0128	-0.0015	-0.0344	0.003399	0.003367	0.003397	0.0018	0.00480687	0.0068	0.07458	0.003831	0.07907	4.9e-13	0.755	4.851e-07	hdl_mvp	ldl_mvp	tg_mvp	bmi	AaM	mvpHDL_mvpLDL_mvpTG_BMI_AaM
rs17092148	-0.008946	-0.004669	0.01177	0.0114	-0.035	-0.0261	0.004196	0.004154	0.00419	0.0023	0.00574858	0.0085	0.03302	0.2611	0.004956	6.2e-07	1.14e-09	0.002213	hdl_mvp	ldl_mvp	tg_mvp	bmi	AaM	mvpHDL_mvpLDL_mvpTG_BMI_AaM
rs17096510	-0.02045	0.009412	0.01794	0.0148	-0.0047	0.0196	0.004595	0.004548	0.004587	0.0026	0.00627702	0.0092	8.531e-06	0.03849	9.19e-05	8.3e-09	0.454	0.03382	hdl_mvp	ldl_mvp	tg_mvp	bmi	AaM	mvpHDL_mvpLDL_mvpTG_BMI_AaM
rs17112575	0.004319	-0.001719	-0.006161	0.0014	-0.033	-0.0087	0.004249	0.004206	0.004241	0.0024	0.00601619	0.0086	0.3094	0.6827	0.1463	0.58	4.13e-08	0.3087	hdl_mvp	ldl_mvp	tg_mvp	bmi	AaM	mvpHDL_mvpLDL_mvpTG_BMI_AaM
rs17113301	0.008784	0.004186	-0.009529	-0.0165	0.0027	0.0009	0.003781	0.003744	0.003777	0.0021	0.00517711	0.0079	0.02016	0.2635	0.01164	3.6e-15	0.602	0.9133	hdl_mvp	ldl_mvp	tg_mvp	bmi	AaM	mvpHDL_mvpLDL_mvpTG_BMI_AaM
rs17117836	-0.002441	0.00356	0.0002953	-0.0051	0.045	0.0305	0.0052	0.005146	0.005191	0.0029	0.00722372	0.0106	0.6387	0.4891	0.9546	0.072	4.68e-10	0.004145	hdl_mvp	ldl_mvp	tg_mvp	bmi	AaM	mvpHDL_mvpLDL_mvpTG_BMI_AaM
rs17120367	0.01439	0.02464	0.04598	-0.0225	0.011	-0.0606	0.006642	0.006575	0.006621	0.0037	0.00914427	0.0131	0.03033	0.0001787	3.807e-12	1.3e-09	0.229	4.072e-06	hdl_mvp	ldl_mvp	tg_mvp	bmi	AaM	mvpHDL_mvpLDL_mvpTG_BMI_AaM
rs17145750	-0.03533	-0.01671	0.1191	-0.0113	0.011	-0.0313	0.004332	0.004291	0.004315	0.0022	0.00648613	0.0097	3.502e-16	9.86e-05	1.732e-167	5.1e-07	0.0899	0.001223	hdl_mvp	ldl_mvp	tg_mvp	bmi	AaM	mvpHDL_mvpLDL_mvpTG_BMI_AaM
rs1716409	0.02573	-0.002938	-0.02111	0.0095	-0.001	0.0191	0.003416	0.003383	0.003412	0.0019	0.00468561	0.0068	5.036e-14	0.3852	6.152e-10	3e-07	0.831	0.005208	hdl_mvp	ldl_mvp	tg_mvp	bmi	AaM	mvpHDL_mvpLDL_mvpTG_BMI_AaM
rs17173637	0.02979	0.003672	-0.02904	-0.0028	0.0001	0.0373	0.005406	0.005356	0.005399	0.0029	0.00797864	0.0104	3.585e-08	0.493	7.475e-08	0.33	0.99	0.0003544	hdl_mvp	ldl_mvp	tg_mvp	bmi	AaM	mvpHDL_mvpLDL_mvpTG_BMI_AaM
rs17189185	0.0004191	-0.004248	-0.001965	-0.0102	-0.0076	-0.0037	0.003235	0.003203	0.003231	0.0018	0.00439263	0.0064	0.8969	0.1848	0.543	7.9e-09	0.0836	0.5647	hdl_mvp	ldl_mvp	tg_mvp	bmi	AaM	mvpHDL_mvpLDL_mvpTG_BMI_AaM
rs17201143	-7.696e-06	0.007114	0.003097	0.0103	-0.01	-0.0003	0.003429	0.003394	0.003423	0.0019	0.00440504	0.0068	0.9982	0.03608	0.3656	2.6e-08	0.0232	0.9696	hdl_mvp	ldl_mvp	tg_mvp	bmi	AaM	mvpHDL_mvpLDL_mvpTG_BMI_AaM
rs17203016	0.006703	-0.003971	-0.009101	-0.015	0.0002	0.0008	0.004296	0.004254	0.004291	0.002	0.00514635	0.008	0.1187	0.3506	0.03391	2.1e-13	0.969	0.9222	hdl_mvp	ldl_mvp	tg_mvp	bmi	AaM	mvpHDL_mvpLDL_mvpTG_BMI_AaM
rs172305	-0.007245	-6.661e-05	0.01073	0.0108	-0.027	0.0005	0.003368	0.003335	0.003363	0.0019	0.00461656	0.0069	0.03148	0.9841	0.001417	5.5e-09	4.96e-09	0.9384	hdl_mvp	ldl_mvp	tg_mvp	bmi	AaM	mvpHDL_mvpLDL_mvpTG_BMI_AaM
rs17236194	0.01353	0.0006355	-0.006324	-0.0153	-0.0052	0.0031	0.004961	0.004911	0.004955	0.0024	0.00621805	0.0091	0.006399	0.897	0.2019	8.3e-11	0.403	0.7331	hdl_mvp	ldl_mvp	tg_mvp	bmi	AaM	mvpHDL_mvpLDL_mvpTG_BMI_AaM
rs17270153	-0.0002697	0.00414	0.0178	0.0012	-0.059	0.016	0.005317	0.005265	0.00531	0.0029	0.00717098	0.0105	0.9595	0.4317	0.0008026	0.68	1.91e-16	0.1259	hdl_mvp	ldl_mvp	tg_mvp	bmi	AaM	mvpHDL_mvpLDL_mvpTG_BMI_AaM
rs17272434	-0.00353	-0.003345	0.005865	0.0105	-0.017	-0.0016	0.003401	0.003368	0.003397	0.0018	0.00471442	0.0074	0.2993	0.3207	0.08429	3.7e-09	0.000311	0.8342	hdl_mvp	ldl_mvp	tg_mvp	bmi	AaM	mvpHDL_mvpLDL_mvpTG_BMI_AaM
rs1729409	0.02555	-0.003593	-0.01617	-0.002	-0.0024	0.0052	0.003192	0.003161	0.003188	0.0018	0.00447811	0.0065	1.224e-15	0.2557	3.951e-07	0.26	0.592	0.4269	hdl_mvp	ldl_mvp	tg_mvp	bmi	AaM	mvpHDL_mvpLDL_mvpTG_BMI_AaM
rs1730859	-0.01431	0.02223	-0.003729	0.0118	0.007	0.0004	0.003498	0.003463	0.003492	0.0017	0.0045991	0.0066	4.316e-05	1.377e-10	0.2856	1.1e-11	0.128	0.951	hdl_mvp	ldl_mvp	tg_mvp	bmi	AaM	mvpHDL_mvpLDL_mvpTG_BMI_AaM
rs1731259	0.004104	0.003362	0.01126	-0.0158	0.0043	-0.0022	0.003157	0.003125	0.003152	0.0017	0.00430613	0.0064	0.1936	0.2819	0.0003534	3.3e-20	0.318	0.7374	hdl_mvp	ldl_mvp	tg_mvp	bmi	AaM	mvpHDL_mvpLDL_mvpTG_BMI_AaM
rs17321515	-0.03393	0.05201	0.09658	-0.0084	-0.0002	-0.0112	0.003089	0.003057	0.003079	0.0017	0.00339329	0.0062	4.507e-28	7.203e-65	1e-200	1.1e-06	0.953	0.07153	hdl_mvp	ldl_mvp	tg_mvp	bmi	AaM	mvpHDL_mvpLDL_mvpTG_BMI_AaM
rs17327461	-0.008183	0.0001381	0.002286	0.0125	-0.0001	-0.0009	0.00319	0.003159	0.003186	0.0016	0.00569888	0.0063	0.01032	0.9651	0.4732	1.5e-14	0.986	0.8888	hdl_mvp	ldl_mvp	tg_mvp	bmi	AaM	mvpHDL_mvpLDL_mvpTG_BMI_AaM
rs17379561	0.003351	0.002407	-0.008163	-0.016	-0.034	-0.0062	0.004479	0.004435	0.004474	0.0024	0.00615592	0.0088	0.4543	0.5874	0.06809	4.5e-11	3.33e-08	0.4817	hdl_mvp	ldl_mvp	tg_mvp	bmi	AaM	mvpHDL_mvpLDL_mvpTG_BMI_AaM
rs17391694	0.01173	-0.001719	-0.01776	-0.0317	0.018	-0.007	0.00464	0.004593	0.004635	0.0025	0.00687399	0.0103	0.01146	0.7082	0.0001266	7.5e-38	0.00883	0.4957	hdl_mvp	ldl_mvp	tg_mvp	bmi	AaM	mvpHDL_mvpLDL_mvpTG_BMI_AaM
rs17405819	0.002451	-0.003457	-0.006121	0.0215	-0.014	-0.0135	0.003362	0.003329	0.003358	0.0018	0.0047335	0.0067	0.466	0.2991	0.06831	4.3e-33	0.0031	0.04468	hdl_mvp	ldl_mvp	tg_mvp	bmi	AaM	mvpHDL_mvpLDL_mvpTG_BMI_AaM
rs1741	0.001569	0.005341	-0.02096	0.0109	-0.026	-0.013	0.003367	0.003335	0.003364	0.0019	0.0047861	0.0075	0.6412	0.1092	4.634e-10	1e-08	5.56e-08	0.0845	hdl_mvp	ldl_mvp	tg_mvp	bmi	AaM	mvpHDL_mvpLDL_mvpTG_BMI_AaM
rs17424278	0.007759	-0.004071	-0.005142	-0.017	-0.014	0.011	0.005058	0.005007	0.00505	0.0028	0.00691467	0.0103	0.125	0.4162	0.3086	1.9e-09	0.0429	0.285	hdl_mvp	ldl_mvp	tg_mvp	bmi	AaM	mvpHDL_mvpLDL_mvpTG_BMI_AaM
rs17446091	0.002089	0.003566	-0.005599	-0.0123	0.007	0.006	0.003875	0.003836	0.00387	0.002	0.00524493	0.0076	0.5898	0.3526	0.1479	1.8e-09	0.182	0.4319	hdl_mvp	ldl_mvp	tg_mvp	bmi	AaM	mvpHDL_mvpLDL_mvpTG_BMI_AaM
rs17449243	-0.009106	-0.007744	-0.002023	-0.0044	-0.049	-0.0053	0.004353	0.004311	0.004349	0.0025	0.00687581	0.0093	0.03645	0.07241	0.6418	0.083	1.03e-12	0.5648	hdl_mvp	ldl_mvp	tg_mvp	bmi	AaM	mvpHDL_mvpLDL_mvpTG_BMI_AaM
rs174548	0.02762	0.02999	-0.05719	-0.0034	-0.0024	0.0046	0.003358	0.003326	0.003355	0.0018	0.00461458	0.0067	2.001e-16	1.914e-19	4.013e-65	0.052	0.603	0.491	hdl_mvp	ldl_mvp	tg_mvp	bmi	AaM	mvpHDL_mvpLDL_mvpTG_BMI_AaM
rs174601	0.03054	0.02549	-0.05691	-0.0026	-0.0047	0.0065	0.003223	0.003191	0.003219	0.0017	0.00455358	0.0066	2.641e-21	1.377e-15	6.732e-70	0.13	0.302	0.32	hdl_mvp	ldl_mvp	tg_mvp	bmi	AaM	mvpHDL_mvpLDL_mvpTG_BMI_AaM
rs17513613	0.0007696	-0.0001179	0.0002476	-0.0186	0.0035	-0.0247	0.003302	0.00327	0.003297	0.0018	0.00451278	0.0066	0.8157	0.9712	0.9401	3.6e-26	0.438	0.0001696	hdl_mvp	ldl_mvp	tg_mvp	bmi	AaM	mvpHDL_mvpLDL_mvpTG_BMI_AaM
rs17522122	0.007203	-0.0008085	-0.004166	-0.0159	-0.001	0.0074	0.003158	0.003127	0.003154	0.0017	0.00427386	0.0065	0.02257	0.796	0.1865	1.5e-21	0.815	0.2524	hdl_mvp	ldl_mvp	tg_mvp	bmi	AaM	mvpHDL_mvpLDL_mvpTG_BMI_AaM
rs17535749	0.0005977	0.0008804	-0.001976	-0.015	0.0005	0.0108	0.00509	0.00504	0.005083	0.0027	0.00813656	0.0105	0.9065	0.8613	0.6974	2.5e-08	0.951	0.3014	hdl_mvp	ldl_mvp	tg_mvp	bmi	AaM	mvpHDL_mvpLDL_mvpTG_BMI_AaM
rs17538472	0.0001132	0.003978	0.002022	-0.0129	-0.0093	0.001	0.004096	0.004055	0.004091	0.0022	0.00536998	0.0079	0.978	0.3266	0.6211	4.2e-09	0.0833	0.8979	hdl_mvp	ldl_mvp	tg_mvp	bmi	AaM	mvpHDL_mvpLDL_mvpTG_BMI_AaM
rs17561950	-0.03275	-0.01823	0.01932	0.0062	0.0031	0.0035	0.003175	0.003145	0.003172	0.0017	0.00436913	0.0064	6.126e-25	6.791e-09	1.139e-09	0.00041	0.478	0.5818	hdl_mvp	ldl_mvp	tg_mvp	bmi	AaM	mvpHDL_mvpLDL_mvpTG_BMI_AaM
rs17599948	0.004963	-0.00167	-0.009438	0.013	-0.0005	0.0036	0.004114	0.004073	0.004108	0.0022	0.00569185	0.0084	0.2277	0.6817	0.02158	4.6e-09	0.93	0.6636	hdl_mvp	ldl_mvp	tg_mvp	bmi	AaM	mvpHDL_mvpLDL_mvpTG_BMI_AaM
rs17600346	0.005027	-0.01982	-0.05241	0.0094	0.015	-0.0558	0.008129	0.008052	0.008125	0.0044	0.0111364	0.0159	0.5363	0.01385	1.118e-10	0.035	0.178	0.0004314	hdl_mvp	ldl_mvp	tg_mvp	bmi	AaM	mvpHDL_mvpLDL_mvpTG_BMI_AaM
rs17619973	-0.01573	-0.004474	0.004051	0.02	-0.032	0.0183	0.00581	0.005754	0.005806	0.0032	0.00827901	0.0128	0.006799	0.4368	0.4854	2.4e-10	0.000111	0.1524	hdl_mvp	ldl_mvp	tg_mvp	bmi	AaM	mvpHDL_mvpLDL_mvpTG_BMI_AaM
rs17636031	0.002153	0.004001	0.0003615	-0.016	0.01	0.0068	0.003499	0.003463	0.003494	0.0019	0.00509545	0.007	0.5385	0.248	0.9176	1.2e-17	0.0497	0.3275	hdl_mvp	ldl_mvp	tg_mvp	bmi	AaM	mvpHDL_mvpLDL_mvpTG_BMI_AaM
rs17681708	-0.007621	-0.007163	0.001991	-0.0106	-0.0049	0.011	0.003336	0.003303	0.003332	0.0018	0.00465973	0.0072	0.02235	0.03009	0.5501	7.2e-09	0.293	0.1291	hdl_mvp	ldl_mvp	tg_mvp	bmi	AaM	mvpHDL_mvpLDL_mvpTG_BMI_AaM
rs17695092	0.009303	0.00309	-0.01183	0.0106	-0.011	0.0315	0.003372	0.003339	0.003368	0.0018	0.00450878	0.0067	0.005799	0.3548	0.0004432	3.4e-09	0.0147	2.644e-06	hdl_mvp	ldl_mvp	tg_mvp	bmi	AaM	mvpHDL_mvpLDL_mvpTG_BMI_AaM
rs17698831	0.006169	0.003964	0.04267	0.0028	-0.01	0.0162	0.006677	0.006616	0.006672	0.0036	0.00854699	0.0133	0.3555	0.549	1.598e-10	0.43	0.242	0.2228	hdl_mvp	ldl_mvp	tg_mvp	bmi	AaM	mvpHDL_mvpLDL_mvpTG_BMI_AaM
rs17709991	-0.001213	0.007778	-0.004473	-0.011	0.0082	-0.0004	0.003538	0.003504	0.003535	0.0018	0.00481854	0.0073	0.7317	0.02645	0.2057	2.4e-09	0.0888	0.9519	hdl_mvp	ldl_mvp	tg_mvp	bmi	AaM	mvpHDL_mvpLDL_mvpTG_BMI_AaM
rs17710457	-0.001439	0.004335	0.0003446	0.0154	-0.011	0.0004	0.004451	0.004407	0.004444	0.0024	0.0057654	0.0087	0.7465	0.3253	0.9382	2.9e-10	0.0564	0.9606	hdl_mvp	ldl_mvp	tg_mvp	bmi	AaM	mvpHDL_mvpLDL_mvpTG_BMI_AaM
rs17720922	-0.003392	0.003815	0.005995	-0.0131	-0.0026	0.0112	0.003946	0.003906	0.003939	0.0022	0.00544493	0.008	0.39	0.3288	0.128	2.3e-09	0.633	0.1617	hdl_mvp	ldl_mvp	tg_mvp	bmi	AaM	mvpHDL_mvpLDL_mvpTG_BMI_AaM
rs17729876	-0.02066	-0.008969	-0.001385	0.0009	0.015	0.0018	0.003301	0.003269	0.003298	0.0017	0.00435827	0.0063	3.915e-10	0.006075	0.6745	0.62	0.000578	0.7684	hdl_mvp	ldl_mvp	tg_mvp	bmi	AaM	mvpHDL_mvpLDL_mvpTG_BMI_AaM
rs1776209	-0.002364	-0.0002165	0.01583	0.0107	-0.01	-0.0269	0.003544	0.003509	0.003538	0.0019	0.00459403	0.0068	0.5048	0.9508	7.694e-06	2.2e-08	0.0295	7.082e-05	hdl_mvp	ldl_mvp	tg_mvp	bmi	AaM	mvpHDL_mvpLDL_mvpTG_BMI_AaM
rs17767510	0.007106	0.005786	0.006781	-0.0129	-0.0037	-0.014	0.004237	0.004196	0.004233	0.0023	0.00592042	0.009	0.09355	0.1679	0.1092	1.9e-08	0.532	0.1193	hdl_mvp	ldl_mvp	tg_mvp	bmi	AaM	mvpHDL_mvpLDL_mvpTG_BMI_AaM
rs17776719	-0.004881	-0.001795	0.01058	-0.0167	-0.0087	0.0102	0.004567	0.004523	0.004563	0.0025	0.00610293	0.0087	0.2852	0.6914	0.02043	1.7e-11	0.154	0.2438	hdl_mvp	ldl_mvp	tg_mvp	bmi	AaM	mvpHDL_mvpLDL_mvpTG_BMI_AaM
rs17806379	-0.01214	0.001206	0.002374	0.0258	-0.0082	0.0238	0.004136	0.004097	0.00413	0.0022	0.00568232	0.0086	0.003322	0.7685	0.5655	1.5e-30	0.149	0.005549	hdl_mvp	ldl_mvp	tg_mvp	bmi	AaM	mvpHDL_mvpLDL_mvpTG_BMI_AaM
rs17820822	-0.007999	-0.001418	0.003491	0.0143	-0.015	0.0029	0.003374	0.00334	0.003368	0.0018	0.00449687	0.0065	0.01774	0.6712	0.3	2.9e-15	0.000851	0.6545	hdl_mvp	ldl_mvp	tg_mvp	bmi	AaM	mvpHDL_mvpLDL_mvpTG_BMI_AaM
rs1784460	0.008049	0.007354	-0.0007995	-0.0132	0.017	0.008	0.003163	0.003132	0.003159	0.0018	0.00443832	0.0064	0.01093	0.01886	0.8002	9e-14	0.000128	0.2084	hdl_mvp	ldl_mvp	tg_mvp	bmi	AaM	mvpHDL_mvpLDL_mvpTG_BMI_AaM
rs1787267	-0.01368	0.0009598	0.01072	0.0237	-0.012	-0.0039	0.006527	0.006466	0.006524	0.0036	0.00870411	0.0129	0.03608	0.882	0.1004	3.4e-11	0.168	0.762	hdl_mvp	ldl_mvp	tg_mvp	bmi	AaM	mvpHDL_mvpLDL_mvpTG_BMI_AaM
rs1800562	0.0002216	0.05062	-0.008244	0.0121	-0.0015	0.0029	0.006217	0.006157	0.006207	0.0032	0.0084437	0.0135	0.9716	2.019e-16	0.1841	0.00016	0.859	0.8307	hdl_mvp	ldl_mvp	tg_mvp	bmi	AaM	mvpHDL_mvpLDL_mvpTG_BMI_AaM
rs1800961	0.1431	0.01687	-0.0436	0.0001	0.0074	0.0327	0.00899	0.0089	0.00899	0.0048	0.012287	0.0175	4.732e-57	0.05807	1.236e-06	0.98	0.547	0.06194	hdl_mvp	ldl_mvp	tg_mvp	bmi	AaM	mvpHDL_mvpLDL_mvpTG_BMI_AaM
rs1814170	0.002447	-0.001132	-0.003034	0.0203	-0.04	0.0055	0.0052	0.005148	0.005195	0.0029	0.00738373	0.0109	0.6379	0.826	0.5592	2.1e-12	6.05e-08	0.6108	hdl_mvp	ldl_mvp	tg_mvp	bmi	AaM	mvpHDL_mvpLDL_mvpTG_BMI_AaM
rs1815811	0.01251	0.009402	0.002568	0.0058	0.027	-0.0093	0.003088	0.003057	0.003084	0.0017	0.00420614	0.0063	5.078e-05	0.002099	0.4049	0.00076	1.37e-10	0.1377	hdl_mvp	ldl_mvp	tg_mvp	bmi	AaM	mvpHDL_mvpLDL_mvpTG_BMI_AaM
rs1819844	-0.004063	-0.004864	0.006297	0.0143	-0.0066	0.0009	0.004214	0.004174	0.00421	0.0021	0.00559322	0.0081	0.335	0.2439	0.1347	2.6e-11	0.238	0.9119	hdl_mvp	ldl_mvp	tg_mvp	bmi	AaM	mvpHDL_mvpLDL_mvpTG_BMI_AaM
rs1829130	-0.002223	-0.004917	0.002658	-0.011	0.001	-0.0006	0.0034	0.003366	0.003395	0.0019	0.00471393	0.0071	0.5133	0.1441	0.4337	3.7e-09	0.832	0.9273	hdl_mvp	ldl_mvp	tg_mvp	bmi	AaM	mvpHDL_mvpLDL_mvpTG_BMI_AaM
rs1830074	0.006198	-0.005879	-0.002564	-0.0115	-0.012	-0.0004	0.003469	0.003436	0.003466	0.0019	0.00476556	0.0068	0.07397	0.08708	0.4596	1.4e-09	0.0118	0.953	hdl_mvp	ldl_mvp	tg_mvp	bmi	AaM	mvpHDL_mvpLDL_mvpTG_BMI_AaM
rs1852006	-0.007267	-0.0001766	0.008195	0.0156	-0.0038	0.007	0.003215	0.003183	0.003211	0.0018	0.00444866	0.0066	0.0238	0.9558	0.0107	4.9e-18	0.393	0.2911	hdl_mvp	ldl_mvp	tg_mvp	bmi	AaM	mvpHDL_mvpLDL_mvpTG_BMI_AaM
rs1853639	-0.002619	0.002172	0.0006037	0.0111	-0.0057	0.0164	0.003337	0.003304	0.003334	0.0018	0.00451715	0.0065	0.4326	0.5108	0.8563	1.2e-09	0.207	0.01153	hdl_mvp	ldl_mvp	tg_mvp	bmi	AaM	mvpHDL_mvpLDL_mvpTG_BMI_AaM
rs1862645	-0.0124	0.005133	0.01842	0.0088	-0.023	-0.0035	0.003281	0.003249	0.003276	0.0018	0.00453657	0.0067	0.0001571	0.1141	1.894e-08	6.6e-07	3.98e-07	0.5983	hdl_mvp	ldl_mvp	tg_mvp	bmi	AaM	mvpHDL_mvpLDL_mvpTG_BMI_AaM
rs1863652	-0.004985	-0.002532	0.005068	0.0115	-0.0032	0.01	0.003376	0.003342	0.003372	0.0018	0.00440931	0.0066	0.1398	0.4487	0.1328	1.4e-10	0.468	0.1262	hdl_mvp	ldl_mvp	tg_mvp	bmi	AaM	mvpHDL_mvpLDL_mvpTG_BMI_AaM
rs1864163	0.2073	0.008797	-0.02805	-0.0023	-0.0036	0.0069	0.003482	0.003476	0.003506	0.0019	0.00493825	0.0072	1e-200	0.01137	1.243e-15	0.22	0.466	0.3351	hdl_mvp	ldl_mvp	tg_mvp	bmi	AaM	mvpHDL_mvpLDL_mvpTG_BMI_AaM
rs1865341	0.003898	0.004752	-0.002644	-0.0128	-0.012	0.0127	0.003799	0.003762	0.003795	0.002	0.00515413	0.0075	0.305	0.2065	0.486	2.5e-10	0.0199	0.09149	hdl_mvp	ldl_mvp	tg_mvp	bmi	AaM	mvpHDL_mvpLDL_mvpTG_BMI_AaM
rs1865989	0.007413	0.005295	-0.00715	-0.01	0.0051	0.0003	0.003315	0.003282	0.003311	0.0018	0.00451824	0.0071	0.02531	0.1067	0.03081	2.9e-08	0.259	0.9711	hdl_mvp	ldl_mvp	tg_mvp	bmi	AaM	mvpHDL_mvpLDL_mvpTG_BMI_AaM
rs1884389	-0.006554	-0.003563	0.009027	0.0103	-0.0014	-0.0071	0.003167	0.003136	0.003163	0.0017	0.00433977	0.0062	0.03849	0.2559	0.004316	4e-09	0.747	0.2546	hdl_mvp	ldl_mvp	tg_mvp	bmi	AaM	mvpHDL_mvpLDL_mvpTG_BMI_AaM
rs1884897	-0.002486	0.004216	0.004289	-0.0194	-0.001	0.006	0.003273	0.003241	0.003269	0.0017	0.00441971	0.0066	0.4474	0.1934	0.1895	1.3e-30	0.821	0.3641	hdl_mvp	ldl_mvp	tg_mvp	bmi	AaM	mvpHDL_mvpLDL_mvpTG_BMI_AaM
rs1885728	-0.0008049	-0.003541	-0.001155	-0.0108	0.018	0.0115	0.003468	0.003433	0.003463	0.0019	0.00474592	0.0071	0.8165	0.3024	0.7387	1e-08	0.000149	0.1048	hdl_mvp	ldl_mvp	tg_mvp	bmi	AaM	mvpHDL_mvpLDL_mvpTG_BMI_AaM
rs1891215	-0.00106	0.003472	-0.001492	-0.0117	-0.0021	-0.0028	0.003168	0.003137	0.003164	0.0017	0.00417537	0.0062	0.7379	0.2683	0.6373	1.3e-11	0.615	0.6584	hdl_mvp	ldl_mvp	tg_mvp	bmi	AaM	mvpHDL_mvpLDL_mvpTG_BMI_AaM
rs1895957	0.008449	-0.00375	-0.001642	-0.0171	0.0045	0.0048	0.00396	0.003924	0.003958	0.0021	0.00531292	0.0084	0.03288	0.3392	0.6782	1.4e-16	0.397	0.5712	hdl_mvp	ldl_mvp	tg_mvp	bmi	AaM	mvpHDL_mvpLDL_mvpTG_BMI_AaM
rs189843	-0.001349	0.002448	0.003737	0.0098	0.0034	0.0048	0.003203	0.003172	0.003199	0.0017	0.00430821	0.0065	0.6735	0.4402	0.2427	1.7e-08	0.43	0.4553	hdl_mvp	ldl_mvp	tg_mvp	bmi	AaM	mvpHDL_mvpLDL_mvpTG_BMI_AaM
rs1899689	0.007366	-0.004277	-0.01007	-0.0117	-0.028	-0.0158	0.00314	0.003109	0.003137	0.0016	0.00437063	0.0068	0.01897	0.1689	0.001319	1.5e-12	1.49e-10	0.01972	hdl_mvp	ldl_mvp	tg_mvp	bmi	AaM	mvpHDL_mvpLDL_mvpTG_BMI_AaM
rs1899731	0.0013	0.007423	-0.0003567	-0.0111	0.006	0.0005	0.003206	0.003174	0.003203	0.0018	0.00454716	0.0072	0.6852	0.01936	0.9113	1e-09	0.187	0.9407	hdl_mvp	ldl_mvp	tg_mvp	bmi	AaM	mvpHDL_mvpLDL_mvpTG_BMI_AaM
rs1899898	-0.007871	-0.00276	0.008652	0.0113	0.0031	0.0128	0.003299	0.003267	0.003296	0.0018	0.00450111	0.0066	0.01706	0.3981	0.008657	6.8e-10	0.491	0.05342	hdl_mvp	ldl_mvp	tg_mvp	bmi	AaM	mvpHDL_mvpLDL_mvpTG_BMI_AaM
rs1903579	0.007165	-0.0008752	-0.0006875	-0.0111	0.0061	-0.0166	0.003119	0.003087	0.003115	0.0017	0.00424789	0.0062	0.02162	0.7768	0.8253	1.1e-10	0.151	0.00745	hdl_mvp	ldl_mvp	tg_mvp	bmi	AaM	mvpHDL_mvpLDL_mvpTG_BMI_AaM
rs1907266	0.04157	-0.01055	-0.05971	0.0069	0.056	-0.0364	0.01055	0.01045	0.01054	0.0061	0.0162994	0.0219	8.152e-05	0.313	1.45e-08	0.26	0.000591	0.09568	hdl_mvp	ldl_mvp	tg_mvp	bmi	AaM	mvpHDL_mvpLDL_mvpTG_BMI_AaM
rs1912631	-0.002744	0.00134	0.002483	0.0119	-0.024	-0.0092	0.003198	0.003166	0.003193	0.0018	0.00435539	0.0063	0.3909	0.6721	0.4368	1.3e-11	3.58e-08	0.1436	hdl_mvp	ldl_mvp	tg_mvp	bmi	AaM	mvpHDL_mvpLDL_mvpTG_BMI_AaM
rs1917368	0.02598	0.01054	-0.01432	-0.0011	-0.0057	0.0024	0.003157	0.003126	0.003154	0.0018	0.00433941	0.0065	1.904e-16	0.0007471	5.63e-06	0.52	0.189	0.7123	hdl_mvp	ldl_mvp	tg_mvp	bmi	AaM	mvpHDL_mvpLDL_mvpTG_BMI_AaM
rs1927790	0.006533	0.005066	-0.001643	-0.0148	0.0012	0.0038	0.003138	0.003108	0.003135	0.0016	0.00427621	0.0065	0.03736	0.1031	0.6002	1.8e-19	0.779	0.5575	hdl_mvp	ldl_mvp	tg_mvp	bmi	AaM	mvpHDL_mvpLDL_mvpTG_BMI_AaM
rs1928295	-0.003301	-0.005504	-0.0004531	0.0141	-0.013	0.0023	0.003103	0.003072	0.003099	0.0016	0.00427528	0.0063	0.2874	0.07323	0.8838	5.4e-18	0.00236	0.7177	hdl_mvp	ldl_mvp	tg_mvp	bmi	AaM	mvpHDL_mvpLDL_mvpTG_BMI_AaM
rs1941213	-0.007362	9.8e-05	0.004368	0.0117	0.0033	-0.0132	0.003761	0.003725	0.003758	0.002	0.00492701	0.0072	0.0503	0.979	0.2451	3.2e-09	0.503	0.06568	hdl_mvp	ldl_mvp	tg_mvp	bmi	AaM	mvpHDL_mvpLDL_mvpTG_BMI_AaM
rs1941697	0.007128	-0.002607	-0.002472	-0.0123	0.0095	0.0088	0.003146	0.003114	0.003141	0.0017	0.00425872	0.0062	0.02347	0.4024	0.4313	1.2e-12	0.0257	0.1574	hdl_mvp	ldl_mvp	tg_mvp	bmi	AaM	mvpHDL_mvpLDL_mvpTG_BMI_AaM
rs1955540	-0.00434	-0.001806	0.003968	0.0158	-0.017	0.0041	0.004124	0.004083	0.004118	0.0022	0.00542012	0.0079	0.2926	0.6583	0.3353	6.2e-13	0.00171	0.6049	hdl_mvp	ldl_mvp	tg_mvp	bmi	AaM	mvpHDL_mvpLDL_mvpTG_BMI_AaM
rs1964927	0.01421	0.003273	-0.01505	-0.0124	-0.0068	-0.0022	0.003346	0.003313	0.003342	0.0018	0.00443251	0.0065	2.175e-05	0.3233	6.692e-06	5e-12	0.125	0.7395	hdl_mvp	ldl_mvp	tg_mvp	bmi	AaM	mvpHDL_mvpLDL_mvpTG_BMI_AaM
rs1965290	-0.00765	-0.0008422	0.01388	0.0126	-0.0079	-0.0095	0.003082	0.003051	0.003077	0.0017	0.00442024	0.0062	0.01305	0.7826	6.488e-06	5.9e-13	0.0739	0.1263	hdl_mvp	ldl_mvp	tg_mvp	bmi	AaM	mvpHDL_mvpLDL_mvpTG_BMI_AaM
rs1979277	-0.006054	0.005213	0.02	-0.0046	0.0015	-0.0134	0.003318	0.003285	0.003315	0.0019	0.00474679	0.0067	0.06811	0.1125	1.592e-09	0.012	0.752	0.04352	hdl_mvp	ldl_mvp	tg_mvp	bmi	AaM	mvpHDL_mvpLDL_mvpTG_BMI_AaM
rs1982441	0.004195	-0.002518	-0.006615	-0.0175	0.0068	0.0024	0.004718	0.004671	0.004712	0.0026	0.00617754	0.0088	0.3739	0.5898	0.1604	7e-12	0.271	0.7819	hdl_mvp	ldl_mvp	tg_mvp	bmi	AaM	mvpHDL_mvpLDL_mvpTG_BMI_AaM
rs1984870	-0.001943	0.004388	0.003228	-0.0012	-0.042	0.0173	0.003245	0.003212	0.003239	0.0018	0.00444562	0.0064	0.5493	0.1719	0.3189	0.49	3.47e-21	0.007019	hdl_mvp	ldl_mvp	tg_mvp	bmi	AaM	mvpHDL_mvpLDL_mvpTG_BMI_AaM
rs1993709	0.0158	-0.01166	-0.02132	-0.0331	0.032	0.0091	0.004169	0.004128	0.004164	0.0021	0.00556841	0.0081	0.0001509	0.004735	3.053e-07	1.9e-57	9.1e-09	0.2642	hdl_mvp	ldl_mvp	tg_mvp	bmi	AaM	mvpHDL_mvpLDL_mvpTG_BMI_AaM
rs2000999	0.008158	-0.04711	-0.01633	-0.0115	0.001	0.0042	0.003843	0.003804	0.00384	0.0021	0.00525225	0.0077	0.0338	3.27e-35	2.11e-05	2.5e-08	0.849	0.5893	hdl_mvp	ldl_mvp	tg_mvp	bmi	AaM	mvpHDL_mvpLDL_mvpTG_BMI_AaM
rs2001102	0.007321	0.006635	-0.001888	-0.0113	0.029	0.0001	0.003137	0.003106	0.003132	0.0017	0.00421834	0.0063	0.01961	0.03266	0.5466	5.5e-11	6.21e-12	0.9924	hdl_mvp	ldl_mvp	tg_mvp	bmi	AaM	mvpHDL_mvpLDL_mvpTG_BMI_AaM
rs2007231	0.0003085	-0.0037	0.002445	0.0104	-0.0045	-0.007	0.00329	0.003257	0.003286	0.0018	0.00446932	0.0067	0.9253	0.256	0.4569	5.2e-09	0.314	0.2913	hdl_mvp	ldl_mvp	tg_mvp	bmi	AaM	mvpHDL_mvpLDL_mvpTG_BMI_AaM
rs2009416	-0.01035	-0.006928	0.001541	0.0121	-0.012	-0.0005	0.00324	0.003209	0.003237	0.0018	0.00450364	0.0066	0.001396	0.03086	0.6341	1.1e-11	0.00771	0.9384	hdl_mvp	ldl_mvp	tg_mvp	bmi	AaM	mvpHDL_mvpLDL_mvpTG_BMI_AaM
rs2012502	0.005432	-0.002672	-0.004823	-0.0113	-0.0037	0.0075	0.003351	0.003318	0.003346	0.0017	0.00461791	0.0067	0.105	0.4206	0.1495	4.2e-11	0.423	0.2665	hdl_mvp	ldl_mvp	tg_mvp	bmi	AaM	mvpHDL_mvpLDL_mvpTG_BMI_AaM
rs2028341	0.006267	-0.001848	-0.005072	-0.0098	0.0004	-0.0049	0.003116	0.003085	0.003112	0.0017	0.00398273	0.0062	0.04432	0.5491	0.1032	1.5e-08	0.92	0.4311	hdl_mvp	ldl_mvp	tg_mvp	bmi	AaM	mvpHDL_mvpLDL_mvpTG_BMI_AaM
rs2030958	0.005803	0.02703	-0.004258	-0.0001	0.013	0.013	0.003887	0.003848	0.003881	0.0023	0.00542194	0.0078	0.1355	2.166e-12	0.2725	0.95	0.0165	0.09381	hdl_mvp	ldl_mvp	tg_mvp	bmi	AaM	mvpHDL_mvpLDL_mvpTG_BMI_AaM
rs2033529	-0.01234	0.004189	0.005327	0.0205	0.0046	-0.0003	0.003574	0.003539	0.003571	0.0018	0.00580355	0.0075	0.0005518	0.2365	0.1357	1.9e-30	0.428	0.9656	hdl_mvp	ldl_mvp	tg_mvp	bmi	AaM	mvpHDL_mvpLDL_mvpTG_BMI_AaM
rs2035580	-0.01768	-0.005356	0.007783	0.0006	-0.0013	-0.0011	0.003228	0.003196	0.003223	0.0017	0.0045068	0.0067	4.306e-08	0.09382	0.01574	0.74	0.773	0.8714	hdl_mvp	ldl_mvp	tg_mvp	bmi	AaM	mvpHDL_mvpLDL_mvpTG_BMI_AaM
rs2042067	0.003929	0.002281	-0.001288	-0.0009	-0.028	0.0101	0.003183	0.003152	0.00318	0.0017	0.00428765	0.0066	0.2171	0.4692	0.6856	0.62	6.56e-11	0.1241	hdl_mvp	ldl_mvp	tg_mvp	bmi	AaM	mvpHDL_mvpLDL_mvpTG_BMI_AaM
rs2051559	0.01177	-0.01476	-0.02505	-0.0176	0.026	-0.0102	0.004663	0.004619	0.004661	0.0026	0.00631727	0.0093	0.01161	0.001398	7.704e-08	5e-12	3.86e-05	0.2698	hdl_mvp	ldl_mvp	tg_mvp	bmi	AaM	mvpHDL_mvpLDL_mvpTG_BMI_AaM
rs2065418	-0.01228	-0.0001203	0.006649	0.0166	-0.005	-0.0105	0.003243	0.003211	0.003238	0.0018	0.00447633	0.0066	0.0001525	0.9701	0.04005	3.6e-20	0.264	0.1106	hdl_mvp	ldl_mvp	tg_mvp	bmi	AaM	mvpHDL_mvpLDL_mvpTG_BMI_AaM
rs2066716	-0.05099	0.0005364	-0.003057	0.0087	-0.0081	-0.0044	0.005575	0.005521	0.005569	0.0032	0.00779911	0.0112	5.942e-20	0.9226	0.5831	0.0066	0.299	0.6943	hdl_mvp	ldl_mvp	tg_mvp	bmi	AaM	mvpHDL_mvpLDL_mvpTG_BMI_AaM
rs2067819	-0.02652	-0.01372	0.02312	-0.0036	0.0046	0.0011	0.003746	0.003709	0.00374	0.002	0.00517432	0.0075	1.464e-12	0.0002169	6.348e-10	0.07	0.374	0.8786	hdl_mvp	ldl_mvp	tg_mvp	bmi	AaM	mvpHDL_mvpLDL_mvpTG_BMI_AaM
rs2068888	-0.018	0.01797	0.02995	-0.0058	-0.0057	0.0115	0.003094	0.003064	0.00309	0.0017	0.0042611	0.0062	5.95e-09	4.457e-09	3.3e-22	0.00047	0.181	0.06369	hdl_mvp	ldl_mvp	tg_mvp	bmi	AaM	mvpHDL_mvpLDL_mvpTG_BMI_AaM
rs2070895	-0.08944	-0.003581	-0.01957	0.0025	-0.0061	0.0001	0.003741	0.003711	0.003745	0.0021	0.00509273	0.0075	3.657e-126	0.3346	1.73e-07	0.24	0.231	0.9852	hdl_mvp	ldl_mvp	tg_mvp	bmi	AaM	mvpHDL_mvpLDL_mvpTG_BMI_AaM
rs2075650	0.07274	-0.1233	-0.05595	0.0244	0.0043	0.02	0.004635	0.004585	0.004637	0.0023	0.00612985	0.0092	1.787e-55	6.36e-159	1.655e-33	1.5e-25	0.483	0.03064	hdl_mvp	ldl_mvp	tg_mvp	bmi	AaM	mvpHDL_mvpLDL_mvpTG_BMI_AaM
rs208015	-0.005756	0.004635	0.002883	0.0356	-0.023	0.0084	0.006101	0.006044	0.006102	0.0034	0.0081361	0.0116	0.3454	0.4432	0.6366	1.4e-25	0.0047	0.4675	hdl_mvp	ldl_mvp	tg_mvp	bmi	AaM	mvpHDL_mvpLDL_mvpTG_BMI_AaM
rs2111386	-0.01171	-0.0001009	0.002637	-0.0115	0.0075	0.0279	0.003831	0.003793	0.003826	0.0021	0.00508202	0.0076	0.002232	0.9788	0.4907	2.7e-08	0.14	0.0002226	hdl_mvp	ldl_mvp	tg_mvp	bmi	AaM	mvpHDL_mvpLDL_mvpTG_BMI_AaM
rs2122042	0.002863	0.007715	0.002117	-0.0235	0.0092	0.0103	0.003815	0.003777	0.00381	0.002	0.00527247	0.0077	0.453	0.04108	0.5784	2.3e-31	0.081	0.1823	hdl_mvp	ldl_mvp	tg_mvp	bmi	AaM	mvpHDL_mvpLDL_mvpTG_BMI_AaM
rs213558	-0.0005285	-0.002927	-0.005045	0.0023	-0.028	-0.0227	0.003945	0.003907	0.00394	0.0021	0.00510345	0.0076	0.8934	0.4538	0.2003	0.28	4.1e-08	0.002708	hdl_mvp	ldl_mvp	tg_mvp	bmi	AaM	mvpHDL_mvpLDL_mvpTG_BMI_AaM
rs2143253	-0.01209	0.002236	0.01012	0.0188	0.0001	-0.0116	0.004847	0.004797	0.00484	0.0026	0.00498644	0.0095	0.01261	0.6412	0.03656	1.1e-12	0.984	0.2196	hdl_mvp	ldl_mvp	tg_mvp	bmi	AaM	mvpHDL_mvpLDL_mvpTG_BMI_AaM
rs215634	-0.005124	-0.002004	0.00241	0.0152	0.0037	-0.0078	0.003232	0.0032	0.003229	0.0018	0.00448129	0.0065	0.1129	0.5312	0.4553	2.6e-17	0.409	0.2312	hdl_mvp	ldl_mvp	tg_mvp	bmi	AaM	mvpHDL_mvpLDL_mvpTG_BMI_AaM
rs2156552	-0.06692	-0.01758	-0.01085	-0.0048	0.0016	-0.0025	0.004132	0.004094	0.004129	0.0021	0.00578215	0.0084	6.048e-59	1.759e-05	0.00862	0.026	0.782	0.7649	hdl_mvp	ldl_mvp	tg_mvp	bmi	AaM	mvpHDL_mvpLDL_mvpTG_BMI_AaM
rs2162524	0.009435	-0.001783	-0.001101	-0.0155	0.0086	0.0111	0.003288	0.003254	0.003283	0.0018	0.0045939	0.0066	0.004104	0.5837	0.7373	4.1e-17	0.0612	0.09137	hdl_mvp	ldl_mvp	tg_mvp	bmi	AaM	mvpHDL_mvpLDL_mvpTG_BMI_AaM
rs2163188	0.0003743	0.01096	-0.03026	-0.0131	0.024	-0.0236	0.003158	0.003127	0.003154	0.0017	0.00425374	0.0062	0.9057	0.0004539	8.653e-22	2e-14	1.68e-08	0.0001327	hdl_mvp	ldl_mvp	tg_mvp	bmi	AaM	mvpHDL_mvpLDL_mvpTG_BMI_AaM
rs2174307	-0.0004122	-0.0006446	0.003244	-0.0121	0.023	-0.0184	0.003147	0.003116	0.003143	0.0017	0.00429748	0.0063	0.8958	0.8361	0.302	4.9e-12	8.7e-08	0.00346	hdl_mvp	ldl_mvp	tg_mvp	bmi	AaM	mvpHDL_mvpLDL_mvpTG_BMI_AaM
rs217433	0.006132	-0.01098	-0.009453	-0.0117	-0.0082	-0.0134	0.004004	0.003965	0.003997	0.0021	0.00535924	0.0079	0.1256	0.005631	0.01804	2e-08	0.126	0.0898	hdl_mvp	ldl_mvp	tg_mvp	bmi	AaM	mvpHDL_mvpLDL_mvpTG_BMI_AaM
rs217671	-0.0009448	0.001163	-0.002516	-0.0144	0.0021	-0.0007	0.003483	0.003449	0.00348	0.0019	0.00491204	0.0077	0.7862	0.7359	0.4696	1.3e-13	0.669	0.9307	hdl_mvp	ldl_mvp	tg_mvp	bmi	AaM	mvpHDL_mvpLDL_mvpTG_BMI_AaM
rs2185027	0.01043	-0.002153	-0.007211	-0.0135	-0.0078	0.0057	0.003367	0.003334	0.003364	0.0018	0.00461499	0.0068	0.001943	0.5185	0.03206	5e-14	0.091	0.4002	hdl_mvp	ldl_mvp	tg_mvp	bmi	AaM	mvpHDL_mvpLDL_mvpTG_BMI_AaM
rs2190788	0.01091	0.001315	-0.01035	-0.0141	0.014	0.0118	0.003462	0.003428	0.003458	0.0019	0.0045885	0.0068	0.001633	0.7014	0.002769	2.9e-14	0.00228	0.08375	hdl_mvp	ldl_mvp	tg_mvp	bmi	AaM	mvpHDL_mvpLDL_mvpTG_BMI_AaM
rs2192158	-0.01422	-0.003512	0.007852	0.0129	-0.0059	-0.0011	0.003199	0.003168	0.003195	0.0017	0.00431979	0.0066	8.793e-06	0.2676	0.01399	8.3e-14	0.172	0.8691	hdl_mvp	ldl_mvp	tg_mvp	bmi	AaM	mvpHDL_mvpLDL_mvpTG_BMI_AaM
rs2218260	0.0002583	-0.01979	-0.009197	-0.0009	-0.0022	0.0002	0.003382	0.003348	0.003378	0.0018	0.00444954	0.0064	0.9391	3.399e-09	0.006477	0.63	0.621	0.9749	hdl_mvp	ldl_mvp	tg_mvp	bmi	AaM	mvpHDL_mvpLDL_mvpTG_BMI_AaM
rs2223745	0.005422	-0.02462	-0.01826	0.0006	0.0013	-0.0079	0.003127	0.003095	0.003123	0.0016	0.00416595	0.0062	0.0829	1.82e-15	4.995e-09	0.69	0.755	0.2047	hdl_mvp	ldl_mvp	tg_mvp	bmi	AaM	mvpHDL_mvpLDL_mvpTG_BMI_AaM
rs222450	-0.002808	-0.0002195	0.002795	0.0048	-0.034	0.0022	0.00405	0.00401	0.004046	0.0023	0.00558173	0.0084	0.4881	0.9564	0.4897	0.032	1.12e-09	0.7923	hdl_mvp	ldl_mvp	tg_mvp	bmi	AaM	mvpHDL_mvpLDL_mvpTG_BMI_AaM
rs2228213	-0.005682	-0.001265	-0.001236	0.0139	0.015	0.0029	0.003233	0.0032	0.003228	0.0017	0.00451419	0.0065	0.07878	0.6925	0.7018	4.6e-16	0.000891	0.6587	hdl_mvp	ldl_mvp	tg_mvp	bmi	AaM	mvpHDL_mvpLDL_mvpTG_BMI_AaM
rs223051	0.0019	0.0009154	-0.0004055	-0.0112	0.0045	-0.0035	0.003373	0.00334	0.003369	0.0018	0.00457208	0.0066	0.5734	0.784	0.9042	1.1e-09	0.325	0.598	hdl_mvp	ldl_mvp	tg_mvp	bmi	AaM	mvpHDL_mvpLDL_mvpTG_BMI_AaM
rs2235564	0.009955	-0.001604	-0.006573	-0.0131	0.011	0.0045	0.003253	0.003221	0.003249	0.0018	0.00474361	0.0067	0.002211	0.6185	0.04309	3.7e-13	0.0204	0.5056	hdl_mvp	ldl_mvp	tg_mvp	bmi	AaM	mvpHDL_mvpLDL_mvpTG_BMI_AaM
rs2237403	-0.005687	-0.002579	0.008043	0.0121	-0.0077	0.0037	0.003541	0.003506	0.003536	0.0018	0.00451621	0.0066	0.1083	0.462	0.02294	3.3e-11	0.0882	0.5754	hdl_mvp	ldl_mvp	tg_mvp	bmi	AaM	mvpHDL_mvpLDL_mvpTG_BMI_AaM
rs2243976	0.02508	-0.009379	-0.003961	0.0002	-0.0034	-0.0088	0.003237	0.003205	0.003233	0.0017	0.0045509	0.0068	9.446e-15	0.003432	0.2205	0.91	0.455	0.2006	hdl_mvp	ldl_mvp	tg_mvp	bmi	AaM	mvpHDL_mvpLDL_mvpTG_BMI_AaM
rs2244608	-0.01022	-0.03269	-0.003258	0.0013	0.013	0.0146	0.003325	0.003292	0.003322	0.0018	0.00448901	0.0066	0.002127	3.087e-23	0.3267	0.47	0.00378	0.02754	hdl_mvp	ldl_mvp	tg_mvp	bmi	AaM	mvpHDL_mvpLDL_mvpTG_BMI_AaM
rs2244634	-0.00208	-0.002761	0.0004162	-0.0018	0.031	0.0072	0.004016	0.003974	0.004008	0.0022	0.00542767	0.0079	0.6046	0.4872	0.9173	0.42	1.12e-08	0.3573	hdl_mvp	ldl_mvp	tg_mvp	bmi	AaM	mvpHDL_mvpLDL_mvpTG_BMI_AaM
rs2245368	-0.001242	-0.009743	0.0009341	0.0257	0.005	-0.0105	0.004049	0.004006	0.004043	0.0023	0.00706303	0.0089	0.7589	0.01503	0.8173	4.9e-28	0.479	0.2347	hdl_mvp	ldl_mvp	tg_mvp	bmi	AaM	mvpHDL_mvpLDL_mvpTG_BMI_AaM
rs2246012	0.01379	0.01206	-0.002897	-0.0158	-0.013	-0.0041	0.004574	0.004527	0.004567	0.0022	0.00580393	0.0084	0.002564	0.007729	0.526	3.1e-13	0.0251	0.6259	hdl_mvp	ldl_mvp	tg_mvp	bmi	AaM	mvpHDL_mvpLDL_mvpTG_BMI_AaM
rs2246664	-0.005849	0.001047	0.003015	0.0137	-0.0066	-0.0091	0.003207	0.003176	0.003204	0.0018	0.00438171	0.0065	0.0682	0.7417	0.3467	1.8e-14	0.132	0.1581	hdl_mvp	ldl_mvp	tg_mvp	bmi	AaM	mvpHDL_mvpLDL_mvpTG_BMI_AaM
rs2267812	0.007588	-0.002185	-0.008326	-0.0149	0.041	-0.0322	0.003907	0.003869	0.003904	0.0021	0.00557234	0.0076	0.0521	0.5724	0.03296	3.7e-12	1.87e-13	2.565e-05	hdl_mvp	ldl_mvp	tg_mvp	bmi	AaM	mvpHDL_mvpLDL_mvpTG_BMI_AaM
rs2269828	-0.00658	-0.00429	0.003541	0.0105	0.0012	-0.0094	0.003476	0.003441	0.00347	0.0018	0.0048862	0.0072	0.05836	0.2125	0.3076	4.4e-09	0.806	0.1938	hdl_mvp	ldl_mvp	tg_mvp	bmi	AaM	mvpHDL_mvpLDL_mvpTG_BMI_AaM
rs2271189	-0.006275	-0.0007533	0.0003966	0.0144	-0.021	0.0171	0.003152	0.003122	0.003148	0.0018	0.0044517	0.0067	0.04649	0.8093	0.8998	5e-16	2.39e-06	0.01131	hdl_mvp	ldl_mvp	tg_mvp	bmi	AaM	mvpHDL_mvpLDL_mvpTG_BMI_AaM
rs2272563	0.001854	-4.894e-05	-0.009706	-0.0083	0.031	0.0022	0.003554	0.003518	0.003547	0.002	0.00499827	0.0074	0.602	0.9889	0.006216	3.4e-05	5.57e-10	0.7598	hdl_mvp	ldl_mvp	tg_mvp	bmi	AaM	mvpHDL_mvpLDL_mvpTG_BMI_AaM
rs2275355	-0.01111	-0.008428	-0.01979	0.0036	0.0085	-0.0059	0.00344	0.003408	0.003438	0.0019	0.00488251	0.0075	0.001238	0.0134	8.562e-09	0.061	0.0817	0.4302	hdl_mvp	ldl_mvp	tg_mvp	bmi	AaM	mvpHDL_mvpLDL_mvpTG_BMI_AaM
rs2276638	0.00115	0.002664	-0.0004063	0.016	-0.024	-0.0188	0.004117	0.004076	0.004112	0.0022	0.0058372	0.0083	0.78	0.5135	0.9213	1.3e-13	3.93e-05	0.02308	hdl_mvp	ldl_mvp	tg_mvp	bmi	AaM	mvpHDL_mvpLDL_mvpTG_BMI_AaM
rs2281719	-0.0416	-0.005523	0.03812	0.0079	0.0009	-0.0088	0.003159	0.003129	0.003158	0.0017	0.00463381	0.007	1.355e-39	0.0776	1.51e-33	1.9e-06	0.846	0.2114	hdl_mvp	ldl_mvp	tg_mvp	bmi	AaM	mvpHDL_mvpLDL_mvpTG_BMI_AaM
rs2281819	-0.01238	-0.002007	0.01185	0.016	0.0056	0.0003	0.003724	0.003689	0.00372	0.002	0.00508738	0.0074	0.0008895	0.5864	0.001453	5.1e-15	0.271	0.9703	hdl_mvp	ldl_mvp	tg_mvp	bmi	AaM	mvpHDL_mvpLDL_mvpTG_BMI_AaM
rs2282758	0.002931	0.00426	-0.001471	0.0104	-0.046	-0.0184	0.004495	0.004451	0.00449	0.0025	0.00635707	0.0092	0.5144	0.3385	0.7432	4e-05	4.62e-13	0.04513	hdl_mvp	ldl_mvp	tg_mvp	bmi	AaM	mvpHDL_mvpLDL_mvpTG_BMI_AaM
rs2288595	0.004794	0.03239	0.001147	0.0075	0.0007	-0.0174	0.005479	0.005423	0.005469	0.0031	0.00753672	0.0109	0.3815	2.351e-09	0.8338	0.014	0.926	0.1108	hdl_mvp	ldl_mvp	tg_mvp	bmi	AaM	mvpHDL_mvpLDL_mvpTG_BMI_AaM
rs2289286	-0.004032	-0.001343	-0.003052	0.0137	0.036	0.0015	0.003872	0.003835	0.003868	0.0021	0.00521232	0.0077	0.2977	0.7263	0.4301	1.5e-10	4.96e-12	0.8478	hdl_mvp	ldl_mvp	tg_mvp	bmi	AaM	mvpHDL_mvpLDL_mvpTG_BMI_AaM
rs2289379	-0.0001555	-0.001481	-0.005286	0.0135	-0.0028	0.0017	0.003362	0.003329	0.003358	0.0018	0.00450225	0.0066	0.9631	0.6564	0.1155	4.3e-14	0.534	0.8022	hdl_mvp	ldl_mvp	tg_mvp	bmi	AaM	mvpHDL_mvpLDL_mvpTG_BMI_AaM
rs2290547	0.02262	0.007799	-0.003952	0.0088	-0.0076	0.0051	0.00408	0.004039	0.004073	0.0022	0.0057728	0.0083	2.971e-08	0.05352	0.3319	5.3e-05	0.188	0.5363	hdl_mvp	ldl_mvp	tg_mvp	bmi	AaM	mvpHDL_mvpLDL_mvpTG_BMI_AaM
rs2292369	0.01401	0.01196	-0.02917	0.008	0.0033	0.0006	0.003195	0.003162	0.00319	0.0017	0.00441705	0.0066	1.164e-05	0.0001549	6.003e-20	1.8e-06	0.455	0.9275	hdl_mvp	ldl_mvp	tg_mvp	bmi	AaM	mvpHDL_mvpLDL_mvpTG_BMI_AaM
rs2293476	0.0448	-0.002675	-0.02227	-0.0132	-0.0002	-0.0148	0.003904	0.003867	0.003903	0.002	0.00638203	0.0078	1.838e-30	0.4891	1.161e-08	1.1e-10	0.975	0.05727	hdl_mvp	ldl_mvp	tg_mvp	bmi	AaM	mvpHDL_mvpLDL_mvpTG_BMI_AaM
rs2293889	-0.03073	0.005304	0.008051	0.0105	-0.0051	0.0069	0.003117	0.003087	0.003114	0.0017	0.00428529	0.0063	6.412e-23	0.08578	0.009726	3.5e-10	0.234	0.2719	hdl_mvp	ldl_mvp	tg_mvp	bmi	AaM	mvpHDL_mvpLDL_mvpTG_BMI_AaM
rs2294922	0.02169	0.009092	0.01256	0.0045	-0.0017	-0.0006	0.003886	0.003847	0.003877	0.0021	0.00516394	0.0079	2.382e-08	0.0181	0.001198	0.037	0.742	0.9393	hdl_mvp	ldl_mvp	tg_mvp	bmi	AaM	mvpHDL_mvpLDL_mvpTG_BMI_AaM
rs2295654	0.002132	0.0006671	-0.0006663	0.0116	0.0011	-0.0026	0.003787	0.00375	0.003781	0.002	0.00538023	0.0076	0.5734	0.8588	0.8601	1.4e-08	0.838	0.7338	hdl_mvp	ldl_mvp	tg_mvp	bmi	AaM	mvpHDL_mvpLDL_mvpTG_BMI_AaM
rs2297991	0.03033	0.02432	-0.01623	-0.0069	0.0069	-0.0116	0.003359	0.003325	0.003353	0.0019	0.00471083	0.0069	1.733e-19	2.577e-13	1.3e-06	0.00035	0.143	0.09104	hdl_mvp	ldl_mvp	tg_mvp	bmi	AaM	mvpHDL_mvpLDL_mvpTG_BMI_AaM
rs2298058	0.005855	0.00288	-0.02769	0.001	0.0096	-0.0146	0.003455	0.00342	0.00345	0.0019	0.00464121	0.0066	0.09011	0.3996	1.018e-15	0.61	0.0386	0.02816	hdl_mvp	ldl_mvp	tg_mvp	bmi	AaM	mvpHDL_mvpLDL_mvpTG_BMI_AaM
rs2300922	0.003183	0.005035	0.002304	0.0032	-0.043	-0.011	0.003292	0.003261	0.00329	0.0017	0.00431533	0.0063	0.3336	0.1226	0.4839	0.064	2.18e-23	0.08109	hdl_mvp	ldl_mvp	tg_mvp	bmi	AaM	mvpHDL_mvpLDL_mvpTG_BMI_AaM
rs2302647	-0.02823	-0.004331	0.0268	0.0016	-0.026	-0.0128	0.003624	0.003588	0.003616	0.002	0.00487409	0.0071	6.626e-15	0.2274	1.258e-13	0.41	9.59e-08	0.0711	hdl_mvp	ldl_mvp	tg_mvp	bmi	AaM	mvpHDL_mvpLDL_mvpTG_BMI_AaM
rs2303361	-0.02273	-0.009978	-0.0008449	-0.0002	0.0055	-0.0068	0.003647	0.003611	0.003643	0.002	0.00505941	0.0077	4.617e-10	0.005719	0.8166	0.93	0.277	0.3822	hdl_mvp	ldl_mvp	tg_mvp	bmi	AaM	mvpHDL_mvpLDL_mvpTG_BMI_AaM
rs2307111	-0.02429	-0.03925	0.005302	0.0265	-0.003	-0.0162	0.003148	0.003116	0.003144	0.0016	0.00434588	0.0063	1.202e-14	2.307e-36	0.09172	1.6e-58	0.49	0.01018	hdl_mvp	ldl_mvp	tg_mvp	bmi	AaM	mvpHDL_mvpLDL_mvpTG_BMI_AaM
rs2312205	-0.00901	0.0005425	0.005059	-0.0088	0.033	0.0067	0.004155	0.004117	0.004152	0.0022	0.00554727	0.0083	0.03013	0.8952	0.223	7e-05	2.7e-09	0.421	hdl_mvp	ldl_mvp	tg_mvp	bmi	AaM	mvpHDL_mvpLDL_mvpTG_BMI_AaM
rs2320726	-0.0006158	-0.002659	9.204e-05	-0.0138	-0.0038	-0.0011	0.003122	0.003092	0.003119	0.0017	0.00431946	0.0062	0.8436	0.3899	0.9765	1.9e-15	0.379	0.8575	hdl_mvp	ldl_mvp	tg_mvp	bmi	AaM	mvpHDL_mvpLDL_mvpTG_BMI_AaM
rs2322622	0.004177	0.002401	-0.004885	-0.0094	0.0059	0.0085	0.003325	0.003292	0.00332	0.0017	0.00435003	0.0063	0.2091	0.4658	0.1412	2.7e-08	0.175	0.1803	hdl_mvp	ldl_mvp	tg_mvp	bmi	AaM	mvpHDL_mvpLDL_mvpTG_BMI_AaM
rs2332510	-0.005511	-0.009174	0.0006333	0.0096	0.0022	-0.0027	0.003124	0.003094	0.003121	0.0016	0.00427716	0.0064	0.07774	0.003025	0.8392	3.5e-09	0.607	0.6747	hdl_mvp	ldl_mvp	tg_mvp	bmi	AaM	mvpHDL_mvpLDL_mvpTG_BMI_AaM
rs2335077	0.01396	-0.02123	0.002698	-0.0112	-0.0055	-0.0021	0.003219	0.003186	0.003213	0.0018	0.00449393	0.0066	1.445e-05	2.693e-11	0.4012	6.8e-10	0.221	0.7472	hdl_mvp	ldl_mvp	tg_mvp	bmi	AaM	mvpHDL_mvpLDL_mvpTG_BMI_AaM
rs2336723	0.0204	0.002693	-0.0137	-0.0071	0.011	0.0012	0.003143	0.003112	0.00314	0.0017	0.0042699	0.0063	8.642e-11	0.3869	1.284e-05	4e-05	0.00999	0.8502	hdl_mvp	ldl_mvp	tg_mvp	bmi	AaM	mvpHDL_mvpLDL_mvpTG_BMI_AaM
rs2357760	0.005097	0.006476	-0.007975	-0.0145	0.018	0.0086	0.00334	0.003307	0.003336	0.0017	0.00458132	0.0067	0.127	0.05021	0.01682	6.8e-17	8.53e-05	0.2003	hdl_mvp	ldl_mvp	tg_mvp	bmi	AaM	mvpHDL_mvpLDL_mvpTG_BMI_AaM
rs236531	0.00045	0.003624	-0.005655	0.0097	-0.0047	-0.001	0.00318	0.003149	0.003177	0.0018	0.00438688	0.0066	0.8875	0.2499	0.07504	4.1e-08	0.284	0.8825	hdl_mvp	ldl_mvp	tg_mvp	bmi	AaM	mvpHDL_mvpLDL_mvpTG_BMI_AaM
rs2365389	-0.009914	-0.003803	0.003798	0.0174	-0.018	0.0038	0.003131	0.003099	0.003126	0.0017	0.00442145	0.0063	0.001543	0.2198	0.2244	1.3e-25	4.68e-05	0.5494	hdl_mvp	ldl_mvp	tg_mvp	bmi	AaM	mvpHDL_mvpLDL_mvpTG_BMI_AaM
rs2396625	-0.00123	0.001145	0.004834	0.0162	-0.0082	0.0004	0.00338	0.003347	0.003375	0.0018	0.00437176	0.0063	0.716	0.7322	0.1521	3.6e-20	0.0607	0.9509	hdl_mvp	ldl_mvp	tg_mvp	bmi	AaM	mvpHDL_mvpLDL_mvpTG_BMI_AaM
rs240064	-0.003437	-0.00108	0.004665	-0.0046	0.029	0.0122	0.003402	0.003368	0.003397	0.0017	0.00430759	0.0062	0.3123	0.7484	0.1696	0.0078	1.67e-11	0.0489	hdl_mvp	ldl_mvp	tg_mvp	bmi	AaM	mvpHDL_mvpLDL_mvpTG_BMI_AaM
rs2419604	0.03039	0.0255	-0.01566	-0.0078	0.0073	-0.0123	0.003473	0.003437	0.003466	0.0018	0.00469522	0.007	2.137e-18	1.192e-13	6.216e-06	1.5e-05	0.12	0.07655	hdl_mvp	ldl_mvp	tg_mvp	bmi	AaM	mvpHDL_mvpLDL_mvpTG_BMI_AaM
rs2425672	-0.0002526	-0.003171	0.0004766	-0.0017	-0.024	-0.0154	0.00317	0.003139	0.003167	0.0017	0.00434783	0.0062	0.9365	0.3123	0.8804	0.33	3.39e-08	0.01352	hdl_mvp	ldl_mvp	tg_mvp	bmi	AaM	mvpHDL_mvpLDL_mvpTG_BMI_AaM
rs2429150	-0.0005696	-0.0008344	-0.000691	-0.0111	0.0025	0.0049	0.00318	0.003148	0.003175	0.0018	0.0045296	0.0068	0.8578	0.791	0.8277	2.7e-10	0.581	0.4712	hdl_mvp	ldl_mvp	tg_mvp	bmi	AaM	mvpHDL_mvpLDL_mvpTG_BMI_AaM
rs243387	-0.001351	0.002689	-0.002409	-0.0101	0.0089	-0.0153	0.003126	0.003095	0.003122	0.0017	0.00429169	0.0062	0.6657	0.385	0.4403	4.4e-09	0.0381	0.01384	hdl_mvp	ldl_mvp	tg_mvp	bmi	AaM	mvpHDL_mvpLDL_mvpTG_BMI_AaM
rs2435307	-0.01638	0.005155	0.01823	0.0198	-0.0066	0.0084	0.003114	0.003084	0.003111	0.0017	0.00426789	0.0062	1.442e-07	0.09464	4.674e-09	1.3e-30	0.122	0.1777	hdl_mvp	ldl_mvp	tg_mvp	bmi	AaM	mvpHDL_mvpLDL_mvpTG_BMI_AaM
rs2440452	0.005525	0.002591	-0.0083	0.0142	-0.0029	0.0148	0.004507	0.004463	0.004501	0.0026	0.00639101	0.0093	0.2203	0.5616	0.06517	4.3e-08	0.65	0.1116	hdl_mvp	ldl_mvp	tg_mvp	bmi	AaM	mvpHDL_mvpLDL_mvpTG_BMI_AaM
rs2441859	-0.003612	-0.0004497	0.002293	-0.0081	0.026	0.0014	0.00326	0.003227	0.003254	0.0018	0.00457572	0.0066	0.2679	0.8891	0.4809	9e-06	1.33e-08	0.8331	hdl_mvp	ldl_mvp	tg_mvp	bmi	AaM	mvpHDL_mvpLDL_mvpTG_BMI_AaM
rs2450128	0.002738	0.01479	0.02267	0.0134	-0.045	0.0112	0.00423	0.004185	0.004221	0.0023	0.00592203	0.0085	0.5175	0.0004102	7.842e-08	3.4e-09	2.99e-14	0.1882	hdl_mvp	ldl_mvp	tg_mvp	bmi	AaM	mvpHDL_mvpLDL_mvpTG_BMI_AaM
rs2465043	-0.0004194	0.005271	0.002725	0.0146	-0.011	-0.0064	0.003362	0.003329	0.003358	0.0018	0.00449507	0.0065	0.9007	0.1134	0.4171	1.1e-15	0.0144	0.3263	hdl_mvp	ldl_mvp	tg_mvp	bmi	AaM	mvpHDL_mvpLDL_mvpTG_BMI_AaM
rs246551	-0.0003683	-0.01272	-0.007589	-0.0114	-0.0031	-0.0119	0.003691	0.003653	0.003686	0.0021	0.00513445	0.0078	0.9205	0.0004982	0.03949	5e-08	0.546	0.1234	hdl_mvp	ldl_mvp	tg_mvp	bmi	AaM	mvpHDL_mvpLDL_mvpTG_BMI_AaM
rs2466103	0.002418	-0.005015	-0.00619	-0.0106	0.0018	-0.0014	0.003372	0.003338	0.003368	0.0018	0.00465512	0.0068	0.4732	0.133	0.06608	3.2e-09	0.699	0.8351	hdl_mvp	ldl_mvp	tg_mvp	bmi	AaM	mvpHDL_mvpLDL_mvpTG_BMI_AaM
rs247530	0.0009551	-0.001882	0.008509	-0.0009	0.037	-0.0054	0.00374	0.003702	0.003735	0.0021	0.00507301	0.0073	0.7985	0.6112	0.0227	0.66	3.02e-13	0.4559	hdl_mvp	ldl_mvp	tg_mvp	bmi	AaM	mvpHDL_mvpLDL_mvpTG_BMI_AaM
rs2477017	0.005141	-0.0005786	-0.0001591	-0.0104	0.0054	-0.0023	0.003192	0.003161	0.003189	0.0018	0.00437408	0.0064	0.1073	0.8548	0.9602	5.4e-09	0.217	0.7127	hdl_mvp	ldl_mvp	tg_mvp	bmi	AaM	mvpHDL_mvpLDL_mvpTG_BMI_AaM
rs247767	-0.0008412	0.0139	0.0155	0.0108	-0.0039	-0.0167	0.003379	0.003346	0.003375	0.0017	0.00447052	0.0067	0.8034	3.292e-05	4.355e-06	5.7e-10	0.383	0.01353	hdl_mvp	ldl_mvp	tg_mvp	bmi	AaM	mvpHDL_mvpLDL_mvpTG_BMI_AaM
rs2479106	0.01204	0.0022	-0.003782	-0.0106	-0.009	-0.0178	0.003377	0.003344	0.003374	0.0018	0.00469218	0.0068	0.0003623	0.5107	0.2623	3.4e-09	0.0551	0.008918	hdl_mvp	ldl_mvp	tg_mvp	bmi	AaM	mvpHDL_mvpLDL_mvpTG_BMI_AaM
rs2479724	-0.0006074	-0.00187	-0.006542	0.0073	0.037	0.0007	0.003131	0.0031	0.003127	0.0017	0.0042768	0.0063	0.8462	0.5463	0.03644	2.4e-05	5.09e-18	0.9167	hdl_mvp	ldl_mvp	tg_mvp	bmi	AaM	mvpHDL_mvpLDL_mvpTG_BMI_AaM
rs2479958	-0.002279	0.003258	0.003834	0.0154	-0.009	-0.004	0.003195	0.003162	0.00319	0.0018	0.00446429	0.0065	0.4755	0.3029	0.2295	1.5e-17	0.0438	0.535	hdl_mvp	ldl_mvp	tg_mvp	bmi	AaM	mvpHDL_mvpLDL_mvpTG_BMI_AaM
rs2480	-0.002142	0.0174	-0.003245	0.0035	-0.0003	0.0017	0.003196	0.003164	0.003191	0.0017	0.0037955	0.0066	0.5028	3.831e-08	0.3092	0.038	0.937	0.8019	hdl_mvp	ldl_mvp	tg_mvp	bmi	AaM	mvpHDL_mvpLDL_mvpTG_BMI_AaM
rs248139	0.01042	0.003626	-0.001875	-0.0133	0.0084	-0.0177	0.003918	0.003879	0.003912	0.0022	0.00541729	0.0082	0.007796	0.3499	0.6317	1.2e-09	0.121	0.02961	hdl_mvp	ldl_mvp	tg_mvp	bmi	AaM	mvpHDL_mvpLDL_mvpTG_BMI_AaM
rs2481665	-0.01033	0.002379	0.009122	0.0161	-0.0053	-0.0019	0.003104	0.003074	0.003102	0.0016	0.0042558	0.0062	0.0008769	0.4389	0.00327	7.2e-23	0.213	0.7598	hdl_mvp	ldl_mvp	tg_mvp	bmi	AaM	mvpHDL_mvpLDL_mvpTG_BMI_AaM
rs2512885	0.003817	-0.0002361	-0.003291	-0.0128	-0.0044	-0.0074	0.003107	0.003076	0.003103	0.0017	0.00440627	0.0065	0.2193	0.9388	0.2888	9.9e-15	0.318	0.256	hdl_mvp	ldl_mvp	tg_mvp	bmi	AaM	mvpHDL_mvpLDL_mvpTG_BMI_AaM
rs2516739	-0.01014	-0.006315	-0.00348	0.0159	-0.0087	-0.0128	0.003723	0.003685	0.003718	0.0021	0.00538221	0.0076	0.006478	0.08654	0.3493	1.4e-14	0.106	0.0931	hdl_mvp	ldl_mvp	tg_mvp	bmi	AaM	mvpHDL_mvpLDL_mvpTG_BMI_AaM
rs2523586	-0.01517	-0.003914	0.008046	0.0145	-0.011	-0.0049	0.003503	0.003467	0.003496	0.0019	0.0052116	0.007	1.483e-05	0.2589	0.02138	8.3e-14	0.0348	0.4897	hdl_mvp	ldl_mvp	tg_mvp	bmi	AaM	mvpHDL_mvpLDL_mvpTG_BMI_AaM
rs2543132	0.003158	-0.006519	-0.004345	-0.0146	-0.0031	-0.0034	0.003977	0.003936	0.003971	0.0022	0.00541508	0.0079	0.4273	0.09773	0.2739	5e-11	0.567	0.6659	hdl_mvp	ldl_mvp	tg_mvp	bmi	AaM	mvpHDL_mvpLDL_mvpTG_BMI_AaM
rs2575876	0.05971	0.015	0.01492	-0.0066	-0.012	0.0126	0.003637	0.003602	0.003633	0.0019	0.00488857	0.0071	1.556e-60	3.103e-05	4.031e-05	0.00067	0.0141	0.0764	hdl_mvp	ldl_mvp	tg_mvp	bmi	AaM	mvpHDL_mvpLDL_mvpTG_BMI_AaM
rs2583398	0.005527	3.144e-05	-0.006144	-0.0107	-0.0015	0.005	0.003457	0.003422	0.003452	0.0019	0.00506241	0.0073	0.1099	0.9927	0.07508	2.2e-08	0.767	0.4927	hdl_mvp	ldl_mvp	tg_mvp	bmi	AaM	mvpHDL_mvpLDL_mvpTG_BMI_AaM
rs2600226	0.0001091	0.004249	0.006382	0.0116	-0.0027	0.0072	0.003361	0.003329	0.003358	0.0019	0.00451686	0.0066	0.9741	0.2018	0.05732	3.7e-10	0.55	0.2744	hdl_mvp	ldl_mvp	tg_mvp	bmi	AaM	mvpHDL_mvpLDL_mvpTG_BMI_AaM
rs2602856	0.00837	-0.004262	-0.01869	-0.001	0.0083	-0.0176	0.003244	0.003212	0.003239	0.0019	0.00450639	0.0066	0.009886	0.1846	7.914e-09	0.6	0.0655	0.008033	hdl_mvp	ldl_mvp	tg_mvp	bmi	AaM	mvpHDL_mvpLDL_mvpTG_BMI_AaM
rs2604265	-0.001033	0.006151	0.005091	-0.005	0.037	-0.0027	0.003511	0.003477	0.003506	0.002	0.00477386	0.0071	0.7686	0.07684	0.1464	0.013	9.15e-15	0.6993	hdl_mvp	ldl_mvp	tg_mvp	bmi	AaM	mvpHDL_mvpLDL_mvpTG_BMI_AaM
rs2605603	-0.003508	0.004503	0.003903	0.0103	-0.0075	-0.0001	0.003141	0.00311	0.003136	0.0016	0.00427977	0.0063	0.2641	0.1477	0.2134	2.5e-10	0.0797	0.9824	hdl_mvp	ldl_mvp	tg_mvp	bmi	AaM	mvpHDL_mvpLDL_mvpTG_BMI_AaM
rs2615075	0.005917	0.005822	-0.004743	-0.0106	-0.015	-0.0035	0.003322	0.003289	0.003318	0.0018	0.00444191	0.0064	0.07494	0.07668	0.1529	3.7e-09	0.000733	0.5799	hdl_mvp	ldl_mvp	tg_mvp	bmi	AaM	mvpHDL_mvpLDL_mvpTG_BMI_AaM
rs2616192	0.001018	-0.004971	-0.0058	-0.0125	0.0092	0.0007	0.003425	0.003393	0.003423	0.0019	0.00460212	0.0067	0.7663	0.1428	0.09017	2.1e-11	0.0456	0.9195	hdl_mvp	ldl_mvp	tg_mvp	bmi	AaM	mvpHDL_mvpLDL_mvpTG_BMI_AaM
rs2619976	0.009273	0.001392	-0.00397	-0.0104	0.0025	-0.0017	0.003196	0.003163	0.003191	0.0018	0.00454161	0.0069	0.003712	0.6598	0.2135	6.3e-09	0.582	0.8023	hdl_mvp	ldl_mvp	tg_mvp	bmi	AaM	mvpHDL_mvpLDL_mvpTG_BMI_AaM
rs2625387	-0.005261	0.003682	0.008708	0.0173	-0.029	0.0117	0.0032	0.003168	0.003196	0.0018	0.00446456	0.0065	0.1001	0.2451	0.006444	1.7e-22	8.27e-11	0.0741	hdl_mvp	ldl_mvp	tg_mvp	bmi	AaM	mvpHDL_mvpLDL_mvpTG_BMI_AaM
rs263041	-0.006063	-0.002025	0.004058	0.0124	0.0006	-0.0041	0.003205	0.003174	0.003201	0.0018	0.00477474	0.0065	0.05857	0.5234	0.205	2.2e-12	0.9	0.5256	hdl_mvp	ldl_mvp	tg_mvp	bmi	AaM	mvpHDL_mvpLDL_mvpTG_BMI_AaM
rs2632401	-0.003952	0.0005141	-1.72e-05	0.0033	-0.037	0.0096	0.003202	0.003171	0.003198	0.0018	0.00433068	0.0063	0.2171	0.8712	0.9957	0.058	1.3e-17	0.1251	hdl_mvp	ldl_mvp	tg_mvp	bmi	AaM	mvpHDL_mvpLDL_mvpTG_BMI_AaM
rs2642438	-0.02246	-0.02318	0.01027	0.0032	0.0017	0.0084	0.00338	0.003347	0.003378	0.0018	0.00485089	0.0071	3.043e-11	4.372e-12	0.002373	0.074	0.726	0.232	hdl_mvp	ldl_mvp	tg_mvp	bmi	AaM	mvpHDL_mvpLDL_mvpTG_BMI_AaM
rs2652822	-0.01844	-0.003507	0.01416	0.0046	-0.0026	-0.0044	0.003209	0.003178	0.003206	0.0017	0.00434957	0.0062	9.168e-09	0.2698	9.986e-06	0.0078	0.55	0.4785	hdl_mvp	ldl_mvp	tg_mvp	bmi	AaM	mvpHDL_mvpLDL_mvpTG_BMI_AaM
rs2659005	0.006995	-0.00207	-0.004271	-0.0069	0.026	-0.0179	0.003265	0.003233	0.003261	0.0018	0.00434343	0.0065	0.03218	0.522	0.1903	9.5e-05	2.15e-09	0.005531	hdl_mvp	ldl_mvp	tg_mvp	bmi	AaM	mvpHDL_mvpLDL_mvpTG_BMI_AaM
rs2668767	-0.006256	-0.006065	-0.006238	0.0062	-0.053	0.002	0.00318	0.003147	0.003175	0.0017	0.00425706	0.0063	0.04913	0.05398	0.04944	0.00035	1.4e-35	0.7499	hdl_mvp	ldl_mvp	tg_mvp	bmi	AaM	mvpHDL_mvpLDL_mvpTG_BMI_AaM
rs2680648	-0.00341	-0.002639	0.005134	0.016	-0.013	0.0019	0.003751	0.003714	0.003745	0.002	0.00517486	0.0074	0.3632	0.4773	0.1705	3.8e-15	0.012	0.7983	hdl_mvp	ldl_mvp	tg_mvp	bmi	AaM	mvpHDL_mvpLDL_mvpTG_BMI_AaM
rs2681194	-0.007056	0.002847	0.004047	0.0138	-0.019	0.0053	0.003335	0.003303	0.003331	0.0017	0.0043117	0.0067	0.03439	0.3887	0.2244	1.8e-15	1.05e-05	0.4272	hdl_mvp	ldl_mvp	tg_mvp	bmi	AaM	mvpHDL_mvpLDL_mvpTG_BMI_AaM
rs2681530	0.002281	0.00523	-0.00498	-0.0125	0.0018	-0.0171	0.003772	0.003735	0.003768	0.0022	0.00519546	0.0075	0.5454	0.1614	0.1862	2.2e-08	0.729	0.02223	hdl_mvp	ldl_mvp	tg_mvp	bmi	AaM	mvpHDL_mvpLDL_mvpTG_BMI_AaM
rs2682406	0.0006576	-0.007623	0.0007935	0.0132	-0.0011	-0.0171	0.003154	0.003123	0.00315	0.0018	0.00415075	0.0063	0.8348	0.01464	0.8011	8.9e-14	0.791	0.006562	hdl_mvp	ldl_mvp	tg_mvp	bmi	AaM	mvpHDL_mvpLDL_mvpTG_BMI_AaM
rs2694047	-0.001064	-0.01086	-0.007903	-0.0188	0.0067	-0.0115	0.003613	0.003578	0.00361	0.002	0.00504313	0.0074	0.7683	0.002414	0.02859	3.9e-21	0.184	0.1194	hdl_mvp	ldl_mvp	tg_mvp	bmi	AaM	mvpHDL_mvpLDL_mvpTG_BMI_AaM
rs2695319	0.02723	-0.0006789	-0.01437	-0.0117	-0.0054	-0.0105	0.003418	0.003385	0.003414	0.0018	0.00464484	0.0069	1.639e-15	0.841	2.559e-05	2e-10	0.245	0.1301	hdl_mvp	ldl_mvp	tg_mvp	bmi	AaM	mvpHDL_mvpLDL_mvpTG_BMI_AaM
rs2717926	-0.0005992	0.001841	0.001689	-0.0097	-0.0018	0.0084	0.003344	0.003311	0.00334	0.0017	0.00455942	0.0067	0.8578	0.5781	0.613	2.6e-08	0.693	0.2144	hdl_mvp	ldl_mvp	tg_mvp	bmi	AaM	mvpHDL_mvpLDL_mvpTG_BMI_AaM
rs2718786	-0.0001525	-0.004863	0.004567	0.0112	-0.014	0.0109	0.003211	0.00318	0.003207	0.0018	0.00451497	0.0064	0.9621	0.1262	0.1545	2.7e-10	0.00193	0.0885	hdl_mvp	ldl_mvp	tg_mvp	bmi	AaM	mvpHDL_mvpLDL_mvpTG_BMI_AaM
rs2723065	-0.024	-0.002059	0.02806	0.0033	-0.025	-0.0162	0.003253	0.003221	0.003247	0.0018	0.00431781	0.0064	1.62e-13	0.5227	5.685e-18	0.06	7.04e-09	0.01149	hdl_mvp	ldl_mvp	tg_mvp	bmi	AaM	mvpHDL_mvpLDL_mvpTG_BMI_AaM
rs2724961	-0.00452	0.0008278	-0.00152	0.0022	-0.048	0.0041	0.003158	0.003128	0.003156	0.0017	0.00428696	0.0062	0.1524	0.7913	0.6301	0.2	4.23e-29	0.509	hdl_mvp	ldl_mvp	tg_mvp	bmi	AaM	mvpHDL_mvpLDL_mvpTG_BMI_AaM
rs2726112	0.01853	-0.00643	-0.001083	-0.0014	-0.0077	0.0063	0.003226	0.003193	0.003222	0.0017	0.00428438	0.0063	9.233e-09	0.04405	0.7367	0.41	0.0723	0.3142	hdl_mvp	ldl_mvp	tg_mvp	bmi	AaM	mvpHDL_mvpLDL_mvpTG_BMI_AaM
rs2731222	-0.0001341	-0.002681	0.005482	0.0131	-0.0084	-0.0076	0.003525	0.00349	0.00352	0.0019	0.00498227	0.0076	0.9697	0.4424	0.1194	1.5e-11	0.0918	0.317	hdl_mvp	ldl_mvp	tg_mvp	bmi	AaM	mvpHDL_mvpLDL_mvpTG_BMI_AaM
rs2733287	0.002462	0.004484	-0.005903	-0.0157	0.017	-0.0133	0.003181	0.003149	0.003176	0.0017	0.00430761	0.0062	0.4389	0.1545	0.06313	6.8e-20	7.93e-05	0.03135	hdl_mvp	ldl_mvp	tg_mvp	bmi	AaM	mvpHDL_mvpLDL_mvpTG_BMI_AaM
rs273504	0.001663	-0.00625	0.00123	-0.0153	0.019	-0.0149	0.003121	0.003091	0.003118	0.0018	0.0043216	0.0063	0.5942	0.04319	0.6933	4.4e-18	1.1e-05	0.01862	hdl_mvp	ldl_mvp	tg_mvp	bmi	AaM	mvpHDL_mvpLDL_mvpTG_BMI_AaM
rs273697	-0.001186	-0.0002196	0.003811	0.0098	-0.0033	0.0124	0.003123	0.003093	0.00312	0.0017	0.00422717	0.0062	0.7042	0.9434	0.2219	1.5e-08	0.435	0.04536	hdl_mvp	ldl_mvp	tg_mvp	bmi	AaM	mvpHDL_mvpLDL_mvpTG_BMI_AaM
rs2744961	0.03198	0.001872	0.003263	-0.0239	0.011	0.0003	0.003303	0.00327	0.0033	0.0018	0.00466602	0.0065	3.648e-22	0.5671	0.3227	8.2e-40	0.0184	0.9572	hdl_mvp	ldl_mvp	tg_mvp	bmi	AaM	mvpHDL_mvpLDL_mvpTG_BMI_AaM
rs2744974	0.03035	0.002225	0.004197	-0.0249	0.0098	0.0042	0.003412	0.003377	0.003408	0.0018	0.00453235	0.0066	5.823e-19	0.5101	0.2181	1.4e-45	0.0306	0.5207	hdl_mvp	ldl_mvp	tg_mvp	bmi	AaM	mvpHDL_mvpLDL_mvpTG_BMI_AaM
rs2745865	-0.001	0.03417	-0.009396	0.0035	0.0032	-0.0131	0.004264	0.004223	0.00426	0.0024	0.00654696	0.01	0.8145	5.923e-16	0.0274	0.15	0.625	0.1891	hdl_mvp	ldl_mvp	tg_mvp	bmi	AaM	mvpHDL_mvpLDL_mvpTG_BMI_AaM
rs2770957	-0.003027	0.005225	0.01002	-0.0079	0.034	0.0048	0.003867	0.003828	0.003861	0.0021	0.0051997	0.0078	0.4338	0.1723	0.009454	0.00017	6.2e-11	0.5377	hdl_mvp	ldl_mvp	tg_mvp	bmi	AaM	mvpHDL_mvpLDL_mvpTG_BMI_AaM
rs2783994	0.003491	0.0102	-0.0002997	-0.0002	0.03	0.0058	0.003423	0.00339	0.003418	0.0018	0.0044731	0.0065	0.3079	0.002618	0.9301	0.91	1.99e-11	0.3772	hdl_mvp	ldl_mvp	tg_mvp	bmi	AaM	mvpHDL_mvpLDL_mvpTG_BMI_AaM
rs2796456	0.002007	0.004806	-0.001454	0.0116	-0.007	-0.01	0.003532	0.003496	0.003526	0.0019	0.00476715	0.0071	0.5699	0.1691	0.6801	2.9e-09	0.142	0.1558	hdl_mvp	ldl_mvp	tg_mvp	bmi	AaM	mvpHDL_mvpLDL_mvpTG_BMI_AaM
rs2798224	-0.01197	0.007461	0.009994	0.0051	-0.028	0.0131	0.003145	0.003114	0.003141	0.0017	0.00424075	0.0064	0.0001416	0.01658	0.001464	0.003	4.04e-11	0.03933	hdl_mvp	ldl_mvp	tg_mvp	bmi	AaM	mvpHDL_mvpLDL_mvpTG_BMI_AaM
rs2806367	0.02236	-0.002066	-0.01605	0.0027	-0.0011	0.0109	0.003808	0.003771	0.003803	0.0021	0.00500376	0.0075	4.336e-09	0.5837	2.432e-05	0.19	0.826	0.1459	hdl_mvp	ldl_mvp	tg_mvp	bmi	AaM	mvpHDL_mvpLDL_mvpTG_BMI_AaM
rs2820311	0.004952	0.0071	-0.003133	-0.0235	-0.004	0.0069	0.00343	0.003397	0.003428	0.0018	0.00456592	0.0066	0.1489	0.0366	0.3607	4.1e-38	0.381	0.2955	hdl_mvp	ldl_mvp	tg_mvp	bmi	AaM	mvpHDL_mvpLDL_mvpTG_BMI_AaM
rs2820426	0.02246	-0.002959	-0.02144	0.0081	0.0066	-0.0112	0.003227	0.003193	0.00322	0.0017	0.00449474	0.0065	3.424e-12	0.3541	2.791e-11	1.1e-06	0.142	0.08418	hdl_mvp	ldl_mvp	tg_mvp	bmi	AaM	mvpHDL_mvpLDL_mvpTG_BMI_AaM
rs2832283	-0.006848	-0.004578	-0.006483	-0.0115	-0.0035	-0.0012	0.003989	0.003949	0.003982	0.002	0.00515299	0.0075	0.08599	0.2463	0.1035	5.8e-09	0.497	0.8751	hdl_mvp	ldl_mvp	tg_mvp	bmi	AaM	mvpHDL_mvpLDL_mvpTG_BMI_AaM
rs2836950	0.002032	-0.01355	-0.0155	-0.0108	0.032	0.0165	0.003412	0.003378	0.003407	0.0018	0.00445838	0.0064	0.5514	6.045e-05	5.428e-06	3.1e-09	7.1e-13	0.01013	hdl_mvp	ldl_mvp	tg_mvp	bmi	AaM	mvpHDL_mvpLDL_mvpTG_BMI_AaM
rs2836961	0.0004057	-0.01339	-0.01409	-0.0102	0.03	0.017	0.003376	0.003342	0.003371	0.0017	0.00441815	0.0064	0.9043	6.193e-05	2.912e-05	1.1e-09	1.12e-11	0.007528	hdl_mvp	ldl_mvp	tg_mvp	bmi	AaM	mvpHDL_mvpLDL_mvpTG_BMI_AaM
rs2837398	0.004693	-0.006001	-0.00287	-0.0114	0.0038	-0.0135	0.003164	0.003133	0.003161	0.0018	0.00448647	0.0067	0.138	0.05548	0.3639	1.1e-10	0.397	0.04389	hdl_mvp	ldl_mvp	tg_mvp	bmi	AaM	mvpHDL_mvpLDL_mvpTG_BMI_AaM
rs2842385	-0.004063	0.0009892	0.004053	-0.012	-0.017	0.0062	0.003992	0.003952	0.003986	0.0022	0.00530399	0.0079	0.3087	0.8023	0.3094	3.4e-08	0.00135	0.4279	hdl_mvp	ldl_mvp	tg_mvp	bmi	AaM	mvpHDL_mvpLDL_mvpTG_BMI_AaM
rs284262	0.001126	-0.001545	-0.005653	0.0099	0.0046	0.0124	0.003189	0.003157	0.003185	0.0018	0.00429354	0.0063	0.7241	0.6245	0.07593	2.6e-08	0.284	0.05142	hdl_mvp	ldl_mvp	tg_mvp	bmi	AaM	mvpHDL_mvpLDL_mvpTG_BMI_AaM
rs2875762	0.006564	-0.00079	-0.008774	-0.0139	0.0051	0.0111	0.003641	0.003604	0.003635	0.002	0.00514966	0.0078	0.07141	0.8265	0.01579	1.2e-11	0.322	0.1542	hdl_mvp	ldl_mvp	tg_mvp	bmi	AaM	mvpHDL_mvpLDL_mvpTG_BMI_AaM
rs287621	-0.02888	0.005262	0.02231	-0.0088	0.013	-0.022	0.003421	0.003387	0.003418	0.0018	0.00466044	0.0074	3.11e-17	0.1202	6.717e-11	1.4e-06	0.00528	0.002991	hdl_mvp	ldl_mvp	tg_mvp	bmi	AaM	mvpHDL_mvpLDL_mvpTG_BMI_AaM
rs28899170	-0.001492	0.01933	0.01357	-0.0015	-0.0022	0.0044	0.003368	0.003333	0.003361	0.0018	0.00476074	0.0067	0.6579	6.655e-09	5.382e-05	0.39	0.644	0.5068	hdl_mvp	ldl_mvp	tg_mvp	bmi	AaM	mvpHDL_mvpLDL_mvpTG_BMI_AaM
rs2890652	0.005152	0.002058	-0.002734	-0.017	0.024	-0.0083	0.004144	0.004106	0.004141	0.0023	0.00590171	0.0084	0.2138	0.6162	0.5091	2.5e-13	4.77e-05	0.325	hdl_mvp	ldl_mvp	tg_mvp	bmi	AaM	mvpHDL_mvpLDL_mvpTG_BMI_AaM
rs2899663	-0.002324	-0.0001709	-0.002513	-0.0092	-0.0044	-0.0008	0.003125	0.003095	0.003121	0.0016	0.00441539	0.0069	0.4572	0.956	0.4208	2e-08	0.319	0.9046	hdl_mvp	ldl_mvp	tg_mvp	bmi	AaM	mvpHDL_mvpLDL_mvpTG_BMI_AaM
rs2907948	-0.01098	-0.007008	0.0149	0.0141	-0.013	-0.016	0.003633	0.003595	0.003627	0.0019	0.00512538	0.0073	0.002506	0.05127	3.99e-05	1.3e-13	0.0112	0.02814	hdl_mvp	ldl_mvp	tg_mvp	bmi	AaM	mvpHDL_mvpLDL_mvpTG_BMI_AaM
rs2925979	-0.03136	0.001594	0.0175	-0.0004	-0.0002	-0.008	0.003367	0.003334	0.003364	0.0018	0.00550144	0.0068	1.232e-20	0.6325	1.963e-07	0.81	0.971	0.2403	hdl_mvp	ldl_mvp	tg_mvp	bmi	AaM	mvpHDL_mvpLDL_mvpTG_BMI_AaM
rs2926718	-0.03484	-0.003129	0.00833	0.0038	-0.008	0.0052	0.005153	0.005099	0.005143	0.0029	0.00693974	0.01	1.373e-11	0.5395	0.1053	0.18	0.249	0.6004	hdl_mvp	ldl_mvp	tg_mvp	bmi	AaM	mvpHDL_mvpLDL_mvpTG_BMI_AaM
rs2936548	0.0006315	0.003008	-0.005971	-0.0026	-0.044	-0.0084	0.004666	0.00462	0.004655	0.0026	0.00644498	0.0093	0.8923	0.515	0.1997	0.32	8.67e-12	0.367	hdl_mvp	ldl_mvp	tg_mvp	bmi	AaM	mvpHDL_mvpLDL_mvpTG_BMI_AaM
rs2943650	0.04379	0.002246	-0.04462	0.0047	0.0042	-0.003	0.003252	0.00322	0.003247	0.0018	0.00447534	0.0065	2.503e-41	0.4856	5.881e-43	0.0078	0.348	0.6442	hdl_mvp	ldl_mvp	tg_mvp	bmi	AaM	mvpHDL_mvpLDL_mvpTG_BMI_AaM
rs294704	0.003905	0.002348	0.0001287	0.0113	0.0039	0.0089	0.00348	0.003445	0.003476	0.0019	0.00473362	0.007	0.2619	0.4955	0.9705	4e-09	0.41	0.2047	hdl_mvp	ldl_mvp	tg_mvp	bmi	AaM	mvpHDL_mvpLDL_mvpTG_BMI_AaM
rs2954026	-0.04398	0.04259	0.101	-0.0086	-0.0055	-0.0172	0.003332	0.003298	0.003327	0.0018	0.00464118	0.0069	9.071e-40	3.797e-38	1e-200	1.3e-06	0.236	0.01276	hdl_mvp	ldl_mvp	tg_mvp	bmi	AaM	mvpHDL_mvpLDL_mvpTG_BMI_AaM
rs2957873	0.06094	0.004635	-0.03019	-0.0128	0.012	0.0038	0.004017	0.00398	0.004013	0.0021	0.00539754	0.0077	5.738e-52	0.2442	5.337e-14	6.5e-10	0.0262	0.6216	hdl_mvp	ldl_mvp	tg_mvp	bmi	AaM	mvpHDL_mvpLDL_mvpTG_BMI_AaM
rs2965157	-0.05422	0.1545	-0.04344	-0.0035	0.0057	-0.0445	0.00937	0.009286	0.009384	0.0047	0.0137285	0.0209	7.183e-09	3.703e-62	3.666e-06	0.45	0.678	0.0334	hdl_mvp	ldl_mvp	tg_mvp	bmi	AaM	mvpHDL_mvpLDL_mvpTG_BMI_AaM
rs2972144	0.0432	0.002536	-0.04436	0.0062	0.0041	-0.0024	0.003221	0.00319	0.003216	0.0017	0.00441436	0.0065	5.452e-41	0.4266	2.912e-43	0.00022	0.353	0.707	hdl_mvp	ldl_mvp	tg_mvp	bmi	AaM	mvpHDL_mvpLDL_mvpTG_BMI_AaM
rs2973564	-0.005576	-0.00324	0.005442	0.0111	-0.0068	0.0019	0.003415	0.003382	0.003412	0.0019	0.00482803	0.0077	0.1025	0.3381	0.1107	3.3e-09	0.159	0.8014	hdl_mvp	ldl_mvp	tg_mvp	bmi	AaM	mvpHDL_mvpLDL_mvpTG_BMI_AaM
rs2976178	0.006808	0.004041	-0.002225	-0.0055	0.038	0.0033	0.003585	0.003549	0.00358	0.002	0.00492413	0.0072	0.05752	0.2548	0.5343	0.0062	1.19e-14	0.6514	hdl_mvp	ldl_mvp	tg_mvp	bmi	AaM	mvpHDL_mvpLDL_mvpTG_BMI_AaM
rs2980875	-0.03433	0.05262	0.09872	-0.0083	-0.0018	-0.0114	0.00314	0.003108	0.00313	0.0016	0.0041701	0.0062	7.947e-28	2.943e-64	1e-200	2.8e-07	0.666	0.06589	hdl_mvp	ldl_mvp	tg_mvp	bmi	AaM	mvpHDL_mvpLDL_mvpTG_BMI_AaM
rs29941	0.005089	0.001972	8.863e-05	-0.0152	0.028	0.0128	0.003317	0.003284	0.003312	0.0018	0.00446415	0.0066	0.125	0.5482	0.9786	5.1e-18	3.56e-10	0.05209	hdl_mvp	ldl_mvp	tg_mvp	bmi	AaM	mvpHDL_mvpLDL_mvpTG_BMI_AaM
rs3007105	0.004338	-0.006439	-0.00706	-0.0142	0.0072	0.0013	0.003214	0.003182	0.003209	0.0017	0.0042613	0.0063	0.1771	0.04301	0.02781	1.1e-17	0.0911	0.8325	hdl_mvp	ldl_mvp	tg_mvp	bmi	AaM	mvpHDL_mvpLDL_mvpTG_BMI_AaM
rs301803	0.006017	0.003071	-0.000328	-0.0057	-0.028	-0.009	0.003329	0.003296	0.003324	0.0018	0.00469159	0.0071	0.07067	0.3515	0.9214	0.0019	2.4e-09	0.2049	hdl_mvp	ldl_mvp	tg_mvp	bmi	AaM	mvpHDL_mvpLDL_mvpTG_BMI_AaM
rs3112312	-0.002232	-0.002568	0.003817	0.0162	-0.0059	-0.0075	0.005174	0.005125	0.005172	0.0028	0.00713061	0.0104	0.6661	0.6163	0.4605	5e-09	0.408	0.4723	hdl_mvp	ldl_mvp	tg_mvp	bmi	AaM	mvpHDL_mvpLDL_mvpTG_BMI_AaM
rs3123630	0.01879	0.002808	-0.02473	0.0047	0.014	0.0057	0.004192	0.004153	0.004186	0.0021	0.00539279	0.008	7.383e-06	0.499	3.465e-09	0.026	0.00943	0.4755	hdl_mvp	ldl_mvp	tg_mvp	bmi	AaM	mvpHDL_mvpLDL_mvpTG_BMI_AaM
rs3134353	0.000721	-0.002715	-0.002531	-0.0125	-0.0049	0.0023	0.003162	0.003131	0.003158	0.0018	0.00443291	0.0064	0.8197	0.3858	0.4228	2.5e-12	0.269	0.7254	hdl_mvp	ldl_mvp	tg_mvp	bmi	AaM	mvpHDL_mvpLDL_mvpTG_BMI_AaM
rs3134438	0.005799	-0.0006062	-0.002707	-0.0113	-0.013	0.0022	0.003722	0.003686	0.003717	0.0019	0.00493557	0.0074	0.1193	0.8694	0.4665	6.1e-09	0.00844	0.7659	hdl_mvp	ldl_mvp	tg_mvp	bmi	AaM	mvpHDL_mvpLDL_mvpTG_BMI_AaM
rs314253	0.004477	0.02172	0.001137	-0.0039	0.0001	-0.0041	0.003238	0.003206	0.003234	0.0017	0.00362629	0.0065	0.1668	1.247e-11	0.7251	0.022	0.978	0.5312	hdl_mvp	ldl_mvp	tg_mvp	bmi	AaM	mvpHDL_mvpLDL_mvpTG_BMI_AaM
rs316371	0.005219	0.003619	-0.003689	-0.0114	0.0056	-0.0103	0.003224	0.003193	0.003221	0.0017	0.00431155	0.0063	0.1054	0.2571	0.252	7.6e-11	0.194	0.1037	hdl_mvp	ldl_mvp	tg_mvp	bmi	AaM	mvpHDL_mvpLDL_mvpTG_BMI_AaM
rs3184504	-0.02024	-0.02489	0.001741	-0.0098	0.018	-0.0314	0.003072	0.003042	0.003069	0.0016	0.00434201	0.0062	4.41e-11	2.757e-16	0.5706	2.1e-09	3.39e-05	3.95e-07	hdl_mvp	ldl_mvp	tg_mvp	bmi	AaM	mvpHDL_mvpLDL_mvpTG_BMI_AaM
rs325	-0.1784	-0.02037	0.2005	0.0041	-0.015	-0.0155	0.005062	0.005029	0.005036	0.0027	0.00690795	0.0102	1e-200	5.106e-05	1e-200	0.13	0.0299	0.1285	hdl_mvp	ldl_mvp	tg_mvp	bmi	AaM	mvpHDL_mvpLDL_mvpTG_BMI_AaM
rs326889	0.003204	-0.00295	-0.0018	-0.0129	0.0039	0.0031	0.003202	0.00317	0.003198	0.0018	0.00437775	0.0064	0.317	0.352	0.5735	2.4e-13	0.373	0.6246	hdl_mvp	ldl_mvp	tg_mvp	bmi	AaM	mvpHDL_mvpLDL_mvpTG_BMI_AaM
rs328890	0.006834	0.001369	-0.001265	-0.0097	-0.012	0.0056	0.003384	0.003351	0.00338	0.0017	0.00439111	0.0062	0.04345	0.6829	0.7083	1.8e-08	0.00628	0.3677	hdl_mvp	ldl_mvp	tg_mvp	bmi	AaM	mvpHDL_mvpLDL_mvpTG_BMI_AaM
rs329651	0.01097	-0.00355	-0.005954	-0.0164	-0.0039	0.0177	0.004246	0.004203	0.004239	0.0021	0.00542248	0.0081	0.009776	0.3983	0.1602	9e-15	0.472	0.02974	hdl_mvp	ldl_mvp	tg_mvp	bmi	AaM	mvpHDL_mvpLDL_mvpTG_BMI_AaM
rs331949	0.009811	0.002425	-0.00717	-0.011	0.0027	0.0137	0.003234	0.003203	0.003231	0.0017	0.00441681	0.0067	0.002416	0.449	0.02648	1e-10	0.541	0.04028	hdl_mvp	ldl_mvp	tg_mvp	bmi	AaM	mvpHDL_mvpLDL_mvpTG_BMI_AaM
rs33485	-0.006704	0.008474	0.006327	0.0158	-0.02	-0.0081	0.003958	0.003919	0.003954	0.002	0.00518884	0.0081	0.09032	0.03059	0.1096	1.1e-15	0.000116	0.3174	hdl_mvp	ldl_mvp	tg_mvp	bmi	AaM	mvpHDL_mvpLDL_mvpTG_BMI_AaM
rs340025	-0.003167	0.004515	-0.003603	-0.0124	-0.0033	-0.0068	0.003232	0.0032	0.003228	0.0017	0.00432063	0.0066	0.327	0.1582	0.2644	1e-13	0.445	0.3	hdl_mvp	ldl_mvp	tg_mvp	bmi	AaM	mvpHDL_mvpLDL_mvpTG_BMI_AaM
rs34255979	0.02833	0.02386	0.002016	-0.0004	0.011	0.0065	0.004756	0.00471	0.004754	0.0028	0.00646186	0.0098	2.573e-09	4.065e-07	0.6715	0.88	0.0887	0.5026	hdl_mvp	ldl_mvp	tg_mvp	bmi	AaM	mvpHDL_mvpLDL_mvpTG_BMI_AaM
rs349088	-0.00802	0.0007299	0.005158	0.0128	-0.021	0.0131	0.003222	0.003191	0.003218	0.0017	0.00423318	0.0062	0.01282	0.819	0.109	1.8e-13	7.02e-07	0.03569	hdl_mvp	ldl_mvp	tg_mvp	bmi	AaM	mvpHDL_mvpLDL_mvpTG_BMI_AaM
rs35431118	0.005761	0.01793	0.003086	-0.0033	-0.0064	-0.0157	0.003105	0.003074	0.003101	0.0018	0.00491644	0.0063	0.06352	5.462e-09	0.3197	0.075	0.193	0.01341	hdl_mvp	ldl_mvp	tg_mvp	bmi	AaM	mvpHDL_mvpLDL_mvpTG_BMI_AaM
rs355777	0.001727	-0.002752	-0.00685	-0.0153	0.0029	0.0015	0.003155	0.003125	0.003153	0.0017	0.00447547	0.0065	0.5841	0.3785	0.02979	1.4e-18	0.517	0.8136	hdl_mvp	ldl_mvp	tg_mvp	bmi	AaM	mvpHDL_mvpLDL_mvpTG_BMI_AaM
rs355838	-0.02477	0.001844	0.02797	-0.0111	-0.0012	0.0051	0.003247	0.003214	0.003241	0.0017	0.00425643	0.0065	2.382e-14	0.5661	6.146e-18	2.7e-11	0.778	0.4314	hdl_mvp	ldl_mvp	tg_mvp	bmi	AaM	mvpHDL_mvpLDL_mvpTG_BMI_AaM
rs370175	-0.0006867	0.001664	-0.002641	-0.0096	-0.012	0.0012	0.003119	0.003089	0.003117	0.0017	0.00440862	0.0066	0.8258	0.59	0.3968	3.1e-08	0.00649	0.8551	hdl_mvp	ldl_mvp	tg_mvp	bmi	AaM	mvpHDL_mvpLDL_mvpTG_BMI_AaM
rs3731695	-0.0001634	-0.01182	-0.003227	-0.0116	0.014	-0.0012	0.003179	0.003148	0.003175	0.0016	0.00434117	0.0062	0.959	0.0001722	0.3095	7.9e-13	0.00126	0.8418	hdl_mvp	ldl_mvp	tg_mvp	bmi	AaM	mvpHDL_mvpLDL_mvpTG_BMI_AaM
rs3733632	-0.002207	0.004238	0.006098	-0.001	-0.054	0.0107	0.004342	0.004297	0.004334	0.0024	0.0057903	0.0085	0.6112	0.324	0.1595	0.68	1.1e-20	0.2065	hdl_mvp	ldl_mvp	tg_mvp	bmi	AaM	mvpHDL_mvpLDL_mvpTG_BMI_AaM
rs3736147	0.005876	0.002283	-0.01994	0.0047	-0.016	0.0004	0.003469	0.003435	0.003465	0.0018	0.00443089	0.0073	0.09029	0.5063	8.712e-09	0.011	0.000305	0.955	hdl_mvp	ldl_mvp	tg_mvp	bmi	AaM	mvpHDL_mvpLDL_mvpTG_BMI_AaM
rs3740866	0.001059	0.0152	0.002882	0.0001	0.042	-0.0075	0.005504	0.005449	0.005496	0.0032	0.00751232	0.011	0.8475	0.005267	0.6	0.98	2.26e-08	0.4927	hdl_mvp	ldl_mvp	tg_mvp	bmi	AaM	mvpHDL_mvpLDL_mvpTG_BMI_AaM
rs3741414	-0.01776	0.002429	0.02235	-0.008	-0.0022	-0.0138	0.003645	0.00361	0.003641	0.0019	0.00529873	0.0078	1.096e-06	0.5009	8.346e-10	2.5e-05	0.678	0.07838	hdl_mvp	ldl_mvp	tg_mvp	bmi	AaM	mvpHDL_mvpLDL_mvpTG_BMI_AaM
rs3742318	-0.008902	0.02299	0.006866	-0.0092	0.014	-0.0057	0.003938	0.003897	0.003932	0.0022	0.00549906	0.0081	0.02379	3.628e-09	0.08075	3.7e-05	0.0109	0.4789	hdl_mvp	ldl_mvp	tg_mvp	bmi	AaM	mvpHDL_mvpLDL_mvpTG_BMI_AaM
rs3754346	0.03899	0.0001247	-0.02294	-0.0159	0.0004	-0.0144	0.003724	0.003688	0.003721	0.0021	0.00468775	0.0077	1.227e-25	0.973	7.094e-10	4e-14	0.932	0.06152	hdl_mvp	ldl_mvp	tg_mvp	bmi	AaM	mvpHDL_mvpLDL_mvpTG_BMI_AaM
rs3758413	-0.01164	-0.02158	-0.007289	-0.002	0.013	-0.01	0.003104	0.003073	0.0031	0.0018	0.00444382	0.0065	0.0001762	2.199e-12	0.0187	0.27	0.00344	0.1211	hdl_mvp	ldl_mvp	tg_mvp	bmi	AaM	mvpHDL_mvpLDL_mvpTG_BMI_AaM
rs3759558	0.007378	0.01426	-0.005862	-0.014	0.006	0.0063	0.004287	0.004244	0.004281	0.0023	0.00576517	0.0083	0.08526	0.0007788	0.1709	1.9e-09	0.298	0.4429	hdl_mvp	ldl_mvp	tg_mvp	bmi	AaM	mvpHDL_mvpLDL_mvpTG_BMI_AaM
rs3760188	-0.009875	0.001467	0.0209	-0.0037	0.012	0.0107	0.003199	0.003168	0.003195	0.0017	0.00417953	0.0062	0.002022	0.6434	6.143e-11	0.032	0.00409	0.08478	hdl_mvp	ldl_mvp	tg_mvp	bmi	AaM	mvpHDL_mvpLDL_mvpTG_BMI_AaM
rs3764002	-0.0008075	0.004633	0.008701	0.0098	0.028	0.0027	0.003525	0.003491	0.003522	0.0019	0.00504908	0.0083	0.8188	0.1846	0.01348	2.9e-07	2.93e-08	0.7413	hdl_mvp	ldl_mvp	tg_mvp	bmi	AaM	mvpHDL_mvpLDL_mvpTG_BMI_AaM
rs3764835	0.003237	0.003963	0.008703	0.0141	0.0003	-0.0087	0.004337	0.004293	0.004329	0.0024	0.00543736	0.0088	0.4555	0.3559	0.0444	3.1e-09	0.956	0.3223	hdl_mvp	ldl_mvp	tg_mvp	bmi	AaM	mvpHDL_mvpLDL_mvpTG_BMI_AaM
rs3766160	-0.0005529	-0.01096	0.001984	0.0103	0.0021	-0.0101	0.00355	0.003514	0.003545	0.0018	0.0048038	0.0071	0.8762	0.001825	0.5756	2.1e-08	0.662	0.1549	hdl_mvp	ldl_mvp	tg_mvp	bmi	AaM	mvpHDL_mvpLDL_mvpTG_BMI_AaM
rs3766430	0.005252	0.0001013	-0.002675	-0.0113	0.015	-0.0049	0.003122	0.003091	0.003118	0.0016	0.00426318	0.0062	0.09251	0.9739	0.3909	3.9e-12	0.000434	0.4275	hdl_mvp	ldl_mvp	tg_mvp	bmi	AaM	mvpHDL_mvpLDL_mvpTG_BMI_AaM
rs3784692	0.005831	-0.00275	0.0001032	-0.0223	0.042	-0.0122	0.003299	0.003266	0.003294	0.0016	0.00426387	0.0063	0.07714	0.3997	0.975	5.9e-42	6.84e-23	0.05197	hdl_mvp	ldl_mvp	tg_mvp	bmi	AaM	mvpHDL_mvpLDL_mvpTG_BMI_AaM
rs3796129	-0.005079	-0.003668	0.007916	0.0098	0.0058	0.0141	0.003172	0.003141	0.003169	0.0018	0.00439558	0.0064	0.1093	0.2429	0.01248	3.2e-08	0.187	0.02723	hdl_mvp	ldl_mvp	tg_mvp	bmi	AaM	mvpHDL_mvpLDL_mvpTG_BMI_AaM
rs3800229	0.008702	0.004002	-0.008606	-0.0175	0.023	-0.0027	0.003391	0.003357	0.003385	0.0018	0.00475823	0.0068	0.01028	0.2331	0.01101	1.4e-22	1.34e-06	0.6945	hdl_mvp	ldl_mvp	tg_mvp	bmi	AaM	mvpHDL_mvpLDL_mvpTG_BMI_AaM
rs3803286	-0.01156	0.002127	0.003202	0.0181	-0.0095	-0.0206	0.003288	0.003256	0.003285	0.0018	0.00451328	0.0065	0.0004396	0.5136	0.3297	4.1e-23	0.0353	0.001635	hdl_mvp	ldl_mvp	tg_mvp	bmi	AaM	mvpHDL_mvpLDL_mvpTG_BMI_AaM
rs3807566	-0.004236	-0.004572	-0.000272	0.0127	-0.016	0.0001	0.003206	0.003174	0.003202	0.0017	0.00427174	0.0064	0.1864	0.1498	0.9323	2e-13	0.00018	0.9857	hdl_mvp	ldl_mvp	tg_mvp	bmi	AaM	mvpHDL_mvpLDL_mvpTG_BMI_AaM
rs3807875	0.001528	0.002465	-0.002222	-0.0094	0.019	-0.0102	0.003242	0.00321	0.003239	0.0017	0.0044971	0.0066	0.6375	0.4426	0.4926	3.5e-08	2.39e-05	0.1217	hdl_mvp	ldl_mvp	tg_mvp	bmi	AaM	mvpHDL_mvpLDL_mvpTG_BMI_AaM
rs3810291	0.01189	0.007401	-0.008608	-0.0274	0.043	0.0236	0.003418	0.003385	0.003414	0.0018	0.00477575	0.0067	0.0005053	0.02879	0.01168	2.1e-52	2.18e-19	0.0003788	hdl_mvp	ldl_mvp	tg_mvp	bmi	AaM	mvpHDL_mvpLDL_mvpTG_BMI_AaM
rs3813680	-0.004847	-0.002172	-0.001993	0.0144	0.0008	-0.0092	0.004336	0.004293	0.004331	0.0024	0.00583776	0.0088	0.2636	0.6129	0.6455	1.6e-09	0.891	0.2916	hdl_mvp	ldl_mvp	tg_mvp	bmi	AaM	mvpHDL_mvpLDL_mvpTG_BMI_AaM
rs3814883	0.008198	0.01342	-0.005485	-0.0232	0.03	0.0003	0.003212	0.003181	0.003209	0.0017	0.00447162	0.0064	0.01071	2.444e-05	0.08742	1.1e-40	1.96e-11	0.9639	hdl_mvp	ldl_mvp	tg_mvp	bmi	AaM	mvpHDL_mvpLDL_mvpTG_BMI_AaM
rs3821831	-0.01253	-0.001704	0.004332	0.0114	-0.0023	-0.0039	0.003401	0.003367	0.003397	0.0018	0.00443453	0.0065	0.0002301	0.6128	0.2022	2.5e-10	0.604	0.5502	hdl_mvp	ldl_mvp	tg_mvp	bmi	AaM	mvpHDL_mvpLDL_mvpTG_BMI_AaM
rs3826705	0.004098	0.0006172	-0.001301	-0.0157	0.014	-0.0187	0.004818	0.004772	0.004814	0.0027	0.0065286	0.0098	0.395	0.8971	0.7869	6.6e-09	0.032	0.05665	hdl_mvp	ldl_mvp	tg_mvp	bmi	AaM	mvpHDL_mvpLDL_mvpTG_BMI_AaM
rs3828118	0.007124	-0.001654	-0.002079	-0.0133	0.0078	0.0013	0.003367	0.003333	0.003362	0.0019	0.00469155	0.0068	0.03435	0.6197	0.5364	9e-13	0.0964	0.8464	hdl_mvp	ldl_mvp	tg_mvp	bmi	AaM	mvpHDL_mvpLDL_mvpTG_BMI_AaM
rs3843935	0.01669	-0.006579	-0.01814	-0.0021	0.018	-0.0066	0.003192	0.003161	0.003187	0.0018	0.00441655	0.0064	1.718e-07	0.0374	1.257e-08	0.23	4.59e-05	0.3064	hdl_mvp	ldl_mvp	tg_mvp	bmi	AaM	mvpHDL_mvpLDL_mvpTG_BMI_AaM
rs3844598	-0.00274	0.002091	0.002927	-0.0095	0.0021	0.0016	0.003261	0.00323	0.003258	0.0017	0.0043214	0.0063	0.4008	0.5173	0.3691	3.8e-08	0.627	0.7951	hdl_mvp	ldl_mvp	tg_mvp	bmi	AaM	mvpHDL_mvpLDL_mvpTG_BMI_AaM
rs3852012	-0.01038	0.001831	0.003944	0.0131	-0.0053	0.0053	0.003411	0.003378	0.003407	0.0018	0.00468558	0.0069	0.002333	0.5877	0.247	1.4e-13	0.258	0.4467	hdl_mvp	ldl_mvp	tg_mvp	bmi	AaM	mvpHDL_mvpLDL_mvpTG_BMI_AaM
rs3856522	-0.002864	0.01292	0.01019	-0.0009	0.039	-0.0156	0.004268	0.004225	0.00426	0.0024	0.00587069	0.0086	0.5022	0.002223	0.01676	0.71	3.07e-11	0.06839	hdl_mvp	ldl_mvp	tg_mvp	bmi	AaM	mvpHDL_mvpLDL_mvpTG_BMI_AaM
rs3887080	0.01521	0.01273	-0.004294	-0.0181	0.0097	-0.0071	0.004701	0.004658	0.004697	0.0026	0.00655616	0.0099	0.001212	0.006284	0.3606	5.1e-12	0.139	0.4736	hdl_mvp	ldl_mvp	tg_mvp	bmi	AaM	mvpHDL_mvpLDL_mvpTG_BMI_AaM
rs389883	-0.002719	-0.02046	-0.03419	0.0035	-0.016	0.003	0.003398	0.003366	0.003394	0.0018	0.00463924	0.0071	0.4236	1.205e-09	7.325e-24	0.046	0.000563	0.6774	hdl_mvp	ldl_mvp	tg_mvp	bmi	AaM	mvpHDL_mvpLDL_mvpTG_BMI_AaM
rs3924313	0.0247	-0.001208	-0.01126	0.0003	-0.002	0.0069	0.003466	0.003433	0.003463	0.0019	0.00458952	0.0067	1.048e-12	0.725	0.001149	0.85	0.663	0.3004	hdl_mvp	ldl_mvp	tg_mvp	bmi	AaM	mvpHDL_mvpLDL_mvpTG_BMI_AaM
rs3930349	-0.005673	0.003216	0.003824	0.0144	-0.015	0.007	0.00381	0.003772	0.003804	0.0021	0.00519288	0.0079	0.1366	0.3938	0.3148	4.2e-12	0.00387	0.3722	hdl_mvp	ldl_mvp	tg_mvp	bmi	AaM	mvpHDL_mvpLDL_mvpTG_BMI_AaM
rs3936510	0.02904	-0.005305	-0.0386	0.0034	0.0062	0.0219	0.003863	0.003825	0.003861	0.0021	0.00543532	0.0082	5.685e-14	0.1655	1.581e-23	0.099	0.254	0.007163	hdl_mvp	ldl_mvp	tg_mvp	bmi	AaM	mvpHDL_mvpLDL_mvpTG_BMI_AaM
rs3957285	0.006005	-0.0006874	-0.0004778	-0.0144	-0.026	-0.0043	0.003262	0.00323	0.003259	0.0018	0.00460225	0.0064	0.06559	0.8315	0.8834	2.9e-16	1.61e-08	0.5039	hdl_mvp	ldl_mvp	tg_mvp	bmi	AaM	mvpHDL_mvpLDL_mvpTG_BMI_AaM
rs395908	-0.0261	0.1072	-0.03076	0.0006	0.0028	-0.0153	0.004286	0.004239	0.004286	0.0024	0.00572859	0.0091	1.139e-09	8.232e-141	7.159e-13	0.81	0.625	0.09247	hdl_mvp	ldl_mvp	tg_mvp	bmi	AaM	mvpHDL_mvpLDL_mvpTG_BMI_AaM
rs395962	-0.002826	0.001456	0.001105	-0.0064	0.12	-0.0025	0.003364	0.00333	0.00336	0.0018	0.00447146	0.0066	0.4008	0.662	0.7424	0.00026	1.2e-158	0.7077	hdl_mvp	ldl_mvp	tg_mvp	bmi	AaM	mvpHDL_mvpLDL_mvpTG_BMI_AaM
rs40067	-0.004339	0.0005612	0.004089	0.0266	-0.014	0.0039	0.004247	0.004204	0.004239	0.0023	0.00552643	0.0082	0.3069	0.8938	0.3346	7.1e-30	0.0113	0.6334	hdl_mvp	ldl_mvp	tg_mvp	bmi	AaM	mvpHDL_mvpLDL_mvpTG_BMI_AaM
rs4012234	0.01859	-0.001079	-0.01562	-0.0141	0.0035	0.0146	0.003184	0.003154	0.00318	0.0018	0.00434016	0.0063	5.222e-09	0.7324	9.06e-07	9.9e-16	0.42	0.02075	hdl_mvp	ldl_mvp	tg_mvp	bmi	AaM	mvpHDL_mvpLDL_mvpTG_BMI_AaM
rs40245	0.003464	-0.0154	-0.006124	0.011	0.0024	0.0142	0.003454	0.00342	0.00345	0.0018	0.00444209	0.0066	0.3159	6.69e-06	0.0759	1.9e-09	0.589	0.03006	hdl_mvp	ldl_mvp	tg_mvp	bmi	AaM	mvpHDL_mvpLDL_mvpTG_BMI_AaM
rs4071563	-0.001718	0.0003911	0.003247	0.0046	-0.035	-0.0065	0.004369	0.004327	0.004367	0.0024	0.00575886	0.0084	0.6942	0.928	0.4571	0.052	1.22e-09	0.4392	hdl_mvp	ldl_mvp	tg_mvp	bmi	AaM	mvpHDL_mvpLDL_mvpTG_BMI_AaM
rs4148155	0.009398	6.324e-05	-0.004474	0.0188	-0.018	0.0414	0.00493	0.004882	0.004924	0.0026	0.00671274	0.0101	0.0566	0.9897	0.3636	5e-13	0.00733	4.338e-05	hdl_mvp	ldl_mvp	tg_mvp	bmi	AaM	mvpHDL_mvpLDL_mvpTG_BMI_AaM
rs4149056	-0.005201	-0.0001666	-0.03584	-0.0006	-0.0052	-0.0098	0.004221	0.004181	0.004219	0.0023	0.005837	0.0084	0.218	0.9682	1.969e-17	0.79	0.373	0.2447	hdl_mvp	ldl_mvp	tg_mvp	bmi	AaM	mvpHDL_mvpLDL_mvpTG_BMI_AaM
rs419842	0.02937	-0.001147	-0.01995	0.0021	0.0078	0.0112	0.004205	0.004163	0.004199	0.0022	0.00584435	0.0083	2.872e-12	0.783	2.029e-06	0.35	0.182	0.1782	hdl_mvp	ldl_mvp	tg_mvp	bmi	AaM	mvpHDL_mvpLDL_mvpTG_BMI_AaM
rs420158	-0.0005735	0.003042	0.001424	0.0119	-0.01	-0.005	0.003585	0.00355	0.003581	0.0019	0.00491758	0.0072	0.8729	0.3916	0.6908	2.1e-10	0.042	0.484	hdl_mvp	ldl_mvp	tg_mvp	bmi	AaM	mvpHDL_mvpLDL_mvpTG_BMI_AaM
rs4237643	-0.006142	0.006653	0.007832	0.0223	-0.026	0.0078	0.003353	0.00332	0.003349	0.0019	0.00457364	0.0067	0.06696	0.04508	0.01935	4.3e-33	1.31e-08	0.2452	hdl_mvp	ldl_mvp	tg_mvp	bmi	AaM	mvpHDL_mvpLDL_mvpTG_BMI_AaM
rs4240624	-0.0973	-0.0365	0.01442	0.0005	-0.0003	-0.0268	0.005432	0.005383	0.005432	0.0028	0.00683682	0.0111	1.094e-71	1.202e-11	0.007925	0.85	0.965	0.01596	hdl_mvp	ldl_mvp	tg_mvp	bmi	AaM	mvpHDL_mvpLDL_mvpTG_BMI_AaM
rs427943	0.01067	-0.002303	-0.01278	-0.017	-0.0027	0.0016	0.003386	0.003352	0.003382	0.0017	0.00437349	0.0063	0.001631	0.4922	0.0001569	7.3e-23	0.537	0.7946	hdl_mvp	ldl_mvp	tg_mvp	bmi	AaM	mvpHDL_mvpLDL_mvpTG_BMI_AaM
rs429343	-0.007663	0.002294	0.002281	0.015	-0.011	0.0114	0.003162	0.00313	0.003157	0.0017	0.00435277	0.0068	0.01539	0.4636	0.4701	6.8e-18	0.0115	0.09647	hdl_mvp	ldl_mvp	tg_mvp	bmi	AaM	mvpHDL_mvpLDL_mvpTG_BMI_AaM
rs4299376	-0.005189	0.05835	0.01389	-0.002	-0.0006	-0.0132	0.003315	0.003281	0.003311	0.0018	0.00502733	0.0071	0.1176	1.035e-70	2.722e-05	0.28	0.905	0.06245	hdl_mvp	ldl_mvp	tg_mvp	bmi	AaM	mvpHDL_mvpLDL_mvpTG_BMI_AaM
rs4311303	-0.001645	-0.01084	-0.0003742	0.0049	0.049	-0.0159	0.006741	0.006673	0.006734	0.0035	0.00881112	0.013	0.8072	0.1041	0.9557	0.16	2.68e-08	0.2236	hdl_mvp	ldl_mvp	tg_mvp	bmi	AaM	mvpHDL_mvpLDL_mvpTG_BMI_AaM
rs4329540	-0.01473	-0.02221	-0.07226	-0.0061	-0.0029	0.004	0.003266	0.003235	0.003258	0.0017	0.00448617	0.0066	6.473e-06	6.645e-12	7.175e-109	0.0004	0.518	0.5449	hdl_mvp	ldl_mvp	tg_mvp	bmi	AaM	mvpHDL_mvpLDL_mvpTG_BMI_AaM
rs4372836	0.003271	-0.001945	-0.001384	0.0142	-0.011	0.0065	0.003391	0.003358	0.003387	0.0018	0.00465801	0.0067	0.3348	0.5625	0.6828	7.3e-16	0.0182	0.332	hdl_mvp	ldl_mvp	tg_mvp	bmi	AaM	mvpHDL_mvpLDL_mvpTG_BMI_AaM
rs4418728	-0.01782	0.01802	0.02986	-0.0064	-0.0061	0.0117	0.003097	0.003067	0.003093	0.0018	0.00426868	0.0062	8.63e-09	4.214e-09	4.82e-22	0.00028	0.153	0.05928	hdl_mvp	ldl_mvp	tg_mvp	bmi	AaM	mvpHDL_mvpLDL_mvpTG_BMI_AaM
rs4420638	0.07754	-0.1261	-0.06097	0.0197	0.0007	0.0211	0.004057	0.004012	0.004061	0.0023	0.00640701	0.0087	2.214e-81	1e-200	6.409e-51	7.1e-18	0.913	0.01531	hdl_mvp	ldl_mvp	tg_mvp	bmi	AaM	mvpHDL_mvpLDL_mvpTG_BMI_AaM
rs445925	-0.04569	0.2655	-0.1389	-0.0077	0.012	0.0072	0.004967	0.00489	0.004968	0.0027	0.00735979	0.0104	3.639e-20	1e-200	8.509e-172	0.0048	0.103	0.4922	hdl_mvp	ldl_mvp	tg_mvp	bmi	AaM	mvpHDL_mvpLDL_mvpTG_BMI_AaM
rs4500930	0.005501	-0.002028	-0.003805	-0.0156	-0.0054	-0.0005	0.003204	0.003174	0.0032	0.0018	0.00465469	0.007	0.08598	0.5227	0.2345	6.5e-18	0.246	0.941	hdl_mvp	ldl_mvp	tg_mvp	bmi	AaM	mvpHDL_mvpLDL_mvpTG_BMI_AaM
rs4516268	-0.01211	-0.002466	0.006169	0.0217	-0.011	-0.015	0.004088	0.004048	0.004084	0.0021	0.0056513	0.008	0.003058	0.5425	0.1309	5.2e-25	0.0516	0.06238	hdl_mvp	ldl_mvp	tg_mvp	bmi	AaM	mvpHDL_mvpLDL_mvpTG_BMI_AaM
rs4518345	-0.0052	-0.0002989	0.002801	0.0117	-0.0069	-0.0086	0.003427	0.003394	0.003423	0.0019	0.0048285	0.0072	0.1292	0.9298	0.4132	1e-09	0.153	0.2344	hdl_mvp	ldl_mvp	tg_mvp	bmi	AaM	mvpHDL_mvpLDL_mvpTG_BMI_AaM
rs4523610	0.000603	-0.0007213	0.002633	-0.0123	0.0081	0.0043	0.003758	0.003721	0.003752	0.002	0.00502536	0.0075	0.8725	0.8463	0.4829	1.3e-09	0.107	0.5661	hdl_mvp	ldl_mvp	tg_mvp	bmi	AaM	mvpHDL_mvpLDL_mvpTG_BMI_AaM
rs4551461	0.005749	3.698e-05	-0.003684	-0.0109	0.035	0.0087	0.003725	0.003689	0.003722	0.0021	0.00530269	0.0077	0.1228	0.992	0.3223	1.6e-07	4.1e-11	0.2606	hdl_mvp	ldl_mvp	tg_mvp	bmi	AaM	mvpHDL_mvpLDL_mvpTG_BMI_AaM
rs455527	-0.01602	0.002328	0.008568	0.0199	-0.015	0.0214	0.00683	0.006761	0.006821	0.0035	0.00933272	0.0136	0.01898	0.7305	0.2091	1.1e-08	0.108	0.1173	hdl_mvp	ldl_mvp	tg_mvp	bmi	AaM	mvpHDL_mvpLDL_mvpTG_BMI_AaM
rs4556997	-0.0006861	0.001283	-0.004047	-0.0197	-0.0011	0.0132	0.004397	0.004352	0.00439	0.0024	0.00677388	0.0098	0.876	0.7681	0.3566	6.9e-17	0.871	0.1791	hdl_mvp	ldl_mvp	tg_mvp	bmi	AaM	mvpHDL_mvpLDL_mvpTG_BMI_AaM
rs4586287	0.001912	0.00786	-0.003348	-0.0115	0.0064	0.0161	0.00344	0.003406	0.003436	0.0019	0.00462037	0.0067	0.5783	0.02103	0.3299	1e-09	0.166	0.01626	hdl_mvp	ldl_mvp	tg_mvp	bmi	AaM	mvpHDL_mvpLDL_mvpTG_BMI_AaM
rs459552	-0.005965	0.002209	0.003826	0.0126	0.0027	-0.0064	0.003636	0.003602	0.003633	0.002	0.00517711	0.0073	0.1009	0.5397	0.2923	1.7e-10	0.602	0.3834	hdl_mvp	ldl_mvp	tg_mvp	bmi	AaM	mvpHDL_mvpLDL_mvpTG_BMI_AaM
rs460799	0.007934	-0.0007783	-0.007344	-0.0118	0.021	0.0121	0.003509	0.003473	0.003503	0.0019	0.0048309	0.0071	0.02374	0.8227	0.03604	6.4e-10	1.38e-05	0.0884	hdl_mvp	ldl_mvp	tg_mvp	bmi	AaM	mvpHDL_mvpLDL_mvpTG_BMI_AaM
rs4639527	0.002686	0.005803	-4.021e-05	-0.0172	0.022	0.0177	0.003349	0.003317	0.003346	0.0019	0.00476093	0.0073	0.4225	0.0802	0.9904	3.3e-20	3.82e-06	0.01594	hdl_mvp	ldl_mvp	tg_mvp	bmi	AaM	mvpHDL_mvpLDL_mvpTG_BMI_AaM
rs4648360	-0.006972	-0.004175	0.00688	0.0134	-0.0018	-0.005	0.003395	0.003362	0.00339	0.0017	0.00427894	0.0062	0.04001	0.2142	0.04242	5.5e-16	0.674	0.4241	hdl_mvp	ldl_mvp	tg_mvp	bmi	AaM	mvpHDL_mvpLDL_mvpTG_BMI_AaM
rs466639	-0.005224	-0.004166	-0.003661	0.0042	-0.081	0.0162	0.004769	0.004723	0.004767	0.0026	0.00640064	0.0094	0.2733	0.3778	0.4425	0.1	1.05e-36	0.08441	hdl_mvp	ldl_mvp	tg_mvp	bmi	AaM	mvpHDL_mvpLDL_mvpTG_BMI_AaM
rs4670627	-0.001346	0.004409	0.001633	-0.0105	0.011	-0.0022	0.00311	0.003079	0.003106	0.0017	0.0046819	0.0068	0.6651	0.1521	0.599	2.6e-10	0.0188	0.7416	hdl_mvp	ldl_mvp	tg_mvp	bmi	AaM	mvpHDL_mvpLDL_mvpTG_BMI_AaM
rs4671328	-0.01597	0.002276	0.01595	0.0219	-0.0092	0.0009	0.003185	0.003153	0.00318	0.0017	0.00428522	0.0063	5.305e-07	0.4704	5.324e-07	2.2e-36	0.0318	0.8883	hdl_mvp	ldl_mvp	tg_mvp	bmi	AaM	mvpHDL_mvpLDL_mvpTG_BMI_AaM
rs4673553	0.007391	-0.00631	-0.006148	-0.0142	-0.004	0.0041	0.003247	0.003215	0.003243	0.0017	0.00436076	0.0063	0.02284	0.0497	0.05799	2.1e-16	0.359	0.5188	hdl_mvp	ldl_mvp	tg_mvp	bmi	AaM	mvpHDL_mvpLDL_mvpTG_BMI_AaM
rs4676084	-8.278e-05	-0.003029	-0.004585	-0.0098	0.0099	0.0044	0.003191	0.00316	0.003187	0.0017	0.00433219	0.0063	0.9793	0.3378	0.1503	1.8e-08	0.0223	0.4858	hdl_mvp	ldl_mvp	tg_mvp	bmi	AaM	mvpHDL_mvpLDL_mvpTG_BMI_AaM
rs4677812	-0.005937	0.0008052	0.0006763	0.0136	0.0055	0.002	0.003418	0.003385	0.003415	0.0019	0.00493428	0.0071	0.08241	0.812	0.843	1.4e-12	0.265	0.7819	hdl_mvp	ldl_mvp	tg_mvp	bmi	AaM	mvpHDL_mvpLDL_mvpTG_BMI_AaM
rs4683096	-0.004133	0.003677	0.01111	0.0116	-0.0068	0.0029	0.003248	0.003216	0.003243	0.0017	0.00430253	0.0063	0.2031	0.2528	0.0006161	2.8e-11	0.114	0.6439	hdl_mvp	ldl_mvp	tg_mvp	bmi	AaM	mvpHDL_mvpLDL_mvpTG_BMI_AaM
rs4683438	-0.008187	0.01308	0.02116	0.0005	0.0044	0.0073	0.003284	0.003252	0.003279	0.0017	0.00454504	0.0066	0.01268	5.792e-05	1.097e-10	0.78	0.333	0.2698	hdl_mvp	ldl_mvp	tg_mvp	bmi	AaM	mvpHDL_mvpLDL_mvpTG_BMI_AaM
rs4704513	0.005221	0.002261	0.0008196	-0.0125	0.023	0.0017	0.004162	0.004121	0.004156	0.0022	0.00580738	0.0082	0.2097	0.5832	0.8437	7.4e-09	7.48e-05	0.8411	hdl_mvp	ldl_mvp	tg_mvp	bmi	AaM	mvpHDL_mvpLDL_mvpTG_BMI_AaM
rs4705986	-0.03696	-0.0002586	0.03648	0.0039	-0.041	0.0349	0.006541	0.006481	0.00653	0.0037	0.00945208	0.0144	1.592e-08	0.9682	2.314e-08	0.29	1.44e-05	0.01529	hdl_mvp	ldl_mvp	tg_mvp	bmi	AaM	mvpHDL_mvpLDL_mvpTG_BMI_AaM
rs4717623	-0.001653	-0.004446	-0.0007423	0.0135	-0.0018	0.0009	0.00348	0.003444	0.003474	0.002	0.00480585	0.0072	0.6347	0.1968	0.8308	4.2e-12	0.708	0.9015	hdl_mvp	ldl_mvp	tg_mvp	bmi	AaM	mvpHDL_mvpLDL_mvpTG_BMI_AaM
rs4718966	-0.004388	0.004245	0.001856	-0.0127	0.011	-0.002	0.003196	0.003164	0.003192	0.0018	0.00446241	0.0063	0.1698	0.1797	0.561	4.6e-13	0.0137	0.7535	hdl_mvp	ldl_mvp	tg_mvp	bmi	AaM	mvpHDL_mvpLDL_mvpTG_BMI_AaM
rs4719580	0.00434	0.003815	-0.001154	0.0141	0.0067	-0.0084	0.004527	0.004482	0.004521	0.0025	0.00615046	0.009	0.3377	0.3946	0.7985	1.6e-08	0.276	0.3537	hdl_mvp	ldl_mvp	tg_mvp	bmi	AaM	mvpHDL_mvpLDL_mvpTG_BMI_AaM
rs4721059	0.01748	-0.0005029	-0.01596	-0.0072	0.0051	-0.0007	0.003112	0.003083	0.003109	0.0017	0.00428529	0.0063	1.942e-08	0.8704	2.843e-07	3.9e-05	0.234	0.9139	hdl_mvp	ldl_mvp	tg_mvp	bmi	AaM	mvpHDL_mvpLDL_mvpTG_BMI_AaM
rs4722398	-0.001529	0.007122	-0.0004844	-0.0158	0.0069	-0.0067	0.004639	0.004592	0.004633	0.0025	0.00621623	0.0094	0.7417	0.1209	0.9167	3.6e-10	0.267	0.4745	hdl_mvp	ldl_mvp	tg_mvp	bmi	AaM	mvpHDL_mvpLDL_mvpTG_BMI_AaM
rs4722551	-0.009357	-0.03101	0.01923	0.0024	-0.0056	-0.0188	0.004159	0.004117	0.004151	0.0022	0.00582061	0.0089	0.02445	5.015e-14	3.6e-06	0.28	0.336	0.03477	hdl_mvp	ldl_mvp	tg_mvp	bmi	AaM	mvpHDL_mvpLDL_mvpTG_BMI_AaM
rs4722672	-0.009817	-0.0005404	0.003644	0.0151	-0.0028	0.0116	0.004074	0.004033	0.004068	0.0021	0.00567931	0.0082	0.01598	0.8934	0.3704	1.8e-12	0.622	0.1582	hdl_mvp	ldl_mvp	tg_mvp	bmi	AaM	mvpHDL_mvpLDL_mvpTG_BMI_AaM
rs4735765	-0.003224	0.008331	0.002836	-0.0013	0.042	-0.0195	0.003261	0.003229	0.003257	0.0018	0.00448174	0.0065	0.3228	0.009869	0.384	0.46	7.16e-21	0.002944	hdl_mvp	ldl_mvp	tg_mvp	bmi	AaM	mvpHDL_mvpLDL_mvpTG_BMI_AaM
rs4740383	0.01322	0.001426	-0.01084	-0.0126	0.0068	0.006	0.003201	0.003169	0.003198	0.0018	0.0045028	0.0067	3.617e-05	0.6528	0.0006959	1.9e-12	0.131	0.3685	hdl_mvp	ldl_mvp	tg_mvp	bmi	AaM	mvpHDL_mvpLDL_mvpTG_BMI_AaM
rs4740619	-0.005279	0.005762	0.003811	0.0186	0.002	0.0094	0.003126	0.003094	0.003122	0.0016	0.00427626	0.0062	0.09123	0.06259	0.2221	2.3e-30	0.64	0.1319	hdl_mvp	ldl_mvp	tg_mvp	bmi	AaM	mvpHDL_mvpLDL_mvpTG_BMI_AaM
rs4742675	0.002952	0.006293	-0.001639	0.0048	-0.031	-0.0115	0.003976	0.003936	0.003971	0.0021	0.00518946	0.0077	0.4578	0.1099	0.6798	0.02	2.32e-09	0.1343	hdl_mvp	ldl_mvp	tg_mvp	bmi	AaM	mvpHDL_mvpLDL_mvpTG_BMI_AaM
rs4757144	0.01112	0.0001159	-0.01644	-0.0169	0.035	-0.0012	0.003182	0.00315	0.003177	0.0018	0.00434767	0.0063	0.0004721	0.9706	2.282e-07	5.6e-22	8.26e-16	0.8437	hdl_mvp	ldl_mvp	tg_mvp	bmi	AaM	mvpHDL_mvpLDL_mvpTG_BMI_AaM
rs4757638	0.004847	0.0005313	-0.002648	-0.0101	0.012	0.0126	0.003188	0.003156	0.003183	0.0018	0.00451463	0.0064	0.1285	0.8663	0.4054	2.1e-08	0.00786	0.05032	hdl_mvp	ldl_mvp	tg_mvp	bmi	AaM	mvpHDL_mvpLDL_mvpTG_BMI_AaM
rs4759075	-0.008793	-0.001412	0.0008883	0.0112	-0.003	0.0126	0.003214	0.003182	0.003209	0.0017	0.00430611	0.0064	0.006228	0.6571	0.7819	1.4e-11	0.486	0.04927	hdl_mvp	ldl_mvp	tg_mvp	bmi	AaM	mvpHDL_mvpLDL_mvpTG_BMI_AaM
rs4766500	-0.001987	0.0004934	0.0004446	0.0126	-0.01	0.0015	0.003485	0.003449	0.003479	0.0017	0.00445533	0.0065	0.5685	0.8862	0.8983	5.5e-14	0.0248	0.8154	hdl_mvp	ldl_mvp	tg_mvp	bmi	AaM	mvpHDL_mvpLDL_mvpTG_BMI_AaM
rs4766710	0.004934	0.005136	0.001432	0.0229	-0.036	0.0102	0.006352	0.00629	0.006342	0.0035	0.00865198	0.0132	0.4373	0.4142	0.8214	3.7e-11	3.17e-05	0.4387	hdl_mvp	ldl_mvp	tg_mvp	bmi	AaM	mvpHDL_mvpLDL_mvpTG_BMI_AaM
rs4782568	0.0007799	0.02258	0.005849	-0.0072	0.0014	0.0001	0.003173	0.003141	0.003168	0.0018	0.00456332	0.0072	0.8058	6.465e-13	0.06487	6.2e-05	0.759	0.9864	hdl_mvp	ldl_mvp	tg_mvp	bmi	AaM	mvpHDL_mvpLDL_mvpTG_BMI_AaM
rs4794036	-0.01107	-0.001536	0.0223	0.0067	-0.0095	0.0075	0.003132	0.003101	0.003128	0.0017	0.00425872	0.0062	0.0004077	0.6205	1.011e-12	0.00011	0.0257	0.2298	hdl_mvp	ldl_mvp	tg_mvp	bmi	AaM	mvpHDL_mvpLDL_mvpTG_BMI_AaM
rs4795384	-0.04365	-0.00495	0.0109	0.0022	-0.0079	-0.0023	0.004171	0.004131	0.004168	0.002	0.00494308	0.0071	1.261e-25	0.2308	0.008901	0.26	0.11	0.7448	hdl_mvp	ldl_mvp	tg_mvp	bmi	AaM	mvpHDL_mvpLDL_mvpTG_BMI_AaM
rs4796243	0.007631	0.003807	-0.00949	-0.0124	0.016	-0.0041	0.003521	0.003486	0.003516	0.0019	0.00479525	0.0071	0.0302	0.2748	0.006959	6.1e-11	0.000848	0.5636	hdl_mvp	ldl_mvp	tg_mvp	bmi	AaM	mvpHDL_mvpLDL_mvpTG_BMI_AaM
rs4800191	0.003345	-0.0007025	-0.00812	-0.0103	0.007	-0.0025	0.0034	0.003367	0.003395	0.0017	0.00444131	0.0066	0.3252	0.8347	0.01678	2.5e-09	0.115	0.7051	hdl_mvp	ldl_mvp	tg_mvp	bmi	AaM	mvpHDL_mvpLDL_mvpTG_BMI_AaM
rs4802778	0.00503	-0.0003909	-0.001773	-0.0116	0.0031	-0.0085	0.003161	0.003129	0.003157	0.0018	0.00428113	0.0063	0.1115	0.9006	0.5744	8.4e-11	0.469	0.1752	hdl_mvp	ldl_mvp	tg_mvp	bmi	AaM	mvpHDL_mvpLDL_mvpTG_BMI_AaM
rs4804311	-0.04422	-0.003788	0.05088	0.0007	-0.0076	0.0021	0.00551	0.005453	0.005493	0.003	0.00826821	0.0125	1.008e-15	0.4873	1.986e-20	0.82	0.358	0.8686	hdl_mvp	ldl_mvp	tg_mvp	bmi	AaM	mvpHDL_mvpLDL_mvpTG_BMI_AaM
rs4805525	0.0009341	0.002201	0.001155	0.0134	0.003	0.0114	0.00369	0.003654	0.003686	0.0021	0.00522691	0.0079	0.8001	0.547	0.7539	6.7e-11	0.566	0.147	hdl_mvp	ldl_mvp	tg_mvp	bmi	AaM	mvpHDL_mvpLDL_mvpTG_BMI_AaM
rs4814512	0.005732	0.003807	-0.003748	-0.0133	-0.016	-0.0183	0.003751	0.003714	0.003746	0.0021	0.00513658	0.0079	0.1265	0.3053	0.317	2.3e-10	0.00184	0.02047	hdl_mvp	ldl_mvp	tg_mvp	bmi	AaM	mvpHDL_mvpLDL_mvpTG_BMI_AaM
rs4820408	-0.003596	0.006609	0.005294	0.0151	-0.014	-0.0203	0.003132	0.003101	0.00313	0.0017	0.0044757	0.0063	0.2509	0.03308	0.09074	2.1e-19	0.00176	0.001239	hdl_mvp	ldl_mvp	tg_mvp	bmi	AaM	mvpHDL_mvpLDL_mvpTG_BMI_AaM
rs4835778	-0.001743	0.0131	0.008075	-0.0127	0.035	-0.0095	0.00398	0.00394	0.003973	0.0023	0.00559499	0.0079	0.6614	0.0008833	0.04209	2.1e-08	3.96e-10	0.2308	hdl_mvp	ldl_mvp	tg_mvp	bmi	AaM	mvpHDL_mvpLDL_mvpTG_BMI_AaM
rs4841662	-0.002831	-0.02157	0.01881	-0.0129	-0.0014	0.0095	0.003165	0.003133	0.003161	0.0017	0.00446757	0.0073	0.371	5.814e-12	2.656e-09	4.3e-15	0.754	0.1961	hdl_mvp	ldl_mvp	tg_mvp	bmi	AaM	mvpHDL_mvpLDL_mvpTG_BMI_AaM
rs4846913	-0.04225	-0.005331	0.03785	0.0071	0.0004	-0.0095	0.003144	0.003115	0.003143	0.0018	0.00455348	0.007	3.744e-41	0.087	2.138e-33	0.00011	0.93	0.1767	hdl_mvp	ldl_mvp	tg_mvp	bmi	AaM	mvpHDL_mvpLDL_mvpTG_BMI_AaM
rs4856794	-0.001572	-0.002216	-0.00153	-0.011	0.0043	-0.0083	0.003264	0.003231	0.003259	0.0018	0.00449724	0.0065	0.63	0.4929	0.6388	1.5e-09	0.339	0.2049	hdl_mvp	ldl_mvp	tg_mvp	bmi	AaM	mvpHDL_mvpLDL_mvpTG_BMI_AaM
rs4858193	-0.01091	-0.003681	0.005446	0.0129	-0.0028	-0.0077	0.003932	0.003893	0.003927	0.0019	0.00494194	0.0073	0.005529	0.3443	0.1655	1.6e-11	0.571	0.2903	hdl_mvp	ldl_mvp	tg_mvp	bmi	AaM	mvpHDL_mvpLDL_mvpTG_BMI_AaM
rs4858999	0.005753	0.003273	-0.008289	-0.0184	0.035	0.0277	0.004289	0.004245	0.004284	0.0024	0.00588227	0.0087	0.1798	0.4406	0.05298	6.9e-15	2.68e-09	0.001368	hdl_mvp	ldl_mvp	tg_mvp	bmi	AaM	mvpHDL_mvpLDL_mvpTG_BMI_AaM
rs486359	-0.006226	0.008661	0.01656	-0.0112	-0.0082	-0.0059	0.003093	0.003062	0.003089	0.0017	0.0042961	0.0062	0.04411	0.00468	8.243e-08	1.6e-11	0.0563	0.3391	hdl_mvp	ldl_mvp	tg_mvp	bmi	AaM	mvpHDL_mvpLDL_mvpTG_BMI_AaM
rs4864201	-0.004544	-0.002988	-0.0007192	0.0141	-0.021	0.0016	0.003222	0.003191	0.003218	0.0017	0.0043574	0.0065	0.1584	0.349	0.8232	1.5e-16	1.44e-06	0.8103	hdl_mvp	ldl_mvp	tg_mvp	bmi	AaM	mvpHDL_mvpLDL_mvpTG_BMI_AaM
rs4865796	0.01895	0.008016	-0.02114	0.0103	0.008	-0.0158	0.003337	0.003304	0.003332	0.0018	0.00463578	0.0067	1.356e-08	0.01527	2.235e-10	5.2e-09	0.0844	0.01937	hdl_mvp	ldl_mvp	tg_mvp	bmi	AaM	mvpHDL_mvpLDL_mvpTG_BMI_AaM
rs4877313	-0.01443	-0.003533	0.00934	0.0129	-0.007	-0.0125	0.003874	0.003835	0.003867	0.0021	0.00514909	0.0075	0.0001958	0.3569	0.01572	4.1e-10	0.174	0.09643	hdl_mvp	ldl_mvp	tg_mvp	bmi	AaM	mvpHDL_mvpLDL_mvpTG_BMI_AaM
rs488029	0.003379	0.006056	-0.00698	-0.0145	0.013	-0.0014	0.003116	0.003085	0.003113	0.0017	0.00460748	0.0072	0.2783	0.04967	0.02493	5.1e-17	0.00478	0.8434	hdl_mvp	ldl_mvp	tg_mvp	bmi	AaM	mvpHDL_mvpLDL_mvpTG_BMI_AaM
rs4880341	-0.008635	-0.001315	0.004546	0.0118	-0.0032	-0.0006	0.003145	0.003114	0.00314	0.0017	0.00436017	0.0063	0.006039	0.6727	0.1477	1.1e-11	0.463	0.923	hdl_mvp	ldl_mvp	tg_mvp	bmi	AaM	mvpHDL_mvpLDL_mvpTG_BMI_AaM
rs4886869	0.001036	0.001566	-0.00345	-0.01	0.024	-0.0099	0.003357	0.003325	0.003353	0.0018	0.00430681	0.0064	0.7576	0.6376	0.3036	2.9e-08	2.51e-08	0.1211	hdl_mvp	ldl_mvp	tg_mvp	bmi	AaM	mvpHDL_mvpLDL_mvpTG_BMI_AaM
rs4905068	0.004585	0.0008287	-0.003049	-0.0138	0.031	-0.0006	0.003362	0.003329	0.003357	0.0019	0.00459853	0.0066	0.1727	0.8034	0.3639	1.2e-13	1.57e-11	0.9278	hdl_mvp	ldl_mvp	tg_mvp	bmi	AaM	mvpHDL_mvpLDL_mvpTG_BMI_AaM
rs4906908	0.005766	0.00065	-0.004554	-0.0103	-0.0089	0.0168	0.003101	0.00307	0.003097	0.0017	0.00427378	0.0062	0.06295	0.8323	0.1413	2.5e-09	0.0373	0.006668	hdl_mvp	ldl_mvp	tg_mvp	bmi	AaM	mvpHDL_mvpLDL_mvpTG_BMI_AaM
rs4908214	-0.002032	-0.0009369	0.007788	0.003	0.033	-0.0149	0.003241	0.003209	0.003237	0.0017	0.0043792	0.0064	0.5306	0.7703	0.01613	0.08	4.86e-14	0.01937	hdl_mvp	ldl_mvp	tg_mvp	bmi	AaM	mvpHDL_mvpLDL_mvpTG_BMI_AaM
rs4917994	0.00429	-0.004836	0.002611	-0.007	-0.025	-0.0146	0.003169	0.003138	0.003166	0.0017	0.00436219	0.0063	0.1758	0.1233	0.4094	2.5e-05	9.98e-09	0.02111	hdl_mvp	ldl_mvp	tg_mvp	bmi	AaM	mvpHDL_mvpLDL_mvpTG_BMI_AaM
rs492571	0.04954	0.003875	-0.05069	0.019	-0.022	0.0164	0.007719	0.00764	0.007707	0.0041	0.0104461	0.0151	1.386e-10	0.612	4.777e-11	2.8e-06	0.0352	0.2793	hdl_mvp	ldl_mvp	tg_mvp	bmi	AaM	mvpHDL_mvpLDL_mvpTG_BMI_AaM
rs4929923	0.009104	-0.001118	-0.004526	-0.0181	0.036	-0.0004	0.003205	0.003172	0.003199	0.0017	0.00439354	0.0064	0.004507	0.7245	0.1572	7.2e-27	2.53e-16	0.9524	hdl_mvp	ldl_mvp	tg_mvp	bmi	AaM	mvpHDL_mvpLDL_mvpTG_BMI_AaM
rs4936175	0.007477	-0.002712	-0.003033	-0.0122	0.0078	0.004	0.003104	0.003072	0.0031	0.0017	0.00428789	0.0063	0.016	0.3774	0.3278	1.4e-12	0.0689	0.525	hdl_mvp	ldl_mvp	tg_mvp	bmi	AaM	mvpHDL_mvpLDL_mvpTG_BMI_AaM
rs494469	-0.004318	-0.006916	0.004479	-0.0034	-0.025	0.0172	0.003177	0.003145	0.003172	0.0017	0.00436373	0.0063	0.174	0.02786	0.158	0.05	1.01e-08	0.006073	hdl_mvp	ldl_mvp	tg_mvp	bmi	AaM	mvpHDL_mvpLDL_mvpTG_BMI_AaM
rs4945265	0.003149	0.01296	0.02347	0.0118	-0.044	0.01	0.004253	0.004208	0.004244	0.0023	0.0057497	0.0084	0.459	0.002067	3.184e-08	1.5e-07	1.97e-14	0.2343	hdl_mvp	ldl_mvp	tg_mvp	bmi	AaM	mvpHDL_mvpLDL_mvpTG_BMI_AaM
rs4954638	-0.007008	-0.002713	0.009425	0.0118	-0.0069	-0.0075	0.003574	0.003538	0.003568	0.002	0.00489903	0.007	0.04988	0.4433	0.00825	2.9e-09	0.159	0.2852	hdl_mvp	ldl_mvp	tg_mvp	bmi	AaM	mvpHDL_mvpLDL_mvpTG_BMI_AaM
rs4963120	-0.008688	0.003078	0.005234	-0.013	0.0039	-0.0347	0.0032	0.003169	0.003197	0.0018	0.0045369	0.0065	0.006633	0.3315	0.1016	3.6e-13	0.39	8.978e-08	hdl_mvp	ldl_mvp	tg_mvp	bmi	AaM	mvpHDL_mvpLDL_mvpTG_BMI_AaM
rs4969183	-0.03214	-0.01763	0.01887	0.0055	0.0033	0.0026	0.003106	0.003076	0.003103	0.0017	0.00433014	0.0064	4.245e-25	9.925e-09	1.201e-09	0.0015	0.446	0.6866	hdl_mvp	ldl_mvp	tg_mvp	bmi	AaM	mvpHDL_mvpLDL_mvpTG_BMI_AaM
rs4969187	-0.03249	-0.01566	0.02269	0.0064	-0.0002	-0.0105	0.003266	0.003234	0.003263	0.0018	0.00379769	0.0065	2.617e-23	1.293e-06	3.559e-12	0.00048	0.958	0.1076	hdl_mvp	ldl_mvp	tg_mvp	bmi	AaM	mvpHDL_mvpLDL_mvpTG_BMI_AaM
rs4969387	-0.003871	3.849e-05	0.006821	0.0145	-0.0036	0.0138	0.003603	0.003568	0.0036	0.002	0.00505085	0.0072	0.2827	0.9914	0.05814	4.3e-13	0.476	0.05599	hdl_mvp	ldl_mvp	tg_mvp	bmi	AaM	mvpHDL_mvpLDL_mvpTG_BMI_AaM
rs4983559	0.02297	-0.001011	-0.003655	-0.0057	0.0027	0.0108	0.003163	0.003133	0.00316	0.0017	0.00452821	0.0064	3.816e-13	0.7469	0.2474	0.00081	0.551	0.08946	hdl_mvp	ldl_mvp	tg_mvp	bmi	AaM	mvpHDL_mvpLDL_mvpTG_BMI_AaM
rs4985155	0.0006697	0.007475	-0.01899	0.012	-0.026	-0.0131	0.003247	0.003216	0.003244	0.0017	0.00458766	0.0073	0.8366	0.02011	4.843e-09	3e-12	1.45e-08	0.07232	hdl_mvp	ldl_mvp	tg_mvp	bmi	AaM	mvpHDL_mvpLDL_mvpTG_BMI_AaM
rs4986044	-0.005639	-0.003094	0.002601	0.0164	-0.0088	0.0021	0.003156	0.003125	0.003152	0.0016	0.0043169	0.0064	0.07399	0.3222	0.4093	3.3e-23	0.0415	0.7465	hdl_mvp	ldl_mvp	tg_mvp	bmi	AaM	mvpHDL_mvpLDL_mvpTG_BMI_AaM
rs4989244	-0.002408	-0.0004479	0.007899	0.0113	-0.0026	0.0108	0.003183	0.003153	0.00318	0.0017	0.00427433	0.0065	0.4494	0.887	0.01298	7.5e-11	0.543	0.09831	hdl_mvp	ldl_mvp	tg_mvp	bmi	AaM	mvpHDL_mvpLDL_mvpTG_BMI_AaM
rs506589	0.006163	0.004518	-0.00258	-0.0472	0.069	0.0298	0.003887	0.00385	0.003884	0.0021	0.00534171	0.0079	0.1128	0.2407	0.5064	1.1e-108	3.6e-38	0.0001484	hdl_mvp	ldl_mvp	tg_mvp	bmi	AaM	mvpHDL_mvpLDL_mvpTG_BMI_AaM
rs514230	-0.01577	-0.03334	-0.007881	0.0005	-0.0042	-0.0047	0.003088	0.003058	0.003085	0.0017	0.00447534	0.0066	3.266e-07	1.12e-27	0.01064	0.77	0.348	0.4782	hdl_mvp	ldl_mvp	tg_mvp	bmi	AaM	mvpHDL_mvpLDL_mvpTG_BMI_AaM
rs525493	-0.01071	-0.0007538	0.02132	0.0024	-0.0033	-0.0035	0.003172	0.003141	0.003168	0.0017	0.00432063	0.0064	0.0007326	0.8103	1.694e-11	0.15	0.445	0.5862	hdl_mvp	ldl_mvp	tg_mvp	bmi	AaM	mvpHDL_mvpLDL_mvpTG_BMI_AaM
rs535533	0.004287	-0.002524	-0.0005172	-0.0104	0.0039	-0.0054	0.003204	0.003173	0.003201	0.0018	0.00438692	0.0063	0.1809	0.4264	0.8716	3.4e-09	0.374	0.3877	hdl_mvp	ldl_mvp	tg_mvp	bmi	AaM	mvpHDL_mvpLDL_mvpTG_BMI_AaM
rs539142	0.0006569	0.0003025	-0.0005158	-0.0106	-0.0023	0.0046	0.003476	0.003442	0.003472	0.0019	0.00484515	0.007	0.8501	0.93	0.8819	3.5e-08	0.635	0.5109	hdl_mvp	ldl_mvp	tg_mvp	bmi	AaM	mvpHDL_mvpLDL_mvpTG_BMI_AaM
rs541041	0.007472	-0.1149	-0.007747	0.007	-0.016	-0.0079	0.003949	0.003903	0.003945	0.0021	0.00578874	0.0083	0.05847	3.819e-190	0.04954	0.00095	0.00571	0.341	hdl_mvp	ldl_mvp	tg_mvp	bmi	AaM	mvpHDL_mvpLDL_mvpTG_BMI_AaM
rs543874	0.006033	0.004706	-0.002492	-0.0475	0.069	0.0302	0.00388	0.003843	0.003876	0.002	0.0053727	0.0079	0.1199	0.2207	0.5204	1.2e-122	9.45e-38	0.0001196	hdl_mvp	ldl_mvp	tg_mvp	bmi	AaM	mvpHDL_mvpLDL_mvpTG_BMI_AaM
rs557435	0.003501	-0.04247	0.002357	0.0021	-0.011	-0.0134	0.004092	0.00405	0.004085	0.0022	0.00552787	0.0087	0.3923	1.034e-25	0.564	0.35	0.0466	0.1233	hdl_mvp	ldl_mvp	tg_mvp	bmi	AaM	mvpHDL_mvpLDL_mvpTG_BMI_AaM
rs559267	0.004757	-0.001198	-0.0004271	-0.0115	0.0001	0.0162	0.003336	0.003304	0.003332	0.0017	0.00569888	0.0073	0.1539	0.7169	0.898	3e-11	0.986	0.02666	hdl_mvp	ldl_mvp	tg_mvp	bmi	AaM	mvpHDL_mvpLDL_mvpTG_BMI_AaM
rs5756968	0.02058	0.001563	-0.02524	0.0089	-0.017	-0.0399	0.003171	0.00314	0.003167	0.0018	0.00434929	0.0063	8.513e-11	0.6187	1.586e-15	4.3e-07	9.28e-05	2.226e-10	hdl_mvp	ldl_mvp	tg_mvp	bmi	AaM	mvpHDL_mvpLDL_mvpTG_BMI_AaM
rs577525	0.00512	-0.005016	-0.00635	-0.0166	0.0073	-0.0035	0.003295	0.003263	0.003291	0.0017	0.00442237	0.0066	0.1203	0.1243	0.05367	9.7e-22	0.0988	0.5994	hdl_mvp	ldl_mvp	tg_mvp	bmi	AaM	mvpHDL_mvpLDL_mvpTG_BMI_AaM
rs580438	0.004173	-0.0004891	-0.006971	-0.0114	-0.0034	0.0049	0.003394	0.00336	0.00339	0.0018	0.00462234	0.0069	0.2189	0.8842	0.03973	6.5e-10	0.462	0.482	hdl_mvp	ldl_mvp	tg_mvp	bmi	AaM	mvpHDL_mvpLDL_mvpTG_BMI_AaM
rs582780	-0.0008593	0.008466	-0.002864	-0.0038	0.025	-0.0127	0.003301	0.003268	0.003296	0.0018	0.00451522	0.0066	0.7946	0.00959	0.385	0.036	3.08e-08	0.0544	hdl_mvp	ldl_mvp	tg_mvp	bmi	AaM	mvpHDL_mvpLDL_mvpTG_BMI_AaM
rs585597	0.001302	-0.002071	-0.001297	0.0102	-0.0098	0.0016	0.003343	0.003309	0.003338	0.0018	0.00451869	0.0067	0.6968	0.5315	0.6976	2.6e-08	0.0301	0.8178	hdl_mvp	ldl_mvp	tg_mvp	bmi	AaM	mvpHDL_mvpLDL_mvpTG_BMI_AaM
rs592483	-0.001307	0.002672	-0.001512	0.0147	-0.0085	0.0057	0.003184	0.003153	0.00318	0.0017	0.00438924	0.0063	0.6814	0.3967	0.6345	2e-18	0.0528	0.3664	hdl_mvp	ldl_mvp	tg_mvp	bmi	AaM	mvpHDL_mvpLDL_mvpTG_BMI_AaM
rs593979	-0.01128	-0.005024	0.0188	0.0013	-0.0062	-0.016	0.00332	0.003288	0.003316	0.0018	0.00439146	0.0066	0.0006803	0.1265	1.436e-08	0.49	0.158	0.01548	hdl_mvp	ldl_mvp	tg_mvp	bmi	AaM	mvpHDL_mvpLDL_mvpTG_BMI_AaM
rs5997802	0.004928	-0.001682	-0.002924	0.0028	0.032	-0.0112	0.003669	0.003632	0.003664	0.0019	0.00470336	0.007	0.1792	0.6433	0.4248	0.16	1.02e-11	0.1088	hdl_mvp	ldl_mvp	tg_mvp	bmi	AaM	mvpHDL_mvpLDL_mvpTG_BMI_AaM
rs6014523	0.005493	-0.005345	-0.01492	0.0149	-0.011	-0.0099	0.00393	0.003894	0.003928	0.0022	0.00535606	0.0082	0.1622	0.1699	0.0001452	1.4e-11	0.04	0.2244	hdl_mvp	ldl_mvp	tg_mvp	bmi	AaM	mvpHDL_mvpLDL_mvpTG_BMI_AaM
rs6016382	-0.007542	0.02235	0.01804	-0.0065	-0.0048	-0.0109	0.003213	0.003181	0.003209	0.0018	0.00444313	0.0067	0.01893	2.127e-12	1.896e-08	0.0003	0.28	0.1048	hdl_mvp	ldl_mvp	tg_mvp	bmi	AaM	mvpHDL_mvpLDL_mvpTG_BMI_AaM
rs6019482	0.006098	-0.007022	-0.01185	0.0178	-0.0085	0.0049	0.004318	0.004274	0.004315	0.0023	0.00584672	0.0087	0.1579	0.1004	0.00601	2.8e-14	0.146	0.5763	hdl_mvp	ldl_mvp	tg_mvp	bmi	AaM	mvpHDL_mvpLDL_mvpTG_BMI_AaM
rs6021791	-0.02015	0.002844	0.03055	-0.0185	-0.0002	0.0069	0.005414	0.005357	0.005403	0.0031	0.00839799	0.0117	0.0001972	0.5955	1.562e-08	1.6e-09	0.981	0.5597	hdl_mvp	ldl_mvp	tg_mvp	bmi	AaM	mvpHDL_mvpLDL_mvpTG_BMI_AaM
rs602662	0.004823	-0.02458	-0.01585	0.0041	-0.023	-0.0123	0.003077	0.003046	0.003073	0.0018	0.00432077	0.0062	0.117	7.21e-16	2.491e-07	0.019	1.02e-07	0.04773	hdl_mvp	ldl_mvp	tg_mvp	bmi	AaM	mvpHDL_mvpLDL_mvpTG_BMI_AaM
rs6027163	0.002201	0.0004491	-0.004281	0.0013	-0.035	-0.0083	0.003702	0.003664	0.003697	0.002	0.00515053	0.008	0.552	0.9025	0.2469	0.51	1.08e-11	0.2973	hdl_mvp	ldl_mvp	tg_mvp	bmi	AaM	mvpHDL_mvpLDL_mvpTG_BMI_AaM
rs6029552	0.005526	-0.02449	-0.0176	0.0004	0.0009	-0.007	0.003104	0.003073	0.003101	0.0017	0.0040467	0.0062	0.07508	1.607e-15	1.383e-08	0.83	0.824	0.26	hdl_mvp	ldl_mvp	tg_mvp	bmi	AaM	mvpHDL_mvpLDL_mvpTG_BMI_AaM
rs6047046	0.009762	0.003616	-0.008267	0.0098	-0.013	0.0099	0.003349	0.003316	0.003345	0.0017	0.00428946	0.0062	0.003558	0.2755	0.01346	1.8e-08	0.00244	0.1124	hdl_mvp	ldl_mvp	tg_mvp	bmi	AaM	mvpHDL_mvpLDL_mvpTG_BMI_AaM
rs6060278	0.0239	0.004387	-0.007303	-0.0083	-0.0003	0.0074	0.003782	0.003746	0.00378	0.0021	0.00488193	0.0074	2.629e-10	0.2416	0.05335	6.9e-05	0.951	0.3199	hdl_mvp	ldl_mvp	tg_mvp	bmi	AaM	mvpHDL_mvpLDL_mvpTG_BMI_AaM
rs6065904	0.0386	0.0009597	-0.03683	0.0073	0.0056	0.0145	0.00389	0.003852	0.003883	0.0021	0.00514068	0.0075	3.35e-23	0.8032	2.432e-21	0.00055	0.276	0.05117	hdl_mvp	ldl_mvp	tg_mvp	bmi	AaM	mvpHDL_mvpLDL_mvpTG_BMI_AaM
rs6065906	0.0417	-0.001009	-0.03673	0.0071	0.0051	0.0166	0.003961	0.003923	0.003956	0.0021	0.0055139	0.008	6.687e-26	0.7971	1.653e-20	0.00068	0.355	0.03881	hdl_mvp	ldl_mvp	tg_mvp	bmi	AaM	mvpHDL_mvpLDL_mvpTG_BMI_AaM
rs6093367	-0.007916	0.02221	0.01898	-0.006	-0.0054	-0.0098	0.003294	0.003261	0.003289	0.0018	0.00450831	0.0067	0.01627	9.799e-12	8.002e-09	0.00081	0.231	0.1429	hdl_mvp	ldl_mvp	tg_mvp	bmi	AaM	mvpHDL_mvpLDL_mvpTG_BMI_AaM
rs6138482	0.006668	0.0007671	-0.009669	-0.0147	0.0006	0.0151	0.003893	0.003855	0.003888	0.002	0.00502733	0.008	0.0867	0.8423	0.01288	5.8e-13	0.905	0.05919	hdl_mvp	ldl_mvp	tg_mvp	bmi	AaM	mvpHDL_mvpLDL_mvpTG_BMI_AaM
rs6185	-0.001534	0.003678	0.006786	0.0055	-0.029	0.0187	0.003554	0.003518	0.003549	0.002	0.00485748	0.0073	0.6661	0.2959	0.05588	0.0062	2.37e-09	0.01059	hdl_mvp	ldl_mvp	tg_mvp	bmi	AaM	mvpHDL_mvpLDL_mvpTG_BMI_AaM
rs6235	0.005043	0.0001242	-0.003715	-0.0175	0.02	-0.0022	0.003449	0.003415	0.003445	0.0019	0.00492395	0.0074	0.1437	0.971	0.2808	1.5e-19	4.87e-05	0.7672	hdl_mvp	ldl_mvp	tg_mvp	bmi	AaM	mvpHDL_mvpLDL_mvpTG_BMI_AaM
rs6265	-0.008756	-0.003662	0.00948	0.0412	-0.032	0.0093	0.003928	0.003888	0.003922	0.0021	0.00536243	0.0078	0.02579	0.3463	0.01565	1e-86	2.41e-09	0.2364	hdl_mvp	ldl_mvp	tg_mvp	bmi	AaM	mvpHDL_mvpLDL_mvpTG_BMI_AaM
rs628751	-0.01738	0.0005213	0.02383	-0.0024	-0.0057	0.0055	0.003087	0.003057	0.003082	0.0016	0.00431	0.0062	1.79e-08	0.8646	1.064e-14	0.14	0.186	0.3773	hdl_mvp	ldl_mvp	tg_mvp	bmi	AaM	mvpHDL_mvpLDL_mvpTG_BMI_AaM
rs629443	-0.01752	0.0001044	0.008027	0.0116	0.0019	0.0054	0.003654	0.003619	0.00365	0.0019	0.00501876	0.0072	1.631e-06	0.977	0.02785	1.4e-09	0.705	0.4473	hdl_mvp	ldl_mvp	tg_mvp	bmi	AaM	mvpHDL_mvpLDL_mvpTG_BMI_AaM
rs635634	-0.01164	-0.07224	0.001525	-0.0043	-0.0022	-0.0431	0.003881	0.003839	0.003875	0.0023	0.00551579	0.0078	0.002695	6.375e-79	0.694	0.056	0.69	3.602e-08	hdl_mvp	ldl_mvp	tg_mvp	bmi	AaM	mvpHDL_mvpLDL_mvpTG_BMI_AaM
rs6413504	0.009393	-0.02653	-0.002504	-0.0047	0.0045	0.0011	0.003099	0.003068	0.003095	0.0016	0.00422644	0.0062	0.002439	5.229e-18	0.4185	0.0041	0.287	0.8525	hdl_mvp	ldl_mvp	tg_mvp	bmi	AaM	mvpHDL_mvpLDL_mvpTG_BMI_AaM
rs6419734	-0.01062	0.002412	0.002861	0.0174	0.0053	0.0058	0.004491	0.004447	0.004486	0.0025	0.00604985	0.009	0.01808	0.5876	0.5236	1.9e-12	0.381	0.5216	hdl_mvp	ldl_mvp	tg_mvp	bmi	AaM	mvpHDL_mvpLDL_mvpTG_BMI_AaM
rs6427782	0.002934	0.0006766	-0.0006069	-0.003	-0.031	-0.0025	0.003195	0.003163	0.003191	0.0017	0.00438021	0.0063	0.3584	0.8306	0.8492	0.078	1.47e-12	0.6869	hdl_mvp	ldl_mvp	tg_mvp	bmi	AaM	mvpHDL_mvpLDL_mvpTG_BMI_AaM
rs6434162	-0.000251	-0.001717	-0.006154	0.001	0.041	-0.0103	0.004077	0.004035	0.00407	0.0023	0.00580839	0.0086	0.9509	0.6704	0.1305	0.67	1.68e-12	0.23	hdl_mvp	ldl_mvp	tg_mvp	bmi	AaM	mvpHDL_mvpLDL_mvpTG_BMI_AaM
rs6435622	0.01007	0.003938	-0.006821	-0.0125	0.0026	0.0184	0.003368	0.003335	0.003365	0.0019	0.00460089	0.0067	0.002794	0.2378	0.04265	2.5e-11	0.572	0.006068	hdl_mvp	ldl_mvp	tg_mvp	bmi	AaM	mvpHDL_mvpLDL_mvpTG_BMI_AaM
rs6439371	0.0006422	0.0006287	-0.0008573	-0.0024	0.028	-0.0136	0.003219	0.003186	0.003214	0.0018	0.00451742	0.0065	0.8419	0.8436	0.7897	0.18	5.71e-10	0.03555	hdl_mvp	ldl_mvp	tg_mvp	bmi	AaM	mvpHDL_mvpLDL_mvpTG_BMI_AaM
rs6448587	-0.01221	-0.002107	0.01425	0.0167	0.0089	-0.0047	0.004031	0.003992	0.004025	0.0023	0.00547435	0.0078	0.002447	0.5975	0.0004012	2.3e-13	0.104	0.5493	hdl_mvp	ldl_mvp	tg_mvp	bmi	AaM	mvpHDL_mvpLDL_mvpTG_BMI_AaM
rs6449532	-0.001637	0.001747	-0.002489	0.0127	0.0058	-0.0069	0.003273	0.00324	0.003268	0.0018	0.00443552	0.0066	0.617	0.5898	0.4463	1.2e-12	0.191	0.2965	hdl_mvp	ldl_mvp	tg_mvp	bmi	AaM	mvpHDL_mvpLDL_mvpTG_BMI_AaM
rs6453620	0.006504	-0.00442	-0.005243	-0.0115	0.0047	0.0028	0.003462	0.003428	0.003459	0.0019	0.00475558	0.007	0.06029	0.1972	0.1296	3e-09	0.323	0.6874	hdl_mvp	ldl_mvp	tg_mvp	bmi	AaM	mvpHDL_mvpLDL_mvpTG_BMI_AaM
rs6461115	-0.001823	-0.004528	0.003255	0.0144	0.017	0.0021	0.003731	0.003694	0.003726	0.0019	0.00530399	0.0073	0.6252	0.2202	0.3824	1.2e-13	0.00135	0.777	hdl_mvp	ldl_mvp	tg_mvp	bmi	AaM	mvpHDL_mvpLDL_mvpTG_BMI_AaM
rs6463489	-0.006139	-0.01092	0.007291	0.0157	0.0043	-0.0086	0.005162	0.005111	0.005158	0.0026	0.00728462	0.0113	0.2344	0.03268	0.1574	3.1e-09	0.555	0.4477	hdl_mvp	ldl_mvp	tg_mvp	bmi	AaM	mvpHDL_mvpLDL_mvpTG_BMI_AaM
rs646776	0.04301	-0.1569	-0.0148	0.0024	-0.0075	-0.0075	0.003715	0.003664	0.003712	0.002	0.00510766	0.0074	5.5e-31	1e-200	6.717e-05	0.22	0.142	0.3136	hdl_mvp	ldl_mvp	tg_mvp	bmi	AaM	mvpHDL_mvpLDL_mvpTG_BMI_AaM
rs6471941	0.007984	0.001237	-0.004296	-0.0156	0.017	-0.0019	0.004167	0.004126	0.004162	0.0021	0.00580212	0.0084	0.05534	0.7643	0.3021	3.1e-13	0.00339	0.8186	hdl_mvp	ldl_mvp	tg_mvp	bmi	AaM	mvpHDL_mvpLDL_mvpTG_BMI_AaM
rs6477694	-0.003975	-0.002777	0.006724	0.0123	0.0064	-0.0134	0.003219	0.003189	0.003218	0.0017	0.00446771	0.0065	0.2169	0.3838	0.03665	3.8e-13	0.152	0.03824	hdl_mvp	ldl_mvp	tg_mvp	bmi	AaM	mvpHDL_mvpLDL_mvpTG_BMI_AaM
rs6482729	-0.002569	0.006298	0.003356	0.0102	-0.0006	0.0036	0.003361	0.003328	0.003357	0.0019	0.004503	0.0074	0.4446	0.05842	0.3174	3.6e-08	0.894	0.6219	hdl_mvp	ldl_mvp	tg_mvp	bmi	AaM	mvpHDL_mvpLDL_mvpTG_BMI_AaM
rs6500208	0.003179	0.002646	-0.007237	-0.014	-0.004	-0.0053	0.004067	0.004028	0.004063	0.002	0.00545022	0.0083	0.4345	0.5112	0.07489	4.1e-12	0.463	0.5197	hdl_mvp	ldl_mvp	tg_mvp	bmi	AaM	mvpHDL_mvpLDL_mvpTG_BMI_AaM
rs6511720	-0.02058	0.1619	-0.003387	-0.0058	-0.0096	-0.0014	0.004763	0.004704	0.004755	0.0026	0.00684875	0.0103	1.559e-05	1e-200	0.4762	0.026	0.161	0.8945	hdl_mvp	ldl_mvp	tg_mvp	bmi	AaM	mvpHDL_mvpLDL_mvpTG_BMI_AaM
rs652260	-0.001492	0.0002629	-0.003954	-0.0038	-0.031	0.0062	0.00312	0.003089	0.003116	0.0017	0.00439222	0.0066	0.6325	0.9322	0.2045	0.029	1.69e-12	0.3451	hdl_mvp	ldl_mvp	tg_mvp	bmi	AaM	mvpHDL_mvpLDL_mvpTG_BMI_AaM
rs653178	-0.01998	-0.02494	0.001464	-0.0097	0.019	-0.0311	0.00307	0.00304	0.003067	0.0017	0.00434387	0.0062	7.713e-11	2.358e-16	0.6331	4.9e-09	1.22e-05	5.879e-07	hdl_mvp	ldl_mvp	tg_mvp	bmi	AaM	mvpHDL_mvpLDL_mvpTG_BMI_AaM
rs653264	-0.009146	0.0002675	0.01526	0.0099	-0.0008	0.0024	0.003087	0.003056	0.003082	0.0017	0.00450331	0.0062	0.003044	0.9302	7.405e-07	9.3e-09	0.859	0.6926	hdl_mvp	ldl_mvp	tg_mvp	bmi	AaM	mvpHDL_mvpLDL_mvpTG_BMI_AaM
rs6545709	-0.01049	-0.006388	0.008049	0.0203	-0.02	0.0254	0.005371	0.005318	0.005365	0.003	0.00784589	0.0124	0.05086	0.2297	0.1335	1.5e-11	0.0108	0.0407	hdl_mvp	ldl_mvp	tg_mvp	bmi	AaM	mvpHDL_mvpLDL_mvpTG_BMI_AaM
rs6547409	-0.0534	0.1105	0.07545	-0.0071	-0.015	-0.0143	0.00744	0.007367	0.007425	0.0039	0.010087	0.0146	7.174e-13	7.512e-51	2.981e-24	0.067	0.137	0.3267	hdl_mvp	ldl_mvp	tg_mvp	bmi	AaM	mvpHDL_mvpLDL_mvpTG_BMI_AaM
rs6548221	-0.01325	0.00287	0.01496	0.0151	0.0026	-0.0085	0.003698	0.003661	0.003693	0.002	0.0050408	0.0075	0.0003385	0.4331	5.12e-05	1.7e-14	0.606	0.2578	hdl_mvp	ldl_mvp	tg_mvp	bmi	AaM	mvpHDL_mvpLDL_mvpTG_BMI_AaM
rs6556301	0.004847	-0.002628	-0.001159	0.0111	-0.005	0.0096	0.003389	0.003356	0.003384	0.0018	0.00445761	0.0065	0.1526	0.4335	0.7319	4.1e-10	0.262	0.1382	hdl_mvp	ldl_mvp	tg_mvp	bmi	AaM	mvpHDL_mvpLDL_mvpTG_BMI_AaM
rs6559567	0.003013	0.0007361	0.002258	0.0094	0.032	0.0015	0.003486	0.003451	0.003482	0.0018	0.00434301	0.0064	0.3874	0.8311	0.5167	1.3e-07	1.73e-13	0.8109	hdl_mvp	ldl_mvp	tg_mvp	bmi	AaM	mvpHDL_mvpLDL_mvpTG_BMI_AaM
rs6561766	-0.002969	-0.009238	0.003509	0.0168	0.0021	0.0102	0.004907	0.00486	0.004901	0.0028	0.00690408	0.0102	0.5451	0.05733	0.474	1.2e-09	0.761	0.3177	hdl_mvp	ldl_mvp	tg_mvp	bmi	AaM	mvpHDL_mvpLDL_mvpTG_BMI_AaM
rs6569648	0.01077	-0.003299	-0.01111	0.0126	0.0052	-0.0512	0.00366	0.003624	0.003654	0.0019	0.00497584	0.0073	0.003261	0.3627	0.002369	3.7e-11	0.296	2.976e-12	hdl_mvp	ldl_mvp	tg_mvp	bmi	AaM	mvpHDL_mvpLDL_mvpTG_BMI_AaM
rs6587552	-0.00172	-0.01118	0.001632	0.0173	-0.0054	-0.0001	0.00392	0.00388	0.003914	0.002	0.00500892	0.0074	0.6609	0.003966	0.6766	1.6e-17	0.281	0.9854	hdl_mvp	ldl_mvp	tg_mvp	bmi	AaM	mvpHDL_mvpLDL_mvpTG_BMI_AaM
rs6589939	-0.02419	-0.01295	0.001279	-0.0112	0.0031	-0.0093	0.003167	0.003137	0.003164	0.0018	0.00448041	0.0069	2.211e-14	3.666e-05	0.686	2.9e-10	0.489	0.1785	hdl_mvp	ldl_mvp	tg_mvp	bmi	AaM	mvpHDL_mvpLDL_mvpTG_BMI_AaM
rs6591407	-0.001299	0.001098	0.002226	0.0118	-0.0078	-0.0031	0.004192	0.00415	0.004187	0.0021	0.00541843	0.008	0.7567	0.7914	0.5949	1.9e-08	0.15	0.7015	hdl_mvp	ldl_mvp	tg_mvp	bmi	AaM	mvpHDL_mvpLDL_mvpTG_BMI_AaM
rs6592325	-0.003953	0.005416	0.001547	-0.0045	-0.032	-0.0015	0.003814	0.003777	0.00381	0.0021	0.00514281	0.0074	0.3	0.1516	0.6847	0.03	4.9e-10	0.8423	hdl_mvp	ldl_mvp	tg_mvp	bmi	AaM	mvpHDL_mvpLDL_mvpTG_BMI_AaM
rs6594967	0.000339	0.001336	0.001344	0.0109	-0.0082	-0.0123	0.003416	0.003384	0.003413	0.0018	0.00452723	0.0066	0.921	0.6929	0.6937	3.4e-09	0.0701	0.06227	hdl_mvp	ldl_mvp	tg_mvp	bmi	AaM	mvpHDL_mvpLDL_mvpTG_BMI_AaM
rs6595205	-0.0007606	-0.007989	0.0002379	0.0114	-0.0005	0.0097	0.003157	0.003127	0.003154	0.0016	0.00418944	0.0062	0.8096	0.01062	0.9399	2e-12	0.905	0.1178	hdl_mvp	ldl_mvp	tg_mvp	bmi	AaM	mvpHDL_mvpLDL_mvpTG_BMI_AaM
rs663129	0.006706	0.005067	-0.009388	-0.0545	-0.0084	0.0225	0.003652	0.003616	0.003648	0.0019	0.00499453	0.0073	0.06636	0.1611	0.01007	1.6e-178	0.0926	0.002007	hdl_mvp	ldl_mvp	tg_mvp	bmi	AaM	mvpHDL_mvpLDL_mvpTG_BMI_AaM
rs6661316	0.00612	0.004493	-0.003065	-0.0106	-0.0036	0.0002	0.003142	0.003112	0.003139	0.0016	0.00427746	0.0064	0.05146	0.1488	0.3289	6.8e-11	0.4	0.9714	hdl_mvp	ldl_mvp	tg_mvp	bmi	AaM	mvpHDL_mvpLDL_mvpTG_BMI_AaM
rs668459	-0.02052	0.0007662	0.02413	-0.0018	-0.0035	-0.0013	0.003146	0.003116	0.003143	0.0017	0.00426632	0.0063	6.987e-11	0.8058	1.623e-14	0.27	0.412	0.8412	hdl_mvp	ldl_mvp	tg_mvp	bmi	AaM	mvpHDL_mvpLDL_mvpTG_BMI_AaM
rs6690764	0.0004208	-0.01818	-0.005648	0.0154	-0.0062	-0.0069	0.003869	0.003832	0.003865	0.0022	0.0053104	0.0077	0.9134	2.092e-06	0.144	6.3e-12	0.243	0.3701	hdl_mvp	ldl_mvp	tg_mvp	bmi	AaM	mvpHDL_mvpLDL_mvpTG_BMI_AaM
rs6692586	-0.007616	-0.005408	-0.007373	0.0192	0.008	-0.0089	0.004366	0.004322	0.00436	0.0023	0.00584369	0.0086	0.08109	0.2108	0.09085	1.1e-16	0.171	0.3029	hdl_mvp	ldl_mvp	tg_mvp	bmi	AaM	mvpHDL_mvpLDL_mvpTG_BMI_AaM
rs6695119	0.01168	-0.01653	-0.01089	-0.0413	-0.019	0.0252	0.01052	0.01041	0.01051	0.0058	0.0183701	0.0258	0.2665	0.1124	0.2999	1.3e-12	0.301	0.3297	hdl_mvp	ldl_mvp	tg_mvp	bmi	AaM	mvpHDL_mvpLDL_mvpTG_BMI_AaM
rs6704684	-0.001454	0.001008	0.002729	-0.0034	-0.071	-0.0009	0.004273	0.004233	0.004268	0.0023	0.00565576	0.0082	0.7336	0.8117	0.5226	0.13	3.8e-36	0.9086	hdl_mvp	ldl_mvp	tg_mvp	bmi	AaM	mvpHDL_mvpLDL_mvpTG_BMI_AaM
rs6707445	0.005972	-0.007337	-0.003632	-0.0128	-0.0062	-0.0133	0.003216	0.003184	0.003212	0.0017	0.00425409	0.0062	0.06328	0.02119	0.2581	2.1e-13	0.145	0.03262	hdl_mvp	ldl_mvp	tg_mvp	bmi	AaM	mvpHDL_mvpLDL_mvpTG_BMI_AaM
rs6710871	0.00244	0.00513	-0.002975	-0.0179	0.005	0.0212	0.004405	0.004363	0.0044	0.0024	0.0062539	0.0094	0.5797	0.2397	0.4989	1e-13	0.424	0.02372	hdl_mvp	ldl_mvp	tg_mvp	bmi	AaM	mvpHDL_mvpLDL_mvpTG_BMI_AaM
rs6712	-0.002316	-0.01384	0.01359	-0.0138	-0.006	0.0046	0.004703	0.004656	0.004697	0.0025	0.00634054	0.0093	0.6224	0.002958	0.003819	4.4e-08	0.344	0.6189	hdl_mvp	ldl_mvp	tg_mvp	bmi	AaM	mvpHDL_mvpLDL_mvpTG_BMI_AaM
rs6727524	-0.004233	-0.02138	-0.001897	0.0008	-0.013	-0.0066	0.003948	0.003907	0.003941	0.002	0.00509983	0.0078	0.2836	4.474e-08	0.6302	0.71	0.0108	0.3975	hdl_mvp	ldl_mvp	tg_mvp	bmi	AaM	mvpHDL_mvpLDL_mvpTG_BMI_AaM
rs6759670	-0.0008391	2.565e-05	-0.001957	0.0116	-0.0085	-0.0056	0.003613	0.003578	0.00361	0.0019	0.00495082	0.0071	0.8164	0.9943	0.5878	1.9e-09	0.086	0.4328	hdl_mvp	ldl_mvp	tg_mvp	bmi	AaM	mvpHDL_mvpLDL_mvpTG_BMI_AaM
rs676210	-0.05778	0.02724	0.06475	-0.0043	-0.0081	0.0047	0.003762	0.003727	0.003755	0.002	0.00523786	0.0075	3.295e-53	2.716e-13	1.376e-66	0.028	0.122	0.5293	hdl_mvp	ldl_mvp	tg_mvp	bmi	AaM	mvpHDL_mvpLDL_mvpTG_BMI_AaM
rs676749	-0.004745	0.0007764	0.003449	0.0104	-0.0095	-0.0015	0.003183	0.003152	0.003179	0.0017	0.00430967	0.0062	0.136	0.8054	0.2779	1.7e-09	0.0275	0.8098	hdl_mvp	ldl_mvp	tg_mvp	bmi	AaM	mvpHDL_mvpLDL_mvpTG_BMI_AaM
rs6767619	0.007241	0.004109	0.007054	-0.0119	0.013	0.0056	0.003344	0.00331	0.003339	0.0018	0.00459422	0.0065	0.03037	0.2145	0.03464	8.1e-11	0.00466	0.3906	hdl_mvp	ldl_mvp	tg_mvp	bmi	AaM	mvpHDL_mvpLDL_mvpTG_BMI_AaM
rs6768228	-0.004615	-0.002217	0.002646	-0.0113	-0.0007	-0.0063	0.00321	0.003179	0.003207	0.0018	0.00467597	0.0065	0.1506	0.4857	0.4094	1.7e-10	0.881	0.3303	hdl_mvp	ldl_mvp	tg_mvp	bmi	AaM	mvpHDL_mvpLDL_mvpTG_BMI_AaM
rs6786285	0.007879	0.005327	-0.005755	-0.0111	0.014	0.0097	0.003835	0.003798	0.003833	0.002	0.005243	0.0078	0.03992	0.1607	0.1332	3.3e-08	0.00758	0.2129	hdl_mvp	ldl_mvp	tg_mvp	bmi	AaM	mvpHDL_mvpLDL_mvpTG_BMI_AaM
rs6792696	0.001961	0.008696	0.003758	-0.0104	-0.004	-0.0126	0.00334	0.003306	0.003336	0.0017	0.00450884	0.0067	0.5572	0.008539	0.2599	6.6e-10	0.375	0.05798	hdl_mvp	ldl_mvp	tg_mvp	bmi	AaM	mvpHDL_mvpLDL_mvpTG_BMI_AaM
rs6795875	-0.001537	-0.004904	-0.001509	0.0102	-0.009	0.0053	0.003209	0.003178	0.003207	0.0017	0.00440632	0.0067	0.632	0.1228	0.6379	3.8e-09	0.0411	0.4292	hdl_mvp	ldl_mvp	tg_mvp	bmi	AaM	mvpHDL_mvpLDL_mvpTG_BMI_AaM
rs6798094	-0.004656	0.003217	0.006845	0.0118	-0.0038	0.0098	0.003812	0.003775	0.003808	0.002	0.0050976	0.0079	0.2219	0.3942	0.07224	4.1e-09	0.456	0.2131	hdl_mvp	ldl_mvp	tg_mvp	bmi	AaM	mvpHDL_mvpLDL_mvpTG_BMI_AaM
rs6804181	0.0005606	-0.006763	-0.004908	0.0153	-0.0013	-0.0114	0.004161	0.004118	0.004154	0.0023	0.00568104	0.0083	0.8928	0.1005	0.2375	5.5e-11	0.819	0.1725	hdl_mvp	ldl_mvp	tg_mvp	bmi	AaM	mvpHDL_mvpLDL_mvpTG_BMI_AaM
rs6804842	-0.0009113	0.005643	0.007756	-0.0156	0.0072	0.0105	0.003213	0.003182	0.003209	0.0017	0.00446699	0.0068	0.7767	0.07615	0.01566	3.6e-21	0.107	0.1194	hdl_mvp	ldl_mvp	tg_mvp	bmi	AaM	mvpHDL_mvpLDL_mvpTG_BMI_AaM
rs6841761	-0.00694	0.005228	0.00681	0.0131	-0.0015	0.0143	0.003095	0.003064	0.003091	0.0016	0.00431298	0.0064	0.02494	0.08794	0.0276	6.4e-16	0.728	0.0241	hdl_mvp	ldl_mvp	tg_mvp	bmi	AaM	mvpHDL_mvpLDL_mvpTG_BMI_AaM
rs6847980	0.005264	-0.006113	-0.03026	-0.0043	0.0042	-0.0135	0.003241	0.003209	0.003237	0.0018	0.00444759	0.0065	0.1043	0.05682	8.987e-21	0.014	0.345	0.03624	hdl_mvp	ldl_mvp	tg_mvp	bmi	AaM	mvpHDL_mvpLDL_mvpTG_BMI_AaM
rs6849518	0.01263	-4.228e-05	-0.01031	-0.0173	0.0084	0.0029	0.004655	0.004606	0.004646	0.0026	0.00642385	0.0093	0.006684	0.9927	0.02648	2.6e-11	0.191	0.7556	hdl_mvp	ldl_mvp	tg_mvp	bmi	AaM	mvpHDL_mvpLDL_mvpTG_BMI_AaM
rs6850639	-0.004241	-0.001346	-0.000876	-0.0124	0.0067	-0.0034	0.003967	0.003928	0.003964	0.0021	0.00536822	0.0079	0.2851	0.7319	0.8251	1.8e-09	0.212	0.6657	hdl_mvp	ldl_mvp	tg_mvp	bmi	AaM	mvpHDL_mvpLDL_mvpTG_BMI_AaM
rs6852276	-0.001365	-0.00399	0.001616	-0.0108	0.0013	-0.0067	0.003325	0.003292	0.003321	0.0017	0.0045899	0.0068	0.6814	0.2255	0.6265	8.5e-11	0.777	0.3214	hdl_mvp	ldl_mvp	tg_mvp	bmi	AaM	mvpHDL_mvpLDL_mvpTG_BMI_AaM
rs686030	-0.04168	-0.00158	-0.01179	0.0024	0.005	-0.0118	0.004447	0.004401	0.00444	0.0023	0.00608173	0.0091	7.042e-21	0.7196	0.007922	0.31	0.411	0.1957	hdl_mvp	ldl_mvp	tg_mvp	bmi	AaM	mvpHDL_mvpLDL_mvpTG_BMI_AaM
rs6864049	0.005822	0.006502	-0.003411	-0.0125	0.0032	-0.0027	0.00311	0.00308	0.003106	0.0017	0.00424545	0.0062	0.06121	0.03477	0.2722	6.7e-14	0.451	0.6568	hdl_mvp	ldl_mvp	tg_mvp	bmi	AaM	mvpHDL_mvpLDL_mvpTG_BMI_AaM
rs6864818	0.001651	0.0006914	0.005841	-0.0006	0.037	0.0143	0.004018	0.003979	0.004013	0.0021	0.00515077	0.0076	0.6812	0.8621	0.1455	0.77	6.8e-13	0.05912	hdl_mvp	ldl_mvp	tg_mvp	bmi	AaM	mvpHDL_mvpLDL_mvpTG_BMI_AaM
rs6882076	0.003038	-0.02445	-0.03874	0.0031	-0.0017	0.0019	0.003182	0.00315	0.003177	0.0017	0.00463861	0.0068	0.3397	8.469e-15	3.461e-34	0.072	0.714	0.7831	hdl_mvp	ldl_mvp	tg_mvp	bmi	AaM	mvpHDL_mvpLDL_mvpTG_BMI_AaM
rs6884303	0.005101	0.004056	-0.007144	-0.0135	0.033	-0.0135	0.003622	0.003585	0.003615	0.0019	0.00457391	0.0068	0.1591	0.2579	0.04816	6.1e-13	5.4e-13	0.04547	hdl_mvp	ldl_mvp	tg_mvp	bmi	AaM	mvpHDL_mvpLDL_mvpTG_BMI_AaM
rs6891856	1.601e-05	-0.003254	0.004597	0.0112	0.0034	-0.004	0.003147	0.003117	0.003144	0.0017	0.0044418	0.0068	0.9959	0.2964	0.1437	9.7e-11	0.444	0.549	hdl_mvp	ldl_mvp	tg_mvp	bmi	AaM	mvpHDL_mvpLDL_mvpTG_BMI_AaM
rs6901192	0.008179	0.001887	-0.003403	-0.009	0.038	0.0003	0.003809	0.003771	0.003803	0.0021	0.00520455	0.0078	0.03176	0.6167	0.371	1.4e-05	2.85e-13	0.9688	hdl_mvp	ldl_mvp	tg_mvp	bmi	AaM	mvpHDL_mvpLDL_mvpTG_BMI_AaM
rs6901756	-0.01019	-0.006003	-0.002299	0.0146	0.017	-0.0007	0.00487	0.004822	0.004864	0.0025	0.00644828	0.0099	0.03636	0.2132	0.6364	2.9e-09	0.00838	0.9401	hdl_mvp	ldl_mvp	tg_mvp	bmi	AaM	mvpHDL_mvpLDL_mvpTG_BMI_AaM
rs6907057	-0.005032	-0.002764	-0.001824	-0.0006	0.026	0.0035	0.003153	0.003122	0.00315	0.0017	0.00429033	0.0063	0.1105	0.376	0.5624	0.73	1.36e-09	0.5752	hdl_mvp	ldl_mvp	tg_mvp	bmi	AaM	mvpHDL_mvpLDL_mvpTG_BMI_AaM
rs6911407	-0.007151	-0.003359	0.00598	0.0153	-0.028	0.0066	0.003194	0.003161	0.003189	0.0018	0.00437407	0.0064	0.02516	0.288	0.06077	7.7e-18	1.54e-10	0.3028	hdl_mvp	ldl_mvp	tg_mvp	bmi	AaM	mvpHDL_mvpLDL_mvpTG_BMI_AaM
rs6916312	0.008884	-0.003609	-0.007219	-0.0039	0.041	0.0152	0.003775	0.003739	0.003771	0.0021	0.00508993	0.0076	0.01862	0.3344	0.05559	0.06	7.94e-16	0.04732	hdl_mvp	ldl_mvp	tg_mvp	bmi	AaM	mvpHDL_mvpLDL_mvpTG_BMI_AaM
rs6923947	-0.01224	0.008359	0.01973	0.0032	0.0061	-0.004	0.003274	0.003242	0.00327	0.0017	0.00439339	0.0064	0.0001858	0.009923	1.609e-09	0.067	0.165	0.5287	hdl_mvp	ldl_mvp	tg_mvp	bmi	AaM	mvpHDL_mvpLDL_mvpTG_BMI_AaM
rs6931884	-0.00123	0.001858	-0.006183	0.0036	-0.061	0.0106	0.00465	0.004604	0.004643	0.0026	0.00628921	0.0094	0.7914	0.6865	0.183	0.16	3.04e-22	0.2566	hdl_mvp	ldl_mvp	tg_mvp	bmi	AaM	mvpHDL_mvpLDL_mvpTG_BMI_AaM
rs6933660	0.002873	-0.001059	-0.004154	-0.0034	0.033	0.022	0.00343	0.003395	0.003425	0.0019	0.00454674	0.0066	0.4022	0.7552	0.2252	0.07	3.93e-13	0.0009281	hdl_mvp	ldl_mvp	tg_mvp	bmi	AaM	mvpHDL_mvpLDL_mvpTG_BMI_AaM
rs6968642	-0.001391	0.01061	0.002228	-0.0124	0.026	0.0064	0.003238	0.003207	0.003234	0.0018	0.00440177	0.0065	0.6674	0.0009409	0.4909	3e-12	3.49e-09	0.323	hdl_mvp	ldl_mvp	tg_mvp	bmi	AaM	mvpHDL_mvpLDL_mvpTG_BMI_AaM
rs6971365	0.02986	-0.005576	-0.02217	0.0091	-0.013	0.0202	0.00346	0.003426	0.003457	0.0018	0.00489792	0.0073	6.281e-18	0.1036	1.429e-10	4.1e-07	0.00795	0.00583	hdl_mvp	ldl_mvp	tg_mvp	bmi	AaM	mvpHDL_mvpLDL_mvpTG_BMI_AaM
rs6985109	0.001641	0.01739	-0.01874	0.0177	-0.0033	-0.0162	0.00313	0.003099	0.003127	0.0017	0.00429229	0.0073	0.6001	2.022e-08	2.043e-09	1.5e-26	0.442	0.02594	hdl_mvp	ldl_mvp	tg_mvp	bmi	AaM	mvpHDL_mvpLDL_mvpTG_BMI_AaM
rs6993414	-0.182	-0.01698	0.2023	0.0027	-0.01	-0.0112	0.005143	0.00511	0.005117	0.0027	0.00689555	0.0102	1e-200	0.0008883	1e-200	0.32	0.147	0.2702	hdl_mvp	ldl_mvp	tg_mvp	bmi	AaM	mvpHDL_mvpLDL_mvpTG_BMI_AaM
rs7024334	0.001451	0.007155	0.004004	0.0138	-0.078	0.0167	0.003743	0.003705	0.003736	0.002	0.00507085	0.0075	0.6982	0.05347	0.2839	3.1e-12	2.16e-53	0.02521	hdl_mvp	ldl_mvp	tg_mvp	bmi	AaM	mvpHDL_mvpLDL_mvpTG_BMI_AaM
rs7025938	0.003662	-0.006111	-0.003746	-0.0166	0.0058	0.0016	0.003317	0.003285	0.003313	0.0019	0.00456607	0.0066	0.2696	0.06282	0.2582	3.7e-19	0.204	0.812	hdl_mvp	ldl_mvp	tg_mvp	bmi	AaM	mvpHDL_mvpLDL_mvpTG_BMI_AaM
rs7031064	-0.006908	0.003488	0.007743	0.0108	0.0001	0.0027	0.003087	0.003056	0.003082	0.0017	0.00664879	0.0063	0.02522	0.2537	0.01199	3.1e-10	0.988	0.6701	hdl_mvp	ldl_mvp	tg_mvp	bmi	AaM	mvpHDL_mvpLDL_mvpTG_BMI_AaM
rs704084	-0.01146	0.01236	0.003764	-0.0177	0.013	-0.0184	0.005945	0.005888	0.00594	0.0031	0.00799624	0.012	0.05384	0.03572	0.5264	1.2e-08	0.104	0.1258	hdl_mvp	ldl_mvp	tg_mvp	bmi	AaM	mvpHDL_mvpLDL_mvpTG_BMI_AaM
rs705980	-0.008706	-0.0004199	0.005469	0.0112	0.0053	0.0037	0.003116	0.003086	0.003112	0.0017	0.00440588	0.0067	0.005212	0.8918	0.07891	7.7e-11	0.229	0.587	hdl_mvp	ldl_mvp	tg_mvp	bmi	AaM	mvpHDL_mvpLDL_mvpTG_BMI_AaM
rs7070761	0.0004244	0.01098	-0.03028	-0.013	0.024	-0.0236	0.003162	0.003131	0.003158	0.0017	0.00422844	0.0062	0.8932	0.0004549	9.209e-22	5e-14	1.38e-08	0.000132	hdl_mvp	ldl_mvp	tg_mvp	bmi	AaM	mvpHDL_mvpLDL_mvpTG_BMI_AaM
rs7078864	-0.000525	-0.02259	-0.005231	0.0004	0.0014	0.0026	0.003097	0.003066	0.003093	0.0017	0.00413611	0.0062	0.8654	1.729e-13	0.09082	0.82	0.735	0.6755	hdl_mvp	ldl_mvp	tg_mvp	bmi	AaM	mvpHDL_mvpLDL_mvpTG_BMI_AaM
rs7084454	0.003421	0.003548	-0.002755	-0.0193	-0.0037	-0.0404	0.003318	0.003285	0.003313	0.0019	0.00457832	0.0066	0.3025	0.2801	0.4058	4e-25	0.419	9.099e-10	hdl_mvp	ldl_mvp	tg_mvp	bmi	AaM	mvpHDL_mvpLDL_mvpTG_BMI_AaM
rs7086481	-0.002082	-0.004107	0.002699	-0.002	-0.028	-0.0016	0.003231	0.003199	0.003227	0.0017	0.00432074	0.0063	0.5193	0.1993	0.4029	0.22	9.15e-11	0.7976	hdl_mvp	ldl_mvp	tg_mvp	bmi	AaM	mvpHDL_mvpLDL_mvpTG_BMI_AaM
rs7087685	0.006508	-0.001656	-0.003707	-0.0151	0.016	0.0039	0.003567	0.003531	0.003562	0.002	0.00480041	0.0074	0.06808	0.6391	0.2981	1.5e-14	0.000859	0.5931	hdl_mvp	ldl_mvp	tg_mvp	bmi	AaM	mvpHDL_mvpLDL_mvpTG_BMI_AaM
rs7089914	0.003739	-0.001714	-0.0058	-0.0025	0.026	0.0026	0.003293	0.00326	0.003289	0.0018	0.00455344	0.0066	0.2561	0.599	0.07782	0.18	1.13e-08	0.6927	hdl_mvp	ldl_mvp	tg_mvp	bmi	AaM	mvpHDL_mvpLDL_mvpTG_BMI_AaM
rs709400	-0.006679	0.002732	0.01241	0.015	0.0054	-0.0211	0.003231	0.003198	0.003226	0.0017	0.00435507	0.0064	0.03875	0.3929	0.0001195	4.6e-19	0.215	0.0008837	hdl_mvp	ldl_mvp	tg_mvp	bmi	AaM	mvpHDL_mvpLDL_mvpTG_BMI_AaM
rs7094621	0.001105	-0.008504	-0.002333	0.0016	-0.036	-0.0033	0.003505	0.00347	0.003501	0.0018	0.00469223	0.0068	0.7525	0.01426	0.5052	0.37	1.69e-14	0.6244	hdl_mvp	ldl_mvp	tg_mvp	bmi	AaM	mvpHDL_mvpLDL_mvpTG_BMI_AaM
rs7098682	-0.001102	0.0009339	0.007373	0.0042	-0.026	-0.0177	0.00339	0.003358	0.003386	0.0019	0.00469242	0.0068	0.7452	0.7809	0.02947	0.026	3.01e-08	0.008676	hdl_mvp	ldl_mvp	tg_mvp	bmi	AaM	mvpHDL_mvpLDL_mvpTG_BMI_AaM
rs7102454	0.002624	-0.003576	-0.0004541	-0.0158	0.0031	-0.0293	0.003268	0.003236	0.003264	0.0018	0.00447012	0.0065	0.422	0.2691	0.8894	2.4e-18	0.488	6.672e-06	hdl_mvp	ldl_mvp	tg_mvp	bmi	AaM	mvpHDL_mvpLDL_mvpTG_BMI_AaM
rs7107443	0.003938	0.007142	0.0005302	-0.0101	0.0075	-0.0035	0.003199	0.003167	0.003196	0.0017	0.00429821	0.0063	0.2183	0.02412	0.8682	5.3e-09	0.081	0.5711	hdl_mvp	ldl_mvp	tg_mvp	bmi	AaM	mvpHDL_mvpLDL_mvpTG_BMI_AaM
rs7117842	-0.02347	-0.01361	0.0009164	-0.0111	0.0032	-0.0052	0.003272	0.003242	0.00327	0.0017	0.00447949	0.0068	7.337e-13	2.7e-05	0.7793	6.3e-11	0.475	0.4445	hdl_mvp	ldl_mvp	tg_mvp	bmi	AaM	mvpHDL_mvpLDL_mvpTG_BMI_AaM
rs7119933	-0.0002259	0.01299	0.02377	0.0114	-0.039	0.0107	0.004074	0.004032	0.004067	0.0023	0.00570606	0.0081	0.9558	0.00127	5.097e-09	6.5e-07	8.21e-12	0.1877	hdl_mvp	ldl_mvp	tg_mvp	bmi	AaM	mvpHDL_mvpLDL_mvpTG_BMI_AaM
rs7120118	-0.05053	-0.006685	0.02977	0.0102	0.0025	-0.0141	0.003369	0.003338	0.003366	0.0018	0.00455367	0.0067	8.18e-51	0.04523	9.261e-19	9.2e-09	0.583	0.0364	hdl_mvp	ldl_mvp	tg_mvp	bmi	AaM	mvpHDL_mvpLDL_mvpTG_BMI_AaM
rs7123876	0.006335	0.003261	-0.001471	-0.0119	-0.0025	-0.0201	0.003641	0.003605	0.003638	0.0019	0.00495666	0.0073	0.08183	0.3657	0.6859	2.2e-10	0.614	0.005555	hdl_mvp	ldl_mvp	tg_mvp	bmi	AaM	mvpHDL_mvpLDL_mvpTG_BMI_AaM
rs7124681	0.0347	0.01128	-0.01468	-0.0263	0.02	0.0043	0.0032	0.00317	0.003197	0.0016	0.00435176	0.0063	2.156e-27	0.0003721	4.402e-06	3.2e-58	4.31e-06	0.5005	hdl_mvp	ldl_mvp	tg_mvp	bmi	AaM	mvpHDL_mvpLDL_mvpTG_BMI_AaM
rs7128359	0.001612	-0.002222	-0.0004506	-0.0085	0.036	0.0059	0.004023	0.003983	0.004018	0.0023	0.0058403	0.0088	0.6886	0.5769	0.9107	0.0002	7.09e-10	0.5014	hdl_mvp	ldl_mvp	tg_mvp	bmi	AaM	mvpHDL_mvpLDL_mvpTG_BMI_AaM
rs7133378	-0.02937	-0.001716	0.01972	-0.0125	-0.0055	-0.0057	0.003369	0.003336	0.003364	0.0018	0.00467095	0.0069	2.831e-18	0.6069	4.608e-09	9.4e-13	0.239	0.4116	hdl_mvp	ldl_mvp	tg_mvp	bmi	AaM	mvpHDL_mvpLDL_mvpTG_BMI_AaM
rs7134375	-0.0236	-0.00938	0.01572	-0.0077	0.0069	-0.0048	0.003104	0.003075	0.003102	0.0016	0.00428086	0.0064	2.922e-14	0.002284	4.025e-07	3.1e-06	0.107	0.452	hdl_mvp	ldl_mvp	tg_mvp	bmi	AaM	mvpHDL_mvpLDL_mvpTG_BMI_AaM
rs7138803	0.01117	0.00436	-0.004404	-0.03	0.038	0.0045	0.003174	0.003142	0.00317	0.0017	0.00437525	0.0064	0.0004336	0.1653	0.1647	2.3e-71	3.78e-18	0.4794	hdl_mvp	ldl_mvp	tg_mvp	bmi	AaM	mvpHDL_mvpLDL_mvpTG_BMI_AaM
rs7144011	0.0133	0.004536	-0.01527	-0.0282	0.0001	-0.014	0.003846	0.003808	0.003841	0.002	0.00346858	0.0076	0.0005428	0.2336	7.06e-05	5.2e-47	0.977	0.06621	hdl_mvp	ldl_mvp	tg_mvp	bmi	AaM	mvpHDL_mvpLDL_mvpTG_BMI_AaM
rs7164727	0.01078	-0.001947	-0.0107	-0.0182	0.0029	0.0051	0.003309	0.003277	0.003305	0.0017	0.00458431	0.0067	0.001117	0.5523	0.001209	3.3e-25	0.527	0.4481	hdl_mvp	ldl_mvp	tg_mvp	bmi	AaM	mvpHDL_mvpLDL_mvpTG_BMI_AaM
rs7172627	-0.0007326	0.002845	0.006733	-0.0117	0.0047	0.0042	0.003142	0.003111	0.003139	0.0017	0.00426086	0.0064	0.8156	0.3604	0.03196	1.1e-11	0.27	0.5043	hdl_mvp	ldl_mvp	tg_mvp	bmi	AaM	mvpHDL_mvpLDL_mvpTG_BMI_AaM
rs7181498	-0.004985	-0.001019	-0.003396	0.0163	-0.0064	0.0033	0.00323	0.003198	0.003226	0.0018	0.00443498	0.0064	0.1227	0.7499	0.2925	1e-19	0.149	0.608	hdl_mvp	ldl_mvp	tg_mvp	bmi	AaM	mvpHDL_mvpLDL_mvpTG_BMI_AaM
rs7189659	-0.03498	-0.002063	0.009673	0.003	-0.0017	-0.0275	0.006212	0.006153	0.006207	0.0035	0.00898908	0.0132	1.799e-08	0.7374	0.1191	0.39	0.85	0.03782	hdl_mvp	ldl_mvp	tg_mvp	bmi	AaM	mvpHDL_mvpLDL_mvpTG_BMI_AaM
rs7194189	0.008356	0.006012	-0.006755	-0.0119	-0.0003	-0.0069	0.003677	0.003642	0.003672	0.002	0.00520071	0.0074	0.02305	0.09876	0.06585	3.4e-09	0.954	0.3506	hdl_mvp	ldl_mvp	tg_mvp	bmi	AaM	mvpHDL_mvpLDL_mvpTG_BMI_AaM
rs7195386	-0.000774	-0.002495	-0.001491	0.0133	-0.007	0.0005	0.003158	0.003127	0.003154	0.0017	0.00437995	0.0069	0.8064	0.4249	0.6363	1.1e-14	0.11	0.9375	hdl_mvp	ldl_mvp	tg_mvp	bmi	AaM	mvpHDL_mvpLDL_mvpTG_BMI_AaM
rs719802	-0.0009154	0.001163	0.006118	0.0101	-0.0085	-0.0002	0.003176	0.003145	0.003173	0.0018	0.00435379	0.0064	0.7732	0.7116	0.05387	9.5e-09	0.0509	0.9755	hdl_mvp	ldl_mvp	tg_mvp	bmi	AaM	mvpHDL_mvpLDL_mvpTG_BMI_AaM
rs7199750	-0.01415	-0.01373	0.001908	0.0128	-0.0033	0.0024	0.003399	0.003366	0.003395	0.0019	0.00467222	0.0068	3.149e-05	4.521e-05	0.5741	1.6e-11	0.48	0.7233	hdl_mvp	ldl_mvp	tg_mvp	bmi	AaM	mvpHDL_mvpLDL_mvpTG_BMI_AaM
rs7206608	0.005636	0.005124	-0.003478	-0.0132	0.0016	-0.0074	0.003401	0.003368	0.003397	0.0019	0.00470852	0.0067	0.09749	0.1281	0.3058	1.3e-12	0.734	0.2711	hdl_mvp	ldl_mvp	tg_mvp	bmi	AaM	mvpHDL_mvpLDL_mvpTG_BMI_AaM
rs7209235	0.008313	-0.0116	-0.01148	0.0111	0.0044	0.0192	0.003414	0.003379	0.003408	0.0019	0.00501198	0.0076	0.0149	0.0005951	0.0007583	8e-09	0.38	0.01107	hdl_mvp	ldl_mvp	tg_mvp	bmi	AaM	mvpHDL_mvpLDL_mvpTG_BMI_AaM
rs7215180	0.01275	0.01234	-0.02147	-0.001	0.0054	0.0288	0.003811	0.003773	0.003808	0.002	0.00523178	0.0077	0.0008245	0.001074	1.715e-08	0.62	0.302	0.0001708	hdl_mvp	ldl_mvp	tg_mvp	bmi	AaM	mvpHDL_mvpLDL_mvpTG_BMI_AaM
rs7235205	-0.002567	0.002613	-0.001032	-0.0141	0.0006	0.0075	0.003545	0.00351	0.00354	0.0019	0.00508107	0.007	0.4691	0.4565	0.7707	4.4e-14	0.906	0.2841	hdl_mvp	ldl_mvp	tg_mvp	bmi	AaM	mvpHDL_mvpLDL_mvpTG_BMI_AaM
rs7235563	-0.004556	0.0002185	0.003812	0.0098	-0.019	-0.012	0.003214	0.003182	0.00321	0.0018	0.00451176	0.0064	0.1564	0.9452	0.235	4.3e-08	2.54e-05	0.06229	hdl_mvp	ldl_mvp	tg_mvp	bmi	AaM	mvpHDL_mvpLDL_mvpTG_BMI_AaM
rs7239114	0.007498	0.004466	-0.002252	-0.0124	0.021	0.0003	0.003154	0.003124	0.003151	0.0017	0.0046132	0.0067	0.01745	0.1528	0.4749	1.2e-13	5.31e-06	0.9626	hdl_mvp	ldl_mvp	tg_mvp	bmi	AaM	mvpHDL_mvpLDL_mvpTG_BMI_AaM
rs7239883	-0.001494	-0.002622	0.001601	0.0126	-0.0039	-0.0039	0.003266	0.003234	0.003262	0.0017	0.00439612	0.0064	0.6473	0.4174	0.6236	6.1e-14	0.375	0.5397	hdl_mvp	ldl_mvp	tg_mvp	bmi	AaM	mvpHDL_mvpLDL_mvpTG_BMI_AaM
rs7243357	-0.00482	-0.002998	0.001337	0.0194	-0.021	-0.0079	0.004159	0.004116	0.004152	0.0021	0.00555362	0.0082	0.2464	0.4664	0.7474	9.1e-20	0.000156	0.3375	hdl_mvp	ldl_mvp	tg_mvp	bmi	AaM	mvpHDL_mvpLDL_mvpTG_BMI_AaM
rs724392	0.0007552	0.001136	-0.002568	-0.0038	0.048	-0.0022	0.003819	0.003782	0.003815	0.002	0.0050201	0.0071	0.8433	0.764	0.5009	0.064	1.16e-21	0.7564	hdl_mvp	ldl_mvp	tg_mvp	bmi	AaM	mvpHDL_mvpLDL_mvpTG_BMI_AaM
rs7249143	0.002965	-0.004666	-0.001361	-0.0126	0.011	0.0089	0.003387	0.003353	0.003382	0.0019	0.00465398	0.007	0.3812	0.164	0.6874	3.6e-11	0.0181	0.2047	hdl_mvp	ldl_mvp	tg_mvp	bmi	AaM	mvpHDL_mvpLDL_mvpTG_BMI_AaM
rs7254892	-0.06715	0.362	-0.159	-0.0281	0.019	0.0216	0.00862	0.008516	0.00862	0.0048	0.0124178	0.017	6.748e-15	1e-200	6.623e-76	4e-09	0.126	0.2032	hdl_mvp	ldl_mvp	tg_mvp	bmi	AaM	mvpHDL_mvpLDL_mvpTG_BMI_AaM
rs7255743	-0.01637	0.1283	-0.02481	0.0264	-0.029	0.0032	0.01174	0.01162	0.01175	0.0067	0.0159422	0.0233	0.1634	2.456e-28	0.03466	7.3e-05	0.0689	0.8916	hdl_mvp	ldl_mvp	tg_mvp	bmi	AaM	mvpHDL_mvpLDL_mvpTG_BMI_AaM
rs7258937	-0.0188	-0.006538	0.01447	-0.0087	0.001	0.0166	0.003145	0.003115	0.003142	0.0017	0.00407183	0.0062	2.279e-09	0.03583	4.121e-06	4.6e-07	0.806	0.007261	hdl_mvp	ldl_mvp	tg_mvp	bmi	AaM	mvpHDL_mvpLDL_mvpTG_BMI_AaM
rs727428	-0.008577	0.004823	0.021	-0.0057	0.013	0.0016	0.003215	0.003184	0.003213	0.0018	0.00446145	0.0062	0.007634	0.1298	6.316e-11	0.0013	0.00357	0.7951	hdl_mvp	ldl_mvp	tg_mvp	bmi	AaM	mvpHDL_mvpLDL_mvpTG_BMI_AaM
rs7290372	-0.01446	-0.002248	0.016	-0.0092	0.014	0.021	0.003107	0.003077	0.003103	0.0016	0.00432564	0.0062	3.24e-06	0.4649	2.533e-07	1.5e-08	0.00121	0.0006553	hdl_mvp	ldl_mvp	tg_mvp	bmi	AaM	mvpHDL_mvpLDL_mvpTG_BMI_AaM
rs7313220	-0.005827	0.0009347	0.0003598	0.0122	0.0046	-0.0116	0.003367	0.003334	0.003363	0.0017	0.00420515	0.0062	0.08352	0.7792	0.9148	1.4e-12	0.274	0.06026	hdl_mvp	ldl_mvp	tg_mvp	bmi	AaM	mvpHDL_mvpLDL_mvpTG_BMI_AaM
rs7323827	-0.004884	-0.002249	0.004858	0.0102	-0.013	0.024	0.003344	0.003311	0.00334	0.0018	0.00469554	0.007	0.1442	0.497	0.1459	3.3e-08	0.00563	0.0005645	hdl_mvp	ldl_mvp	tg_mvp	bmi	AaM	mvpHDL_mvpLDL_mvpTG_BMI_AaM
rs7332115	0.001511	-0.0009856	0.003104	0.0159	-0.014	-0.0082	0.003183	0.003152	0.003178	0.0017	0.00436508	0.0064	0.635	0.7545	0.3288	3.6e-21	0.00134	0.1967	hdl_mvp	ldl_mvp	tg_mvp	bmi	AaM	mvpHDL_mvpLDL_mvpTG_BMI_AaM
rs7334175	0.005552	-0.001204	-0.007424	-0.0114	0.036	0.0114	0.003456	0.003423	0.003453	0.0019	0.00480921	0.0069	0.1082	0.7251	0.03153	2.9e-09	7.12e-14	0.09702	hdl_mvp	ldl_mvp	tg_mvp	bmi	AaM	mvpHDL_mvpLDL_mvpTG_BMI_AaM
rs733594	0.006516	-0.003978	-0.005555	-0.0138	0.0058	-0.002	0.003524	0.00349	0.00352	0.0018	0.00481117	0.0072	0.06443	0.2543	0.1145	5.9e-14	0.228	0.7788	hdl_mvp	ldl_mvp	tg_mvp	bmi	AaM	mvpHDL_mvpLDL_mvpTG_BMI_AaM
rs735670	-0.01861	0.007275	0.03813	-0.0052	-0.0011	-0.023	0.005997	0.005941	0.005991	0.0034	0.00875369	0.0138	0.001911	0.2208	1.955e-10	0.13	0.9	0.096	hdl_mvp	ldl_mvp	tg_mvp	bmi	AaM	mvpHDL_mvpLDL_mvpTG_BMI_AaM
rs7359336	0.01277	-0.001798	-0.01992	-0.0203	0.053	-0.0112	0.003271	0.003239	0.003267	0.0017	0.00424791	0.0063	9.509e-05	0.5788	1.072e-09	2.1e-31	1e-35	0.07343	hdl_mvp	ldl_mvp	tg_mvp	bmi	AaM	mvpHDL_mvpLDL_mvpTG_BMI_AaM
rs737337	0.0482	0.02751	0.002884	0.0043	-0.0038	0.0209	0.005664	0.005607	0.005657	0.003	0.00800504	0.0122	1.762e-17	9.258e-07	0.6102	0.15	0.635	0.08599	hdl_mvp	ldl_mvp	tg_mvp	bmi	AaM	mvpHDL_mvpLDL_mvpTG_BMI_AaM
rs737338	0.06324	0.04945	0.03674	0.0018	0.0051	0.0266	0.007822	0.007746	0.007802	0.0047	0.0112739	0.0164	6.279e-16	1.729e-10	2.494e-06	0.7	0.651	0.1045	hdl_mvp	ldl_mvp	tg_mvp	bmi	AaM	mvpHDL_mvpLDL_mvpTG_BMI_AaM
rs7396943	-0.01365	0.001608	0.01817	0.016	-0.032	0.0032	0.003193	0.00316	0.003187	0.0018	0.00443715	0.0063	1.916e-05	0.6107	1.189e-08	1.8e-19	5.52e-13	0.6148	hdl_mvp	ldl_mvp	tg_mvp	bmi	AaM	mvpHDL_mvpLDL_mvpTG_BMI_AaM
rs739742	-0.009847	-0.01616	0.003455	-0.0119	0.0072	-0.0122	0.003407	0.003374	0.003404	0.0018	0.0045682	0.0067	0.003849	1.667e-06	0.3102	1.7e-11	0.115	0.06744	hdl_mvp	ldl_mvp	tg_mvp	bmi	AaM	mvpHDL_mvpLDL_mvpTG_BMI_AaM
rs740077	-0.004108	0.01619	0.008088	-0.0116	0.039	-0.0062	0.003783	0.003745	0.003776	0.0021	0.00513242	0.0074	0.2775	1.542e-05	0.0322	3.9e-08	2.99e-14	0.4048	hdl_mvp	ldl_mvp	tg_mvp	bmi	AaM	mvpHDL_mvpLDL_mvpTG_BMI_AaM
rs740516	-0.003025	0.05135	-0.001825	0.0036	0.0032	0.0097	0.004545	0.004497	0.004536	0.0025	0.00625609	0.0088	0.5057	3.439e-30	0.6874	0.16	0.609	0.2691	hdl_mvp	ldl_mvp	tg_mvp	bmi	AaM	mvpHDL_mvpLDL_mvpTG_BMI_AaM
rs7444298	-0.01069	-0.002814	0.00892	0.0179	0.013	-0.0055	0.003618	0.003581	0.003612	0.002	0.0049572	0.0072	0.003119	0.4319	0.01352	7.8e-19	0.00873	0.4464	hdl_mvp	ldl_mvp	tg_mvp	bmi	AaM	mvpHDL_mvpLDL_mvpTG_BMI_AaM
rs745596	-0.003139	0.005079	0.003261	0.0178	-0.028	-0.0063	0.005875	0.005815	0.005866	0.0032	0.00797029	0.0113	0.5932	0.3823	0.5782	4.2e-08	0.000443	0.5784	hdl_mvp	ldl_mvp	tg_mvp	bmi	AaM	mvpHDL_mvpLDL_mvpTG_BMI_AaM
rs7464067	-0.03743	-0.02737	0.01131	-0.0025	0.0022	0.0023	0.003773	0.003738	0.00377	0.0019	0.00501673	0.0072	3.514e-23	2.451e-13	0.002711	0.18	0.661	0.7454	hdl_mvp	ldl_mvp	tg_mvp	bmi	AaM	mvpHDL_mvpLDL_mvpTG_BMI_AaM
rs7498665	0.009822	0.005292	0.001237	-0.0271	0.011	-0.0043	0.003149	0.003117	0.003146	0.0017	0.0043315	0.0064	0.001811	0.08956	0.6942	5.6e-60	0.0111	0.5024	hdl_mvp	ldl_mvp	tg_mvp	bmi	AaM	mvpHDL_mvpLDL_mvpTG_BMI_AaM
rs7515635	-0.008208	0.0001184	0.00217	0.0091	0.011	-0.0004	0.003163	0.003132	0.00316	0.0016	0.00414902	0.0064	0.009458	0.9698	0.4923	1.8e-08	0.00802	0.9488	hdl_mvp	ldl_mvp	tg_mvp	bmi	AaM	mvpHDL_mvpLDL_mvpTG_BMI_AaM
rs7519259	-0.000681	-0.005613	-0.001621	-0.0125	0.005	0.0168	0.003104	0.003074	0.003101	0.0017	0.00439256	0.0065	0.8264	0.06788	0.6011	3.8e-13	0.255	0.009763	hdl_mvp	ldl_mvp	tg_mvp	bmi	AaM	mvpHDL_mvpLDL_mvpTG_BMI_AaM
rs7528419	-0.04307	0.1576	0.01491	-0.0022	0.0078	0.0072	0.003726	0.003675	0.003723	0.002	0.00516498	0.0075	6.72e-31	1e-200	6.206e-05	0.28	0.131	0.3325	hdl_mvp	ldl_mvp	tg_mvp	bmi	AaM	mvpHDL_mvpLDL_mvpTG_BMI_AaM
rs7531656	-0.004293	-0.0005663	0.00127	0.0195	-0.0032	-0.0126	0.003455	0.003421	0.00345	0.0017	0.00465704	0.0066	0.2141	0.8685	0.7128	7.4e-29	0.492	0.05674	hdl_mvp	ldl_mvp	tg_mvp	bmi	AaM	mvpHDL_mvpLDL_mvpTG_BMI_AaM
rs7550711	0.03747	0.04887	0.008221	-0.0649	0.043	0.058	0.009289	0.009204	0.009286	0.005	0.0127531	0.0179	5.483e-05	1.097e-07	0.376	3.2e-38	0.000747	0.001211	hdl_mvp	ldl_mvp	tg_mvp	bmi	AaM	mvpHDL_mvpLDL_mvpTG_BMI_AaM
rs7551507	-0.006448	-0.00076	0.004131	0.0184	-0.047	-0.0094	0.003118	0.003086	0.003114	0.0016	0.00433368	0.0062	0.03867	0.8055	0.1846	9.3e-30	2.1e-27	0.1337	hdl_mvp	ldl_mvp	tg_mvp	bmi	AaM	mvpHDL_mvpLDL_mvpTG_BMI_AaM
rs7557376	0.004236	-0.007488	-0.008634	0.0033	-0.054	0.0101	0.005091	0.005041	0.005085	0.0027	0.00702668	0.01	0.4054	0.1374	0.08953	0.22	1.53e-14	0.3124	hdl_mvp	ldl_mvp	tg_mvp	bmi	AaM	mvpHDL_mvpLDL_mvpTG_BMI_AaM
rs7557796	-0.006175	0.006211	0.01092	0.016	-0.0094	-0.0041	0.003337	0.003304	0.003333	0.0018	0.00447791	0.0066	0.06421	0.06015	0.001053	2.3e-19	0.0358	0.5304	hdl_mvp	ldl_mvp	tg_mvp	bmi	AaM	mvpHDL_mvpLDL_mvpTG_BMI_AaM
rs7561278	0.003405	-0.002266	-0.00288	0.0159	-0.015	-0.002	0.003948	0.00391	0.003943	0.0021	0.005491	0.0079	0.3885	0.5621	0.4652	5.7e-14	0.0063	0.7982	hdl_mvp	ldl_mvp	tg_mvp	bmi	AaM	mvpHDL_mvpLDL_mvpTG_BMI_AaM
rs7563879	0.00342	-0.004809	-0.005696	-0.0107	0.0091	0.0071	0.003302	0.003269	0.003298	0.0017	0.00438585	0.0064	0.3003	0.1414	0.08417	5.1e-10	0.038	0.2722	hdl_mvp	ldl_mvp	tg_mvp	bmi	AaM	mvpHDL_mvpLDL_mvpTG_BMI_AaM
rs7565059	-0.003187	0.001802	0.0006722	0.009	0.0008	-0.0084	0.00318	0.003149	0.003177	0.0016	0.00434742	0.0063	0.3163	0.5672	0.8324	3.5e-08	0.854	0.1866	hdl_mvp	ldl_mvp	tg_mvp	bmi	AaM	mvpHDL_mvpLDL_mvpTG_BMI_AaM
rs7566220	0.02109	0.02827	0.01182	-0.0014	-0.0066	0.0038	0.003533	0.003497	0.003527	0.0019	0.00471976	0.0069	2.357e-09	6.255e-16	0.0008083	0.44	0.162	0.5828	hdl_mvp	ldl_mvp	tg_mvp	bmi	AaM	mvpHDL_mvpLDL_mvpTG_BMI_AaM
rs7567655	0.008236	-0.007284	0.02809	-0.027	0.0086	0.0168	0.008953	0.008868	0.008948	0.0045	0.01185	0.0167	0.3576	0.4114	0.001692	1.3e-09	0.468	0.313	hdl_mvp	ldl_mvp	tg_mvp	bmi	AaM	mvpHDL_mvpLDL_mvpTG_BMI_AaM
rs7576624	0.01601	0.008546	-0.01052	-0.0567	0.071	0.0392	0.004079	0.00404	0.004075	0.0021	0.00559552	0.0081	8.721e-05	0.03439	0.009834	5.7e-154	6.83e-37	1.394e-06	hdl_mvp	ldl_mvp	tg_mvp	bmi	AaM	mvpHDL_mvpLDL_mvpTG_BMI_AaM
rs7577771	0.00796	0.001843	-0.005861	-0.016	-0.0003	-0.0292	0.004844	0.0048	0.004841	0.0027	0.00797697	0.0098	0.1003	0.701	0.226	5.7e-09	0.97	0.002917	hdl_mvp	ldl_mvp	tg_mvp	bmi	AaM	mvpHDL_mvpLDL_mvpTG_BMI_AaM
rs7599312	-0.006272	-0.002964	0.003141	0.0186	-0.016	-0.0234	0.003737	0.0037	0.003732	0.0019	0.004929	0.0071	0.09325	0.423	0.4001	6.9e-24	0.00117	0.0009419	hdl_mvp	ldl_mvp	tg_mvp	bmi	AaM	mvpHDL_mvpLDL_mvpTG_BMI_AaM
rs7601895	-0.001522	-0.001277	0.002983	0.0149	0.0001	0.0075	0.003543	0.003509	0.00354	0.0019	0.00443232	0.007	0.6674	0.716	0.3995	1.7e-15	0.982	0.2856	hdl_mvp	ldl_mvp	tg_mvp	bmi	AaM	mvpHDL_mvpLDL_mvpTG_BMI_AaM
rs7605368	0.004719	-0.0004656	-0.003308	0.001	0.028	0.0078	0.003755	0.003718	0.003751	0.0021	0.00511955	0.0075	0.2089	0.9003	0.3778	0.65	4.52e-08	0.299	hdl_mvp	ldl_mvp	tg_mvp	bmi	AaM	mvpHDL_mvpLDL_mvpTG_BMI_AaM
rs7607351	-0.0002967	-0.001433	0.000598	0.0119	-0.019	-0.0029	0.003153	0.003122	0.003149	0.0017	0.0043724	0.0063	0.925	0.6462	0.8494	8.4e-12	1.39e-05	0.6428	hdl_mvp	ldl_mvp	tg_mvp	bmi	AaM	mvpHDL_mvpLDL_mvpTG_BMI_AaM
rs7607369	-9.616e-05	-0.006064	-0.008564	0.0117	0.0032	0.0034	0.003181	0.00315	0.003177	0.0016	0.00443919	0.0064	0.9759	0.05419	0.007033	9.3e-13	0.471	0.5947	hdl_mvp	ldl_mvp	tg_mvp	bmi	AaM	mvpHDL_mvpLDL_mvpTG_BMI_AaM
rs761423	-0.004923	-0.004281	0.006264	0.0113	-0.0015	-0.0089	0.003189	0.003159	0.003186	0.0017	0.00441424	0.0065	0.1227	0.1753	0.04929	5.5e-11	0.734	0.1716	hdl_mvp	ldl_mvp	tg_mvp	bmi	AaM	mvpHDL_mvpLDL_mvpTG_BMI_AaM
rs762861	0.003284	-0.01524	-0.03074	-0.0049	0.0069	0.0019	0.003765	0.003729	0.003762	0.0021	0.00518183	0.0074	0.3831	4.374e-05	3.069e-16	0.021	0.183	0.8028	hdl_mvp	ldl_mvp	tg_mvp	bmi	AaM	mvpHDL_mvpLDL_mvpTG_BMI_AaM
rs7640424	-0.005217	0.001996	0.002918	0.0136	-0.01	0.002	0.003446	0.003412	0.003443	0.0018	0.00449795	0.0069	0.1301	0.5585	0.3966	2.3e-14	0.0262	0.768	hdl_mvp	ldl_mvp	tg_mvp	bmi	AaM	mvpHDL_mvpLDL_mvpTG_BMI_AaM
rs7642134	0.009022	-0.00101	-0.01109	-0.0016	-0.044	-0.0043	0.003163	0.003133	0.00316	0.0018	0.00435828	0.0064	0.004347	0.7472	0.0004505	0.38	5.77e-24	0.4976	hdl_mvp	ldl_mvp	tg_mvp	bmi	AaM	mvpHDL_mvpLDL_mvpTG_BMI_AaM
rs7648738	0.009508	0.00671	-0.006354	-0.0088	-0.038	-0.0186	0.004115	0.004077	0.004112	0.0023	0.00576094	0.0084	0.02086	0.09977	0.1223	0.00014	4.22e-11	0.02616	hdl_mvp	ldl_mvp	tg_mvp	bmi	AaM	mvpHDL_mvpLDL_mvpTG_BMI_AaM
rs7652415	0.0108	-0.001753	-0.01214	-0.0156	-0.0021	0.013	0.0045	0.004455	0.004496	0.0026	0.00617993	0.0091	0.01637	0.694	0.006917	9.7e-10	0.734	0.155	hdl_mvp	ldl_mvp	tg_mvp	bmi	AaM	mvpHDL_mvpLDL_mvpTG_BMI_AaM
rs765875	0.003471	-0.003722	-0.00179	0.0121	-0.0003	0.0063	0.003114	0.003082	0.003109	0.0017	0.0037955	0.0063	0.2649	0.2272	0.5649	3e-12	0.937	0.3216	hdl_mvp	ldl_mvp	tg_mvp	bmi	AaM	mvpHDL_mvpLDL_mvpTG_BMI_AaM
rs7674623	0.009472	0.001745	-0.002338	-0.0135	-0.0012	-0.0039	0.003984	0.003944	0.003979	0.0022	0.00527368	0.0078	0.01744	0.6582	0.5568	5.7e-10	0.82	0.6176	hdl_mvp	ldl_mvp	tg_mvp	bmi	AaM	mvpHDL_mvpLDL_mvpTG_BMI_AaM
rs7683836	-0.007221	0.003298	0.008234	0.0114	-0.0025	0.0012	0.00317	0.003138	0.003166	0.0017	0.00460245	0.0069	0.02273	0.2932	0.009296	6.3e-11	0.587	0.8579	hdl_mvp	ldl_mvp	tg_mvp	bmi	AaM	mvpHDL_mvpLDL_mvpTG_BMI_AaM
rs7685048	0.004833	0.002582	0.0003573	0.0101	-0.014	0.0084	0.003099	0.003069	0.003096	0.0017	0.00422189	0.0063	0.1189	0.4002	0.9081	4.1e-09	0.000913	0.1787	hdl_mvp	ldl_mvp	tg_mvp	bmi	AaM	mvpHDL_mvpLDL_mvpTG_BMI_AaM
rs7694732	0.002102	0.0006007	-0.001896	0.0099	-0.008	0.0051	0.003138	0.003106	0.003133	0.0017	0.00425685	0.0063	0.5029	0.8467	0.5451	8.7e-09	0.0602	0.4152	hdl_mvp	ldl_mvp	tg_mvp	bmi	AaM	mvpHDL_mvpLDL_mvpTG_BMI_AaM
rs769674	-0.005796	-0.006248	0.005658	0.0135	-0.0075	0.0138	0.00338	0.003348	0.003377	0.0018	0.0045731	0.0068	0.08641	0.06199	0.09387	2.2e-13	0.101	0.04339	hdl_mvp	ldl_mvp	tg_mvp	bmi	AaM	mvpHDL_mvpLDL_mvpTG_BMI_AaM
rs7702033	-0.01054	0.002242	0.005169	0.0105	0.001	0.0014	0.003293	0.003261	0.00329	0.0018	0.00441971	0.0065	0.001367	0.4918	0.1161	8.2e-09	0.821	0.8315	hdl_mvp	ldl_mvp	tg_mvp	bmi	AaM	mvpHDL_mvpLDL_mvpTG_BMI_AaM
rs7715256	-0.002656	0.001673	0.002222	0.0166	-0.028	-0.01	0.003117	0.003086	0.003113	0.0016	0.00428445	0.0063	0.3942	0.5876	0.4754	2.2e-24	6.35e-11	0.1106	hdl_mvp	ldl_mvp	tg_mvp	bmi	AaM	mvpHDL_mvpLDL_mvpTG_BMI_AaM
rs7719067	-0.002687	0.001568	0.002303	0.0172	-0.028	-0.0103	0.003112	0.003081	0.003108	0.0017	0.00425685	0.0063	0.3879	0.6109	0.4586	3.1e-23	4.78e-11	0.1016	hdl_mvp	ldl_mvp	tg_mvp	bmi	AaM	mvpHDL_mvpLDL_mvpTG_BMI_AaM
rs7727781	-0.0009018	-0.002363	0.002045	0.0097	-0.0057	-0.0011	0.003214	0.003183	0.00321	0.0017	0.00447743	0.007	0.779	0.4579	0.524	1.9e-08	0.203	0.8746	hdl_mvp	ldl_mvp	tg_mvp	bmi	AaM	mvpHDL_mvpLDL_mvpTG_BMI_AaM
rs7730004	0.004156	0.004742	-0.005231	-0.0148	0.031	-0.0091	0.003568	0.003532	0.003562	0.0018	0.00447779	0.0067	0.2441	0.1793	0.142	9.1e-16	4.42e-12	0.1719	hdl_mvp	ldl_mvp	tg_mvp	bmi	AaM	mvpHDL_mvpLDL_mvpTG_BMI_AaM
rs7730898	0.01778	-0.00594	-0.008363	-0.0168	0.014	-0.0015	0.003565	0.003529	0.003559	0.0018	0.00475851	0.0069	6.078e-07	0.09234	0.01878	4.5e-20	0.00326	0.8314	hdl_mvp	ldl_mvp	tg_mvp	bmi	AaM	mvpHDL_mvpLDL_mvpTG_BMI_AaM
rs7757654	0.004487	-0.001779	-0.002692	-0.0016	0.034	-0.0169	0.003383	0.00335	0.003379	0.0019	0.00467639	0.0068	0.1847	0.5954	0.4257	0.39	3.58e-13	0.01316	hdl_mvp	ldl_mvp	tg_mvp	bmi	AaM	mvpHDL_mvpLDL_mvpTG_BMI_AaM
rs7760082	-0.008195	0.002113	0.002542	0.0122	0.0008	0.0033	0.003321	0.003289	0.003318	0.0018	0.00456878	0.0067	0.0136	0.5205	0.4435	2.9e-11	0.861	0.6236	hdl_mvp	ldl_mvp	tg_mvp	bmi	AaM	mvpHDL_mvpLDL_mvpTG_BMI_AaM
rs7761673	-0.002127	0.00373	0.005185	0.0126	-0.0045	-0.0034	0.003859	0.003822	0.003855	0.0021	0.00524595	0.0077	0.5814	0.329	0.1786	1.9e-09	0.391	0.6629	hdl_mvp	ldl_mvp	tg_mvp	bmi	AaM	mvpHDL_mvpLDL_mvpTG_BMI_AaM
rs7773420	0.0006147	0.002542	0.001071	-0.0037	0.04	-0.0071	0.003828	0.003789	0.003821	0.0021	0.00524293	0.0077	0.8724	0.5023	0.7792	0.087	2.36e-14	0.3581	hdl_mvp	ldl_mvp	tg_mvp	bmi	AaM	mvpHDL_mvpLDL_mvpTG_BMI_AaM
rs7780752	0.001716	0.01067	0.0028	-0.0139	0.025	0.0081	0.003357	0.003325	0.003354	0.0018	0.00440072	0.0065	0.6091	0.00133	0.4037	1e-14	1.34e-08	0.213	hdl_mvp	ldl_mvp	tg_mvp	bmi	AaM	mvpHDL_mvpLDL_mvpTG_BMI_AaM
rs7784465	0.004741	-0.003394	-0.002305	-0.0164	0.0048	-0.0049	0.004539	0.004493	0.004536	0.0025	0.00628455	0.0094	0.2963	0.4499	0.6112	1.1e-10	0.445	0.599	hdl_mvp	ldl_mvp	tg_mvp	bmi	AaM	mvpHDL_mvpLDL_mvpTG_BMI_AaM
rs7796080	0.01258	-0.001271	-0.003253	-0.0132	-0.017	-0.0024	0.003575	0.003541	0.003572	0.002	0.0048257	0.0072	0.0004329	0.7196	0.3625	1.4e-11	0.000427	0.7358	hdl_mvp	ldl_mvp	tg_mvp	bmi	AaM	mvpHDL_mvpLDL_mvpTG_BMI_AaM
rs7802342	0.002404	-0.006312	-0.006968	-0.0121	0.0043	-0.0103	0.003391	0.003357	0.003386	0.0019	0.004847	0.0075	0.4784	0.06005	0.0396	3.1e-10	0.375	0.1717	hdl_mvp	ldl_mvp	tg_mvp	bmi	AaM	mvpHDL_mvpLDL_mvpTG_BMI_AaM
rs7805441	-0.0001854	0.0001162	0.003133	-0.0109	0.017	-0.0008	0.003185	0.003153	0.003181	0.0017	0.00427644	0.0062	0.9536	0.9706	0.3247	3.4e-10	7.03e-05	0.898	hdl_mvp	ldl_mvp	tg_mvp	bmi	AaM	mvpHDL_mvpLDL_mvpTG_BMI_AaM
rs7815086	-0.02174	-0.0001303	0.02383	0.0073	-0.0059	0.003	0.003578	0.003543	0.003572	0.002	0.00501066	0.0072	1.231e-09	0.9707	2.547e-11	0.00028	0.239	0.6805	hdl_mvp	ldl_mvp	tg_mvp	bmi	AaM	mvpHDL_mvpLDL_mvpTG_BMI_AaM
rs783521	8.706e-05	0.0008793	5.384e-05	0.0037	-0.03	-0.0047	0.00316	0.003128	0.003155	0.0017	0.0043207	0.0063	0.978	0.7786	0.9864	0.033	3.83e-12	0.4502	hdl_mvp	ldl_mvp	tg_mvp	bmi	AaM	mvpHDL_mvpLDL_mvpTG_BMI_AaM
rs784257	0.004563	-0.002352	-0.00244	-0.0125	0.019	-0.0062	0.004246	0.004204	0.004241	0.0022	0.00547595	0.0082	0.2826	0.5759	0.5651	2.2e-08	0.000521	0.4466	hdl_mvp	ldl_mvp	tg_mvp	bmi	AaM	mvpHDL_mvpLDL_mvpTG_BMI_AaM
rs7844647	-0.009054	0.001438	0.01156	0.0123	-0.012	-0.0083	0.003604	0.003568	0.003598	0.0018	0.0047768	0.0072	0.01199	0.687	0.00131	2.8e-11	0.012	0.2474	hdl_mvp	ldl_mvp	tg_mvp	bmi	AaM	mvpHDL_mvpLDL_mvpTG_BMI_AaM
rs784944	-0.004777	0.002	0.0009148	0.0122	-0.0099	0.0214	0.003733	0.003697	0.003729	0.0019	0.00489904	0.0072	0.2007	0.5885	0.8062	3.9e-10	0.0433	0.003123	hdl_mvp	ldl_mvp	tg_mvp	bmi	AaM	mvpHDL_mvpLDL_mvpTG_BMI_AaM
rs7865157	-0.005099	-0.003121	0.005696	-0.0177	0.018	0.008	0.005287	0.005237	0.005282	0.0028	0.00728657	0.0114	0.3349	0.5513	0.2809	3.7e-10	0.0135	0.4802	hdl_mvp	ldl_mvp	tg_mvp	bmi	AaM	mvpHDL_mvpLDL_mvpTG_BMI_AaM
rs7869771	-0.004859	-0.002296	0.001743	0.014	0.0005	-0.0234	0.003447	0.003413	0.003443	0.0019	0.00468454	0.0071	0.1587	0.5011	0.6128	4.9e-13	0.915	0.0009523	hdl_mvp	ldl_mvp	tg_mvp	bmi	AaM	mvpHDL_mvpLDL_mvpTG_BMI_AaM
rs7871866	0.003941	-2.734e-05	-0.01481	-0.0187	0.024	-0.0112	0.004652	0.004607	0.004646	0.0024	0.0061049	0.0091	0.3969	0.9953	0.001431	2.3e-14	8.45e-05	0.2167	hdl_mvp	ldl_mvp	tg_mvp	bmi	AaM	mvpHDL_mvpLDL_mvpTG_BMI_AaM
rs7874181	-0.003529	0.005848	-0.001227	-0.0131	0.0056	-0.0131	0.00463	0.004583	0.004623	0.0024	0.005869	0.0087	0.446	0.2019	0.7906	5e-08	0.34	0.1299	hdl_mvp	ldl_mvp	tg_mvp	bmi	AaM	mvpHDL_mvpLDL_mvpTG_BMI_AaM
rs7893571	-0.001493	-0.0005217	-1.488e-05	-0.0136	-0.0003	0.0016	0.003357	0.003325	0.003353	0.0018	0.00434865	0.007	0.6565	0.8753	0.9965	1.8e-13	0.945	0.8128	hdl_mvp	ldl_mvp	tg_mvp	bmi	AaM	mvpHDL_mvpLDL_mvpTG_BMI_AaM
rs7895205	-0.008086	0.004752	0.006135	0.0117	-0.0018	0.0026	0.003623	0.003588	0.003618	0.002	0.00509745	0.0074	0.02563	0.1853	0.08992	6e-09	0.724	0.7291	hdl_mvp	ldl_mvp	tg_mvp	bmi	AaM	mvpHDL_mvpLDL_mvpTG_BMI_AaM
rs7899106	0.009095	-0.00191	-0.01792	-0.0331	0.026	0.0158	0.007257	0.007187	0.007252	0.0037	0.009788	0.0148	0.2101	0.7904	0.01346	1e-18	0.0079	0.2837	hdl_mvp	ldl_mvp	tg_mvp	bmi	AaM	mvpHDL_mvpLDL_mvpTG_BMI_AaM
rs7903146	-0.005297	-0.005585	-0.01101	0.0181	-0.015	-0.0364	0.003375	0.003341	0.003372	0.0018	0.00459974	0.0069	0.1165	0.09458	0.001097	1.3e-23	0.00111	1.381e-07	hdl_mvp	ldl_mvp	tg_mvp	bmi	AaM	mvpHDL_mvpLDL_mvpTG_BMI_AaM
rs7927401	0.02151	0.00295	-0.008322	-0.0043	0.0051	-0.0094	0.00365	0.003614	0.003646	0.002	0.0049616	0.0075	3.782e-09	0.4143	0.02248	0.032	0.304	0.2064	hdl_mvp	ldl_mvp	tg_mvp	bmi	AaM	mvpHDL_mvpLDL_mvpTG_BMI_AaM
rs7928810	0.003262	-0.003726	0.001622	-0.0121	0.0059	-0.0055	0.003295	0.003263	0.003291	0.0017	0.0044511	0.0064	0.3222	0.2534	0.6221	4.5e-13	0.185	0.3908	hdl_mvp	ldl_mvp	tg_mvp	bmi	AaM	mvpHDL_mvpLDL_mvpTG_BMI_AaM
rs7933205	0.004553	-0.005783	-0.002563	-0.0116	0.0007	0.0046	0.003767	0.003729	0.003761	0.0021	0.00506131	0.0076	0.2268	0.121	0.4957	3.2e-08	0.89	0.5423	hdl_mvp	ldl_mvp	tg_mvp	bmi	AaM	mvpHDL_mvpLDL_mvpTG_BMI_AaM
rs7940866	0.009524	0.004238	-0.0002832	-0.0141	0.0013	0.0015	0.003159	0.003128	0.003156	0.0018	0.00418359	0.0062	0.002575	0.1755	0.9285	1.4e-15	0.756	0.8106	hdl_mvp	ldl_mvp	tg_mvp	bmi	AaM	mvpHDL_mvpLDL_mvpTG_BMI_AaM
rs7947143	0.0041	-0.009938	-0.002249	0.018	0.0099	-0.0006	0.004316	0.004271	0.004309	0.0024	0.00580107	0.0086	0.3422	0.01999	0.6017	2.4e-14	0.0879	0.9445	hdl_mvp	ldl_mvp	tg_mvp	bmi	AaM	mvpHDL_mvpLDL_mvpTG_BMI_AaM
rs7948120	-0.003397	0.004112	0.00077	0.0132	-0.018	0.0066	0.003677	0.003641	0.003671	0.0019	0.00498239	0.0073	0.3555	0.2588	0.8339	7.3e-12	0.000303	0.366	hdl_mvp	ldl_mvp	tg_mvp	bmi	AaM	mvpHDL_mvpLDL_mvpTG_BMI_AaM
rs7952757	-0.007326	0.003584	0.007703	0.0109	-0.0047	0.004	0.003415	0.003382	0.003412	0.0019	0.00471644	0.0071	0.03194	0.2894	0.02398	4.6e-09	0.319	0.5723	hdl_mvp	ldl_mvp	tg_mvp	bmi	AaM	mvpHDL_mvpLDL_mvpTG_BMI_AaM
rs7954144	-0.02523	-0.001888	-0.002028	-0.0088	-0.019	0.0102	0.00312	0.003091	0.003117	0.0016	0.00428484	0.0062	6.171e-16	0.5414	0.5154	6.7e-08	9.24e-06	0.09934	hdl_mvp	ldl_mvp	tg_mvp	bmi	AaM	mvpHDL_mvpLDL_mvpTG_BMI_AaM
rs7967402	-0.002292	-0.001465	0.003276	-0.0126	0.013	0.0076	0.004178	0.004136	0.004172	0.0023	0.00580792	0.0083	0.5833	0.7231	0.4324	4.4e-08	0.0252	0.3592	hdl_mvp	ldl_mvp	tg_mvp	bmi	AaM	mvpHDL_mvpLDL_mvpTG_BMI_AaM
rs7970953	0.004886	0.004867	0.00531	-0.0135	0.013	0.0121	0.003518	0.003483	0.003513	0.0018	0.00459867	0.0069	0.1649	0.1623	0.1306	9.8e-14	0.0047	0.08076	hdl_mvp	ldl_mvp	tg_mvp	bmi	AaM	mvpHDL_mvpLDL_mvpTG_BMI_AaM
rs7973955	0.004754	-0.0003364	-0.0009262	0.0126	-0.005	-0.0015	0.003453	0.003419	0.00345	0.0019	0.00487439	0.0074	0.1685	0.9216	0.7883	3.7e-11	0.305	0.8389	hdl_mvp	ldl_mvp	tg_mvp	bmi	AaM	mvpHDL_mvpLDL_mvpTG_BMI_AaM
rs8007097	-0.00384	-0.002222	-0.0006849	0.0101	-0.0048	-0.0136	0.003195	0.003163	0.003191	0.0017	0.00435152	0.0065	0.2294	0.4824	0.8301	7.2e-09	0.27	0.03555	hdl_mvp	ldl_mvp	tg_mvp	bmi	AaM	mvpHDL_mvpLDL_mvpTG_BMI_AaM
rs802460	0.001339	-0.003048	-0.0006869	-0.0107	0.0026	-0.0066	0.003243	0.003212	0.00324	0.0018	0.00450677	0.0065	0.6797	0.3426	0.8321	2.8e-09	0.564	0.3089	hdl_mvp	ldl_mvp	tg_mvp	bmi	AaM	mvpHDL_mvpLDL_mvpTG_BMI_AaM
rs8027177	-0.002157	-0.001042	0.0006628	0.0027	-0.037	0.0092	0.003171	0.003139	0.003167	0.0017	0.00430423	0.0063	0.4963	0.7401	0.8342	0.1	8.24e-18	0.1441	hdl_mvp	ldl_mvp	tg_mvp	bmi	AaM	mvpHDL_mvpLDL_mvpTG_BMI_AaM
rs8033995	0.01501	0.004537	-0.01585	0.0166	-0.022	0.0142	0.005317	0.00526	0.005307	0.0029	0.00735522	0.0107	0.00476	0.3885	0.002825	1.4e-08	0.00278	0.1856	hdl_mvp	ldl_mvp	tg_mvp	bmi	AaM	mvpHDL_mvpLDL_mvpTG_BMI_AaM
rs8036040	0.004672	0.001265	-0.004522	-0.0109	0.011	0.0047	0.003112	0.00308	0.003107	0.0017	0.00461718	0.0068	0.1333	0.6814	0.1456	2.7e-10	0.0172	0.4908	hdl_mvp	ldl_mvp	tg_mvp	bmi	AaM	mvpHDL_mvpLDL_mvpTG_BMI_AaM
rs8047395	0.01854	0.005029	-0.01624	-0.0642	0.039	0.0494	0.003154	0.003123	0.003151	0.0017	0.0043724	0.0062	4.197e-09	0.1073	2.551e-07	1e-200	4.68e-19	2.068e-15	hdl_mvp	ldl_mvp	tg_mvp	bmi	AaM	mvpHDL_mvpLDL_mvpTG_BMI_AaM
rs8070463	-0.01695	-0.01277	0.01835	0.0054	0.013	-0.0109	0.003082	0.003052	0.003079	0.0016	0.00439094	0.0063	3.792e-08	2.858e-05	2.503e-09	0.00095	0.00307	0.08172	hdl_mvp	ldl_mvp	tg_mvp	bmi	AaM	mvpHDL_mvpLDL_mvpTG_BMI_AaM
rs8071182	0.01258	0.003011	-0.007843	-0.0133	0.0005	0.011	0.004075	0.004035	0.00407	0.0022	0.00603768	0.0087	0.002023	0.4555	0.05398	2.1e-09	0.934	0.2076	hdl_mvp	ldl_mvp	tg_mvp	bmi	AaM	mvpHDL_mvpLDL_mvpTG_BMI_AaM
rs8075273	-0.003023	0.005448	0.009479	0.0133	0.0026	-0.0101	0.003477	0.003443	0.003472	0.0018	0.00479938	0.0069	0.3846	0.1136	0.006337	3.7e-13	0.588	0.1466	hdl_mvp	ldl_mvp	tg_mvp	bmi	AaM	mvpHDL_mvpLDL_mvpTG_BMI_AaM
rs8081039	0.001702	0.01209	0.001311	-0.0233	0.0079	-0.0033	0.00708	0.007008	0.007065	0.0038	0.0090177	0.0127	0.81	0.08443	0.8528	6.1e-10	0.381	0.7958	hdl_mvp	ldl_mvp	tg_mvp	bmi	AaM	mvpHDL_mvpLDL_mvpTG_BMI_AaM
rs8089514	0.002923	0.002087	3.046e-05	-0.0126	0.0023	-0.0031	0.003338	0.003306	0.003336	0.0019	0.0046385	0.0068	0.3813	0.5278	0.9927	1.1e-11	0.62	0.6447	hdl_mvp	ldl_mvp	tg_mvp	bmi	AaM	mvpHDL_mvpLDL_mvpTG_BMI_AaM
rs808966	-0.005487	0.0008493	0.01225	0.012	-0.005	0.0021	0.003711	0.003674	0.003706	0.0019	0.00489458	0.0075	0.1393	0.8172	0.000945	2.7e-10	0.307	0.7771	hdl_mvp	ldl_mvp	tg_mvp	bmi	AaM	mvpHDL_mvpLDL_mvpTG_BMI_AaM
rs8092503	0.004162	0.007581	-0.0005025	-0.0165	0.012	0.0036	0.003744	0.003707	0.00374	0.0019	0.00514996	0.0078	0.2663	0.04085	0.8931	2.3e-17	0.0198	0.6486	hdl_mvp	ldl_mvp	tg_mvp	bmi	AaM	mvpHDL_mvpLDL_mvpTG_BMI_AaM
rs8093249	0.02651	0.01755	0.0001224	-0.0023	0.0013	0.0153	0.004517	0.004473	0.004513	0.0023	0.00601896	0.0091	4.402e-09	8.747e-05	0.9784	0.33	0.829	0.09381	hdl_mvp	ldl_mvp	tg_mvp	bmi	AaM	mvpHDL_mvpLDL_mvpTG_BMI_AaM
rs8097672	0.006029	-0.003871	-0.005247	-0.02	0.0066	0.0009	0.00451	0.004467	0.004507	0.0025	0.00600837	0.0088	0.1813	0.3862	0.2443	8.4e-16	0.272	0.9176	hdl_mvp	ldl_mvp	tg_mvp	bmi	AaM	mvpHDL_mvpLDL_mvpTG_BMI_AaM
rs8107967	-0.01617	0.000116	0.01837	0.0054	0.005	-0.0022	0.003181	0.00315	0.003177	0.0018	0.00442035	0.0063	3.72e-07	0.9706	7.428e-09	0.0023	0.258	0.7293	hdl_mvp	ldl_mvp	tg_mvp	bmi	AaM	mvpHDL_mvpLDL_mvpTG_BMI_AaM
rs8123881	0.00187	0.006649	0.001372	-0.0196	0.025	0.0076	0.005152	0.005104	0.005149	0.0024	0.00652695	0.0102	0.7166	0.1927	0.79	4.4e-16	0.000128	0.4551	hdl_mvp	ldl_mvp	tg_mvp	bmi	AaM	mvpHDL_mvpLDL_mvpTG_BMI_AaM
rs813301	-0.01082	-0.002849	0.01033	-0.0017	-0.029	-0.0167	0.003231	0.003198	0.003227	0.0018	0.00428724	0.0065	0.0008078	0.3731	0.001367	0.35	1.34e-11	0.009979	hdl_mvp	ldl_mvp	tg_mvp	bmi	AaM	mvpHDL_mvpLDL_mvpTG_BMI_AaM
rs8136272	0.002369	-0.008003	-0.001878	0.0017	0.035	-0.0082	0.003513	0.003478	0.003508	0.002	0.00484819	0.0073	0.5	0.02137	0.5925	0.4	5.23e-13	0.2652	hdl_mvp	ldl_mvp	tg_mvp	bmi	AaM	mvpHDL_mvpLDL_mvpTG_BMI_AaM
rs8176786	0.01004	-0.00113	-0.0015	-0.0216	0.02	0.009	0.00709	0.007023	0.007087	0.004	0.0102221	0.0162	0.1569	0.8722	0.8324	5e-08	0.0504	0.5798	hdl_mvp	ldl_mvp	tg_mvp	bmi	AaM	mvpHDL_mvpLDL_mvpTG_BMI_AaM
rs818524	0.003791	0.007431	-0.001584	-0.0106	0.0019	-0.0114	0.003453	0.003419	0.003449	0.0019	0.00481272	0.0072	0.2723	0.02974	0.646	3.4e-08	0.693	0.1123	hdl_mvp	ldl_mvp	tg_mvp	bmi	AaM	mvpHDL_mvpLDL_mvpTG_BMI_AaM
rs8192675	0.008335	0.0002568	-0.01271	-0.0152	0.001	-0.0105	0.003432	0.003399	0.003429	0.0018	0.00486068	0.0071	0.01515	0.9398	0.0002101	1.4e-17	0.837	0.1379	hdl_mvp	ldl_mvp	tg_mvp	bmi	AaM	mvpHDL_mvpLDL_mvpTG_BMI_AaM
rs821466	0.02429	0.009165	0.001654	-0.0022	-0.0055	-0.0043	0.003306	0.003273	0.003301	0.0018	0.00465109	0.0074	2.004e-13	0.00511	0.6163	0.24	0.237	0.5591	hdl_mvp	ldl_mvp	tg_mvp	bmi	AaM	mvpHDL_mvpLDL_mvpTG_BMI_AaM
rs825680	-0.005806	-0.006771	0.001887	0.0104	0.01	-0.0033	0.003362	0.003329	0.003358	0.0018	0.00459403	0.007	0.08419	0.042	0.5742	6.7e-09	0.0295	0.6385	hdl_mvp	ldl_mvp	tg_mvp	bmi	AaM	mvpHDL_mvpLDL_mvpTG_BMI_AaM
rs838912	0.03028	0.005213	0.00339	-0.0005	-0.0045	-0.0026	0.003114	0.003084	0.003111	0.0017	0.00422644	0.0062	2.388e-22	0.09094	0.2759	0.77	0.287	0.6752	hdl_mvp	ldl_mvp	tg_mvp	bmi	AaM	mvpHDL_mvpLDL_mvpTG_BMI_AaM
rs842564	0.002493	0.004291	-0.0009358	-0.0069	0.039	-0.0043	0.003922	0.003884	0.003918	0.0022	0.00560468	0.0084	0.525	0.2692	0.8112	0.0016	3.44e-12	0.6092	hdl_mvp	ldl_mvp	tg_mvp	bmi	AaM	mvpHDL_mvpLDL_mvpTG_BMI_AaM
rs845084	0.005051	-0.003267	-0.006213	-0.014	0.024	0.0061	0.003548	0.003514	0.003544	0.002	0.00481091	0.0073	0.1546	0.3525	0.07954	1.3e-12	6.08e-07	0.4036	hdl_mvp	ldl_mvp	tg_mvp	bmi	AaM	mvpHDL_mvpLDL_mvpTG_BMI_AaM
rs845193	-0.001558	-0.004206	0.001989	-0.0061	0.029	0.0001	0.00358	0.003545	0.003575	0.002	0.00501354	0.0073	0.6634	0.2354	0.578	0.0022	7.28e-09	0.9943	hdl_mvp	ldl_mvp	tg_mvp	bmi	AaM	mvpHDL_mvpLDL_mvpTG_BMI_AaM
rs849135	-0.002311	0.0007915	0.008864	-0.0109	-0.012	-0.0224	0.003089	0.003057	0.003084	0.0016	0.00432431	0.0062	0.4543	0.7957	0.004049	2e-11	0.00552	0.0002824	hdl_mvp	ldl_mvp	tg_mvp	bmi	AaM	mvpHDL_mvpLDL_mvpTG_BMI_AaM
rs852056	-0.003882	-0.004674	-0.0004209	0.0128	-0.033	-0.0098	0.003677	0.00364	0.003673	0.002	0.0049955	0.0073	0.2911	0.1992	0.9088	1.8e-10	3.95e-11	0.1786	hdl_mvp	ldl_mvp	tg_mvp	bmi	AaM	mvpHDL_mvpLDL_mvpTG_BMI_AaM
rs852069	-0.004284	-0.002858	0.001647	0.0097	-0.035	-0.0057	0.003186	0.003155	0.003183	0.0018	0.00435019	0.0064	0.1788	0.3651	0.6049	5.9e-08	8.58e-16	0.3766	hdl_mvp	ldl_mvp	tg_mvp	bmi	AaM	mvpHDL_mvpLDL_mvpTG_BMI_AaM
rs857601	-0.001948	-0.002158	-0.0007509	-0.0104	-0.002	-0.0114	0.003524	0.003489	0.00352	0.0019	0.00458952	0.0068	0.5804	0.5363	0.8311	3e-08	0.663	0.09479	hdl_mvp	ldl_mvp	tg_mvp	bmi	AaM	mvpHDL_mvpLDL_mvpTG_BMI_AaM
rs865809	-0.0139	-0.004903	0.007745	0.0127	-0.035	0.0067	0.003815	0.003777	0.003811	0.002	0.00520663	0.0076	0.0002684	0.1942	0.04212	5.4e-10	1.79e-11	0.3762	hdl_mvp	ldl_mvp	tg_mvp	bmi	AaM	mvpHDL_mvpLDL_mvpTG_BMI_AaM
rs868150	-0.01457	-0.003842	0.004551	-0.0096	-0.0014	-0.0084	0.00334	0.003308	0.003337	0.0017	0.00454386	0.0065	1.284e-05	0.2455	0.1726	1.2e-08	0.758	0.1957	hdl_mvp	ldl_mvp	tg_mvp	bmi	AaM	mvpHDL_mvpLDL_mvpTG_BMI_AaM
rs875750	-0.001335	0.00472	0.002045	0.0023	-0.026	0.0104	0.003134	0.003103	0.00313	0.0017	0.00421661	0.0064	0.6702	0.1282	0.5134	0.18	7e-10	0.1025	hdl_mvp	ldl_mvp	tg_mvp	bmi	AaM	mvpHDL_mvpLDL_mvpTG_BMI_AaM
rs878825	0.03433	0.01267	0.01169	-0.004	-0.0022	-0.0099	0.003889	0.003851	0.003885	0.0022	0.00531622	0.0076	1.082e-18	0.001003	0.002626	0.069	0.679	0.1956	hdl_mvp	ldl_mvp	tg_mvp	bmi	AaM	mvpHDL_mvpLDL_mvpTG_BMI_AaM
rs879620	0.009306	5.758e-05	-0.01157	-0.0231	0.012	-0.0024	0.00322	0.003188	0.003215	0.0018	0.00433434	0.0066	0.003849	0.9856	0.0003202	5.3e-38	0.00563	0.7122	hdl_mvp	ldl_mvp	tg_mvp	bmi	AaM	mvpHDL_mvpLDL_mvpTG_BMI_AaM
rs883208	0.00285	0.004295	-0.004276	-0.0066	0.03	0.0088	0.003825	0.003787	0.00382	0.002	0.00505147	0.0072	0.4562	0.2567	0.263	0.00069	2.87e-09	0.2267	hdl_mvp	ldl_mvp	tg_mvp	bmi	AaM	mvpHDL_mvpLDL_mvpTG_BMI_AaM
rs883238	-0.001982	-0.001391	0.0007614	0.005	-0.033	0.004	0.003584	0.003547	0.003578	0.0019	0.0047669	0.0069	0.5804	0.6949	0.8315	0.011	4.43e-12	0.5609	hdl_mvp	ldl_mvp	tg_mvp	bmi	AaM	mvpHDL_mvpLDL_mvpTG_BMI_AaM
rs889398	-0.01109	0.002034	0.01836	0.0196	-0.052	0.014	0.003243	0.00321	0.003238	0.0016	0.00435741	0.0063	0.000624	0.5263	1.439e-08	1.3e-32	7.9e-33	0.0258	hdl_mvp	ldl_mvp	tg_mvp	bmi	AaM	mvpHDL_mvpLDL_mvpTG_BMI_AaM
rs895330	-0.00237	-0.002288	-0.003095	0.0201	-0.0084	0.0164	0.003933	0.003893	0.003929	0.0023	0.00579227	0.0084	0.5468	0.5568	0.4309	5.5e-19	0.147	0.05045	hdl_mvp	ldl_mvp	tg_mvp	bmi	AaM	mvpHDL_mvpLDL_mvpTG_BMI_AaM
rs896183	0.003868	0.001585	-0.0004272	-0.0102	0.0007	-0.0001	0.003294	0.003262	0.003292	0.0017	0.00431065	0.0069	0.2403	0.627	0.8967	2.3e-09	0.871	0.9877	hdl_mvp	ldl_mvp	tg_mvp	bmi	AaM	mvpHDL_mvpLDL_mvpTG_BMI_AaM
rs897356	-0.001129	0.001813	-0.001078	0.0109	-0.013	-0.0099	0.003154	0.003123	0.00315	0.0018	0.00431685	0.0063	0.7202	0.5615	0.7321	4.3e-10	0.0026	0.1174	hdl_mvp	ldl_mvp	tg_mvp	bmi	AaM	mvpHDL_mvpLDL_mvpTG_BMI_AaM
rs901630	-0.009777	-0.0008826	0.00754	0.0146	0.0095	0.0123	0.003163	0.003132	0.00316	0.0017	0.00439887	0.0064	0.001994	0.7781	0.01702	1.9e-18	0.0308	0.05379	hdl_mvp	ldl_mvp	tg_mvp	bmi	AaM	mvpHDL_mvpLDL_mvpTG_BMI_AaM
rs903959	0.0004356	0.001087	-0.005475	-0.0106	-0.0089	0.0251	0.003226	0.003195	0.003223	0.0018	0.00441259	0.0064	0.8926	0.7336	0.08938	1.6e-09	0.0437	8.296e-05	hdl_mvp	ldl_mvp	tg_mvp	bmi	AaM	mvpHDL_mvpLDL_mvpTG_BMI_AaM
rs913199	0.001862	-0.002017	-0.0007213	-0.0069	0.024	0.0055	0.003092	0.003062	0.003089	0.0017	0.00434618	0.0064	0.5471	0.51	0.8154	7.3e-05	3.35e-08	0.3924	hdl_mvp	ldl_mvp	tg_mvp	bmi	AaM	mvpHDL_mvpLDL_mvpTG_BMI_AaM
rs913588	-0.001853	-0.007413	-0.003249	-0.001	0.037	0.0015	0.003072	0.003041	0.003068	0.0017	0.00428467	0.0062	0.5464	0.01479	0.2895	0.56	5.85e-18	0.8097	hdl_mvp	ldl_mvp	tg_mvp	bmi	AaM	mvpHDL_mvpLDL_mvpTG_BMI_AaM
rs913819	-0.0009463	-0.004007	-0.002123	-0.0026	-0.024	-0.0109	0.00318	0.003148	0.003175	0.0017	0.00435422	0.0068	0.766	0.2031	0.5037	0.13	3.55e-08	0.1095	hdl_mvp	ldl_mvp	tg_mvp	bmi	AaM	mvpHDL_mvpLDL_mvpTG_BMI_AaM
rs925421	-0.0003726	0.00399	0.004797	0.0116	-0.015	0.0143	0.003631	0.003595	0.003627	0.002	0.00494329	0.0075	0.9183	0.2671	0.1859	5.8e-09	0.00241	0.05557	hdl_mvp	ldl_mvp	tg_mvp	bmi	AaM	mvpHDL_mvpLDL_mvpTG_BMI_AaM
rs9294260	7.658e-05	-0.002373	-0.003382	-0.0147	-0.0086	0.0135	0.003188	0.003157	0.003185	0.0016	0.00428801	0.0062	0.9808	0.4522	0.2883	1.8e-19	0.0449	0.03043	hdl_mvp	ldl_mvp	tg_mvp	bmi	AaM	mvpHDL_mvpLDL_mvpTG_BMI_AaM
rs9296723	0.009403	0.003981	-0.003395	-0.0106	0.0005	0.007	0.003343	0.00331	0.00334	0.0018	0.00410265	0.0065	0.004916	0.2291	0.3094	4e-09	0.903	0.2788	hdl_mvp	ldl_mvp	tg_mvp	bmi	AaM	mvpHDL_mvpLDL_mvpTG_BMI_AaM
rs9297994	0.003585	0.02742	0.02176	0.0028	-0.004	0.0189	0.003297	0.003264	0.003294	0.0018	0.00442482	0.0065	0.2769	4.419e-17	3.93e-11	0.12	0.366	0.003825	hdl_mvp	ldl_mvp	tg_mvp	bmi	AaM	mvpHDL_mvpLDL_mvpTG_BMI_AaM
rs929866	0.001612	0.02409	0.01054	0.0134	-0.0087	0.0084	0.003358	0.003326	0.003355	0.0018	0.00458934	0.0067	0.6312	4.41e-13	0.001686	2.1e-14	0.058	0.2115	hdl_mvp	ldl_mvp	tg_mvp	bmi	AaM	mvpHDL_mvpLDL_mvpTG_BMI_AaM
rs930295	-0.008536	-0.00265	0.004886	0.0211	-0.0064	0.015	0.004244	0.0042	0.004237	0.0023	0.00571771	0.0084	0.0443	0.5282	0.2488	1e-19	0.263	0.07454	hdl_mvp	ldl_mvp	tg_mvp	bmi	AaM	mvpHDL_mvpLDL_mvpTG_BMI_AaM
rs9310564	0.00475	0.0004599	-0.001231	0.0001	0.029	-0.0113	0.00318	0.003148	0.003176	0.0018	0.00448147	0.0069	0.1353	0.8839	0.6983	0.94	9.73e-11	0.1007	hdl_mvp	ldl_mvp	tg_mvp	bmi	AaM	mvpHDL_mvpLDL_mvpTG_BMI_AaM
rs9318686	0.001023	-0.0008141	0.004708	-0.0105	-0.0072	0	0.003251	0.003218	0.003247	0.0018	0.00445424	0.0065	0.7531	0.8003	0.147	1e-08	0.106	0.9982	hdl_mvp	ldl_mvp	tg_mvp	bmi	AaM	mvpHDL_mvpLDL_mvpTG_BMI_AaM
rs9321951	-0.005149	0.001591	0.01237	-0.0102	0.0045	-0.0087	0.003369	0.003336	0.003366	0.0019	0.00452508	0.0067	0.1264	0.6335	0.0002387	4.1e-08	0.32	0.1939	hdl_mvp	ldl_mvp	tg_mvp	bmi	AaM	mvpHDL_mvpLDL_mvpTG_BMI_AaM
rs9326246	-0.07924	0.008437	0.2325	-0.0022	-0.011	-0.002	0.005985	0.005927	0.005997	0.0032	0.00822318	0.012	5.367e-40	0.1546	1e-200	0.49	0.181	0.8673	hdl_mvp	ldl_mvp	tg_mvp	bmi	AaM	mvpHDL_mvpLDL_mvpTG_BMI_AaM
rs9326314	-0.001646	0.003152	0.004395	-0.0027	0.047	0.0027	0.003364	0.003332	0.00336	0.0018	0.00448205	0.0065	0.6247	0.3441	0.1908	0.14	9.99e-26	0.6793	hdl_mvp	ldl_mvp	tg_mvp	bmi	AaM	mvpHDL_mvpLDL_mvpTG_BMI_AaM
rs9330454	0.002831	-0.00259	-0.006411	-0.0028	0.026	-0.014	0.003391	0.003357	0.003386	0.0018	0.00476348	0.0073	0.4038	0.4405	0.05829	0.12	4.81e-08	0.05711	hdl_mvp	ldl_mvp	tg_mvp	bmi	AaM	mvpHDL_mvpLDL_mvpTG_BMI_AaM
rs934515	-0.003506	-0.002862	-0.005293	-0.0185	0.0079	0.0088	0.005045	0.004993	0.005036	0.0027	0.006638	0.0096	0.4871	0.5664	0.2932	7.6e-12	0.234	0.3579	hdl_mvp	ldl_mvp	tg_mvp	bmi	AaM	mvpHDL_mvpLDL_mvpTG_BMI_AaM
rs9356132	-0.008439	-0.003896	0.006887	-0.0099	-0.0025	0.0012	0.003557	0.003521	0.003551	0.0018	0.00482014	0.0073	0.01767	0.2685	0.05246	3.3e-08	0.604	0.8738	hdl_mvp	ldl_mvp	tg_mvp	bmi	AaM	mvpHDL_mvpLDL_mvpTG_BMI_AaM
rs9361779	0.003927	0.003287	-0.007267	-0.011	0.013	0.0195	0.003134	0.003103	0.003129	0.0017	0.00447076	0.0064	0.2101	0.2894	0.02023	1.6e-10	0.00364	0.002425	hdl_mvp	ldl_mvp	tg_mvp	bmi	AaM	mvpHDL_mvpLDL_mvpTG_BMI_AaM
rs936227	-0.004342	-0.01278	0.007375	-0.0118	0.004	-0.0235	0.003154	0.003123	0.00315	0.0017	0.0044156	0.0063	0.1686	4.284e-05	0.01924	2.3e-12	0.365	0.0002	hdl_mvp	ldl_mvp	tg_mvp	bmi	AaM	mvpHDL_mvpLDL_mvpTG_BMI_AaM
rs9367368	-0.006109	-0.001374	0.005485	0.0121	0.0078	-0.0003	0.003399	0.003365	0.003393	0.0018	0.00447161	0.0067	0.07227	0.683	0.106	1e-11	0.0811	0.968	hdl_mvp	ldl_mvp	tg_mvp	bmi	AaM	mvpHDL_mvpLDL_mvpTG_BMI_AaM
rs9376090	0.008169	0.03031	0.002321	0.0023	-0.0084	-0.0057	0.003538	0.003503	0.003535	0.0019	0.00496691	0.0076	0.02093	5.059e-18	0.5114	0.21	0.0908	0.4543	hdl_mvp	ldl_mvp	tg_mvp	bmi	AaM	mvpHDL_mvpLDL_mvpTG_BMI_AaM
rs9379827	-0.01264	-0.005633	0.01366	0.0132	-0.0024	-0.0047	0.003646	0.003609	0.00364	0.0019	0.00504091	0.0075	0.000524	0.1185	0.0001749	6.9e-12	0.634	0.5278	hdl_mvp	ldl_mvp	tg_mvp	bmi	AaM	mvpHDL_mvpLDL_mvpTG_BMI_AaM
rs9388496	-0.006797	0.004104	0.01277	0.0038	0.038	-0.0053	0.003104	0.003074	0.0031	0.0017	0.00424805	0.0062	0.02855	0.1819	3.818e-05	0.03	3.71e-19	0.3994	hdl_mvp	ldl_mvp	tg_mvp	bmi	AaM	mvpHDL_mvpLDL_mvpTG_BMI_AaM
rs9408882	-0.008859	0.001564	0.006637	0.0093	-0.0029	0.008	0.003201	0.003169	0.003197	0.0016	0.00421071	0.0062	0.005646	0.6216	0.0379	1.3e-08	0.491	0.1953	hdl_mvp	ldl_mvp	tg_mvp	bmi	AaM	mvpHDL_mvpLDL_mvpTG_BMI_AaM
rs9426003	-0.004477	-0.002954	-0.001045	0.0116	0.0037	-0.0035	0.003613	0.003578	0.003609	0.0019	0.00494148	0.0076	0.2153	0.409	0.7721	1.4e-09	0.454	0.647	hdl_mvp	ldl_mvp	tg_mvp	bmi	AaM	mvpHDL_mvpLDL_mvpTG_BMI_AaM
rs9426832	-0.007551	0.001922	0.001556	-0.0011	0.026	0.0029	0.003116	0.003086	0.003113	0.0017	0.00427893	0.0062	0.01538	0.5333	0.6171	0.53	1.23e-09	0.6438	hdl_mvp	ldl_mvp	tg_mvp	bmi	AaM	mvpHDL_mvpLDL_mvpTG_BMI_AaM
rs945211	0.001592	-0.001578	-0.004741	-0.013	0.016	0.0119	0.003426	0.003392	0.003422	0.0018	0.00477214	0.0071	0.6421	0.6418	0.1659	4.5e-13	0.0008	0.09305	hdl_mvp	ldl_mvp	tg_mvp	bmi	AaM	mvpHDL_mvpLDL_mvpTG_BMI_AaM
rs9458814	0.004127	0.005008	-0.003845	-0.0115	0.0023	-0.0056	0.003703	0.003666	0.003699	0.002	0.00526131	0.0079	0.2651	0.1719	0.2986	1.8e-08	0.662	0.4832	hdl_mvp	ldl_mvp	tg_mvp	bmi	AaM	mvpHDL_mvpLDL_mvpTG_BMI_AaM
rs9463175	0.00511	0.0009589	0.002862	0.0108	0.0026	0.014	0.003338	0.003306	0.003335	0.0017	0.00452999	0.0065	0.1258	0.7718	0.3908	4.2e-10	0.566	0.03258	hdl_mvp	ldl_mvp	tg_mvp	bmi	AaM	mvpHDL_mvpLDL_mvpTG_BMI_AaM
rs946824	-0.003852	-0.001058	0.008182	0.0206	-0.0025	0.0023	0.00462	0.004575	0.004613	0.0026	0.00660363	0.0095	0.4044	0.8171	0.07612	1.1e-15	0.705	0.8066	hdl_mvp	ldl_mvp	tg_mvp	bmi	AaM	mvpHDL_mvpLDL_mvpTG_BMI_AaM
rs9475173	-0.0004607	0.005366	-0.0006838	-0.0108	0.011	0.0109	0.003427	0.003393	0.003422	0.0019	0.00452232	0.0066	0.8931	0.1138	0.8416	6.6e-09	0.015	0.1008	hdl_mvp	ldl_mvp	tg_mvp	bmi	AaM	mvpHDL_mvpLDL_mvpTG_BMI_AaM
rs9478671	0.00155	0.009383	-0.001242	-0.012	-0.0095	-0.0124	0.003835	0.003796	0.003828	0.0021	0.00522808	0.0077	0.686	0.01344	0.7455	1.7e-08	0.0692	0.1055	hdl_mvp	ldl_mvp	tg_mvp	bmi	AaM	mvpHDL_mvpLDL_mvpTG_BMI_AaM
rs9496567	0.004438	0.02101	0.006859	-0.0135	0.017	-0.0092	0.00365	0.003613	0.003644	0.002	0.00532139	0.0083	0.224	6.123e-09	0.05981	2.1e-11	0.0014	0.2687	hdl_mvp	ldl_mvp	tg_mvp	bmi	AaM	mvpHDL_mvpLDL_mvpTG_BMI_AaM
rs9505097	-0.009626	0.003781	0.02206	0.0052	0.013	0.0141	0.003987	0.003947	0.003982	0.0022	0.0051929	0.0079	0.01576	0.3381	3.027e-08	0.017	0.0123	0.073	hdl_mvp	ldl_mvp	tg_mvp	bmi	AaM	mvpHDL_mvpLDL_mvpTG_BMI_AaM
rs9507983	-0.007846	0.002501	-0.00174	-0.0156	0.018	-0.0056	0.003214	0.003182	0.00321	0.0018	0.00441101	0.0063	0.01462	0.4319	0.5879	1.4e-18	4.49e-05	0.3728	hdl_mvp	ldl_mvp	tg_mvp	bmi	AaM	mvpHDL_mvpLDL_mvpTG_BMI_AaM
rs951366	0.01392	0.005891	-0.003795	-0.0072	0.025	-0.0071	0.003292	0.00326	0.003288	0.0018	0.00436245	0.0064	2.346e-05	0.07073	0.2485	4.4e-05	1e-08	0.2627	hdl_mvp	ldl_mvp	tg_mvp	bmi	AaM	mvpHDL_mvpLDL_mvpTG_BMI_AaM
rs9514131	-0.007115	-0.00422	0.007805	0.0154	-0.0014	-0.0131	0.00514	0.005086	0.005128	0.0026	0.00676287	0.0098	0.1662	0.4067	0.128	5.6e-09	0.836	0.1808	hdl_mvp	ldl_mvp	tg_mvp	bmi	AaM	mvpHDL_mvpLDL_mvpTG_BMI_AaM
rs9522262	0.004309	0.0008288	-0.00553	-0.0127	0.041	0.0074	0.003151	0.003119	0.003147	0.0018	0.00444095	0.0062	0.1714	0.7905	0.07888	7.9e-13	2.65e-20	0.2315	hdl_mvp	ldl_mvp	tg_mvp	bmi	AaM	mvpHDL_mvpLDL_mvpTG_BMI_AaM
rs9530843	-0.002183	2.444e-05	0.005816	0.0128	-0.008	0	0.003177	0.003146	0.003173	0.0018	0.00448394	0.0068	0.4921	0.9938	0.06677	4.8e-13	0.0744	0.9972	hdl_mvp	ldl_mvp	tg_mvp	bmi	AaM	mvpHDL_mvpLDL_mvpTG_BMI_AaM
rs953230	0.0006871	-0.00646	-0.0008249	0.0021	-0.036	-0.0011	0.003539	0.003504	0.003534	0.0019	0.00476644	0.0068	0.8461	0.06523	0.8154	0.28	4.26e-14	0.8705	hdl_mvp	ldl_mvp	tg_mvp	bmi	AaM	mvpHDL_mvpLDL_mvpTG_BMI_AaM
rs9538141	0.004044	0.00424	-0.002232	-0.0164	0.006	0.007	0.0032	0.003168	0.003195	0.0017	0.00431114	0.0065	0.2063	0.1807	0.4847	3.5e-21	0.164	0.2848	hdl_mvp	ldl_mvp	tg_mvp	bmi	AaM	mvpHDL_mvpLDL_mvpTG_BMI_AaM
rs954018	0.01024	-0.000918	-0.01274	0.013	-0.0001	-0.0201	0.003383	0.003349	0.003378	0.0018	0.00362629	0.0068	0.00248	0.784	0.0001614	2.1e-13	0.978	0.003023	hdl_mvp	ldl_mvp	tg_mvp	bmi	AaM	mvpHDL_mvpLDL_mvpTG_BMI_AaM
rs9544930	-0.01538	-0.002565	0.006821	0.014	-0.012	0.0043	0.004506	0.004462	0.004501	0.0025	0.00631495	0.0095	0.0006419	0.5653	0.1297	1.5e-08	0.0574	0.6513	hdl_mvp	ldl_mvp	tg_mvp	bmi	AaM	mvpHDL_mvpLDL_mvpTG_BMI_AaM
rs9548873	-0.001026	-0.0008876	0.002169	-0.0007	0.031	-0.0038	0.003271	0.003239	0.003266	0.0018	0.00443591	0.0065	0.7537	0.784	0.5067	0.71	2.78e-12	0.5609	hdl_mvp	ldl_mvp	tg_mvp	bmi	AaM	mvpHDL_mvpLDL_mvpTG_BMI_AaM
rs9568123	-0.001076	0.005654	-0.006165	0.0047	-0.033	-0.0088	0.004288	0.004247	0.004283	0.0024	0.00591511	0.0088	0.8018	0.1832	0.15	0.049	2.42e-08	0.3191	hdl_mvp	ldl_mvp	tg_mvp	bmi	AaM	mvpHDL_mvpLDL_mvpTG_BMI_AaM
rs9568431	0.01838	-0.007235	-0.0281	0.007	0.009	0.0207	0.004871	0.004825	0.004867	0.0026	0.00635937	0.0093	0.0001605	0.1337	7.784e-09	0.0069	0.157	0.02625	hdl_mvp	ldl_mvp	tg_mvp	bmi	AaM	mvpHDL_mvpLDL_mvpTG_BMI_AaM
rs9571687	-0.003196	-0.00359	0.007146	0.0129	-0.014	0.005	0.003346	0.003312	0.003342	0.0018	0.00450823	0.0068	0.3394	0.2784	0.03247	2.8e-12	0.0019	0.4583	hdl_mvp	ldl_mvp	tg_mvp	bmi	AaM	mvpHDL_mvpLDL_mvpTG_BMI_AaM
rs9586	0.00301	0.007167	-0.01052	0.0079	0.046	0.0169	0.003633	0.003598	0.003628	0.0021	0.00507798	0.0075	0.4075	0.04635	0.00374	0.00014	1.32e-19	0.02432	hdl_mvp	ldl_mvp	tg_mvp	bmi	AaM	mvpHDL_mvpLDL_mvpTG_BMI_AaM
rs9615905	0.007469	-0.0004611	-0.008186	-0.011	0.0056	0.0002	0.003143	0.003112	0.00314	0.0017	0.0043697	0.0067	0.0175	0.8822	0.009127	2.7e-10	0.2	0.9797	hdl_mvp	ldl_mvp	tg_mvp	bmi	AaM	mvpHDL_mvpLDL_mvpTG_BMI_AaM
rs961917	0.001717	-0.005108	-0.004436	0.0116	0.0083	-0.0082	0.003562	0.003527	0.003557	0.002	0.00485586	0.0073	0.6298	0.1476	0.2123	2.6e-09	0.0874	0.2603	hdl_mvp	ldl_mvp	tg_mvp	bmi	AaM	mvpHDL_mvpLDL_mvpTG_BMI_AaM
rs9636284	-0.005561	-0.004081	0.0005567	0.0179	-0.005	-0.0087	0.005796	0.005738	0.005788	0.0031	0.00802011	0.0115	0.3373	0.477	0.9234	9.5e-09	0.533	0.4474	hdl_mvp	ldl_mvp	tg_mvp	bmi	AaM	mvpHDL_mvpLDL_mvpTG_BMI_AaM
rs964184	-0.1058	0.01022	0.2637	-0.0017	-0.0066	-0.0182	0.00443	0.00439	0.004433	0.0025	0.00623747	0.009	6.391e-126	0.01991	1e-200	0.51	0.29	0.04288	hdl_mvp	ldl_mvp	tg_mvp	bmi	AaM	mvpHDL_mvpLDL_mvpTG_BMI_AaM
rs9646133	-0.01061	0.02037	0.008093	0.0016	0.0069	-0.0054	0.003333	0.0033	0.003329	0.0018	0.00467546	0.0069	0.001456	6.743e-10	0.01506	0.37	0.14	0.4329	hdl_mvp	ldl_mvp	tg_mvp	bmi	AaM	mvpHDL_mvpLDL_mvpTG_BMI_AaM
rs9647570	-0.009073	-0.001401	0.007713	0.0081	-0.037	0.0196	0.004637	0.004591	0.004631	0.0025	0.006117	0.0092	0.05037	0.7602	0.09582	0.0011	1.46e-09	0.03441	hdl_mvp	ldl_mvp	tg_mvp	bmi	AaM	mvpHDL_mvpLDL_mvpTG_BMI_AaM
rs9650755	-0.001633	-0.001696	-0.001018	-0.0154	0.0027	0.0011	0.003475	0.003442	0.003471	0.002	0.00486622	0.0073	0.6384	0.6222	0.7694	2.8e-15	0.579	0.8827	hdl_mvp	ldl_mvp	tg_mvp	bmi	AaM	mvpHDL_mvpLDL_mvpTG_BMI_AaM
rs9674544	-0.005435	0.001946	0.003719	0.012	0.0057	0.0017	0.003081	0.00305	0.003076	0.0017	0.00433941	0.0065	0.07771	0.5236	0.2267	3e-12	0.189	0.7955	hdl_mvp	ldl_mvp	tg_mvp	bmi	AaM	mvpHDL_mvpLDL_mvpTG_BMI_AaM
rs9688431	-0.0141	0.007573	0.01426	0.0231	-0.02	0.0134	0.006531	0.006467	0.006523	0.0035	0.0088419	0.0129	0.03082	0.2416	0.02881	2.4e-11	0.0237	0.2967	hdl_mvp	ldl_mvp	tg_mvp	bmi	AaM	mvpHDL_mvpLDL_mvpTG_BMI_AaM
rs972283	0.02266	-0.001239	-0.01729	0.0096	-0.013	0.0158	0.003073	0.003044	0.003069	0.0016	0.00437436	0.0068	1.674e-13	0.684	1.783e-08	5.1e-09	0.00296	0.01988	hdl_mvp	ldl_mvp	tg_mvp	bmi	AaM	mvpHDL_mvpLDL_mvpTG_BMI_AaM
rs977747	-0.003033	-0.001866	0.001041	0.0169	-0.0047	-0.003	0.003164	0.003133	0.00316	0.0017	0.00434153	0.0064	0.3378	0.5515	0.7419	1.3e-24	0.279	0.6422	hdl_mvp	ldl_mvp	tg_mvp	bmi	AaM	mvpHDL_mvpLDL_mvpTG_BMI_AaM
rs979259	0.001789	-0.008588	0.002272	0.0136	-0.0037	-0.0062	0.003163	0.003131	0.003158	0.0018	0.00434995	0.0064	0.5716	0.006091	0.4719	9.9e-15	0.395	0.3289	hdl_mvp	ldl_mvp	tg_mvp	bmi	AaM	mvpHDL_mvpLDL_mvpTG_BMI_AaM
rs979746	0.0003593	0.02072	-0.003903	-0.0007	0.02	-0.0101	0.00378	0.003741	0.003773	0.002	0.00498937	0.0073	0.9243	3.028e-08	0.3009	0.72	6.11e-05	0.1638	hdl_mvp	ldl_mvp	tg_mvp	bmi	AaM	mvpHDL_mvpLDL_mvpTG_BMI_AaM
rs9806058	-0.007288	0.009348	0.009394	0.0164	-0.0095	0.0152	0.004697	0.00465	0.004694	0.0026	0.00645347	0.0094	0.1208	0.04441	0.04534	4e-10	0.141	0.1076	hdl_mvp	ldl_mvp	tg_mvp	bmi	AaM	mvpHDL_mvpLDL_mvpTG_BMI_AaM
rs9814633	-1.623e-05	0.0008148	-0.005254	-0.0122	0.0046	-0.0079	0.003367	0.003333	0.003362	0.0018	0.00459705	0.0068	0.9962	0.8069	0.118	2.1e-11	0.317	0.2466	hdl_mvp	ldl_mvp	tg_mvp	bmi	AaM	mvpHDL_mvpLDL_mvpTG_BMI_AaM
rs9816226	-0.01562	-0.001619	-0.0167	-0.0323	0.035	-0.0067	0.004239	0.004197	0.004232	0.0021	0.00564373	0.0082	0.0002295	0.6996	7.929e-05	1.6e-52	5.59e-10	0.4133	hdl_mvp	ldl_mvp	tg_mvp	bmi	AaM	mvpHDL_mvpLDL_mvpTG_BMI_AaM
rs9827823	-0.004616	-0.003977	-0.002501	0.0193	-0.011	0.0091	0.004369	0.004324	0.004362	0.0024	0.00593224	0.0088	0.2907	0.3577	0.5664	1.2e-15	0.0637	0.301	hdl_mvp	ldl_mvp	tg_mvp	bmi	AaM	mvpHDL_mvpLDL_mvpTG_BMI_AaM
rs9834893	0.01487	0.00248	-0.003293	-0.0091	0.052	-0.0139	0.00593	0.005877	0.005926	0.0035	0.00844023	0.012	0.01217	0.673	0.5784	0.0086	7.23e-10	0.2477	hdl_mvp	ldl_mvp	tg_mvp	bmi	AaM	mvpHDL_mvpLDL_mvpTG_BMI_AaM
rs9837622	0.007481	0.03715	0.000669	0.0045	-0.0085	-0.0162	0.006242	0.006183	0.006237	0.0033	0.00863615	0.0132	0.2307	1.883e-09	0.9146	0.17	0.325	0.2172	hdl_mvp	ldl_mvp	tg_mvp	bmi	AaM	mvpHDL_mvpLDL_mvpTG_BMI_AaM
rs9848399	-0.00613	0.003936	-0.0004809	0.0164	-0.0084	-0.0022	0.004761	0.004714	0.004754	0.0026	0.00645282	0.0096	0.1979	0.4037	0.9194	2.1e-10	0.193	0.8164	hdl_mvp	ldl_mvp	tg_mvp	bmi	AaM	mvpHDL_mvpLDL_mvpTG_BMI_AaM
rs9861150	0.02953	-0.01016	-0.01223	-0.0153	0.0077	0.0172	0.004035	0.003996	0.004032	0.0021	0.0052833	0.0077	2.52e-13	0.01101	0.002429	5.7e-13	0.145	0.02459	hdl_mvp	ldl_mvp	tg_mvp	bmi	AaM	mvpHDL_mvpLDL_mvpTG_BMI_AaM
rs987237	0.0006557	0.005762	-0.001102	-0.0409	0.034	-0.0082	0.004013	0.003971	0.004005	0.0021	0.00553568	0.0081	0.8702	0.1468	0.7833	9.3e-84	8.15e-10	0.3113	hdl_mvp	ldl_mvp	tg_mvp	bmi	AaM	mvpHDL_mvpLDL_mvpTG_BMI_AaM
rs9899520	-0.02014	0.01077	0.02362	0.0165	-0.012	0.0009	0.003856	0.003818	0.003853	0.0022	0.00564111	0.0077	1.771e-07	0.004797	8.86e-10	2.4e-14	0.0334	0.9046	hdl_mvp	ldl_mvp	tg_mvp	bmi	AaM	mvpHDL_mvpLDL_mvpTG_BMI_AaM
rs9901595	-0.002223	0.003829	0.01015	-0.0115	0.016	-0.0051	0.003237	0.003205	0.003233	0.0018	0.00448639	0.0067	0.4923	0.2322	0.001686	3.1e-10	0.000362	0.4407	hdl_mvp	ldl_mvp	tg_mvp	bmi	AaM	mvpHDL_mvpLDL_mvpTG_BMI_AaM
rs9910424	-0.000334	-3.796e-05	0.002464	0.0088	-0.001	-0.0066	0.003083	0.003052	0.003079	0.0016	0.00444497	0.0063	0.9137	0.9901	0.4237	5e-08	0.822	0.2917	hdl_mvp	ldl_mvp	tg_mvp	bmi	AaM	mvpHDL_mvpLDL_mvpTG_BMI_AaM
rs9914578	0.0006123	0.01012	0.007249	-0.0121	0.016	-0.0075	0.004032	0.003992	0.004026	0.002	0.00526848	0.0077	0.8793	0.01122	0.0718	2.1e-09	0.00239	0.3303	hdl_mvp	ldl_mvp	tg_mvp	bmi	AaM	mvpHDL_mvpLDL_mvpTG_BMI_AaM
rs9921416	0.002165	-0.001228	-0.003188	0.01	0.01	-0.0084	0.003282	0.00325	0.003279	0.0018	0.00429163	0.0069	0.5096	0.7055	0.3309	1.2e-08	0.0198	0.2214	hdl_mvp	ldl_mvp	tg_mvp	bmi	AaM	mvpHDL_mvpLDL_mvpTG_BMI_AaM
rs9931494	0.02301	0.004504	-0.02108	-0.073	0.046	0.0543	0.003127	0.003096	0.003123	0.0017	0.00430093	0.0063	1.856e-13	0.1457	1.47e-11	1e-200	1.07e-26	5.181e-18	hdl_mvp	ldl_mvp	tg_mvp	bmi	AaM	mvpHDL_mvpLDL_mvpTG_BMI_AaM
rs9939609	0.02507	0.005813	-0.02065	-0.0749	0.048	0.059	0.003138	0.003107	0.003134	0.0017	0.00428906	0.0063	1.362e-15	0.06137	4.422e-11	1e-200	4.5e-29	9.965e-21	hdl_mvp	ldl_mvp	tg_mvp	bmi	AaM	mvpHDL_mvpLDL_mvpTG_BMI_AaM
rs9961247	-0.02338	-0.0006173	0.02199	0.0573	-0.047	-0.005	0.01042	0.01031	0.0104	0.0053	0.012943	0.0185	0.02482	0.9523	0.03446	3.7e-27	0.000282	0.7864	hdl_mvp	ldl_mvp	tg_mvp	bmi	AaM	mvpHDL_mvpLDL_mvpTG_BMI_AaM
rs9965170	-0.005976	-0.004961	-0.001716	0.0097	-0.044	-0.0028	0.00312	0.003088	0.003114	0.0017	0.00426906	0.0062	0.05548	0.1082	0.5816	2.5e-08	6.57e-25	0.6585	hdl_mvp	ldl_mvp	tg_mvp	bmi	AaM	mvpHDL_mvpLDL_mvpTG_BMI_AaM
rs998584	0.03697	0.004632	-0.04444	0.0131	-0.0029	0.0221	0.003147	0.003116	0.003141	0.0017	0.00445419	0.0064	7.269e-32	0.1371	1.99e-45	1.3e-14	0.515	0.0005459	hdl_mvp	ldl_mvp	tg_mvp	bmi	AaM	mvpHDL_mvpLDL_mvpTG_BMI_AaM
rs9989141	0.007231	-0.0008374	-0.005756	-0.0162	0.02	0.0018	0.003318	0.003285	0.003313	0.0017	0.00435764	0.0065	0.02932	0.7988	0.08226	3.6e-21	4.44e-06	0.7766	hdl_mvp	ldl_mvp	tg_mvp	bmi	AaM	mvpHDL_mvpLDL_mvpTG_BMI_AaM
rs9989419	-0.1382	-0.01435	0.01239	0.002	-0.0002	-0.0074	0.003145	0.003129	0.003157	0.0017	0.00455788	0.007	1e-200	4.53e-06	8.689e-05	0.23	0.965	0.2937	hdl_mvp	ldl_mvp	tg_mvp	bmi	AaM	mvpHDL_mvpLDL_mvpTG_BMI_AaM
rs10007906	0.005505	0.0039	0.0133	NA	NA	-0.0136	0.003225	0.0055	0.0018	NA	NA	0.0065	0.08784	0.4628	1.7e-13	NA	NA	0.03646	hdl_mvp	ldl_glgc	bmi	NA	NA	mvpHDL_glgcLDL_BMI
rs1000940	-0.0008234	0.0023	-0.0154	NA	NA	-0.006	0.003355	0.004	0.0018	NA	NA	0.0067	0.8061	0.4086	1.1e-17	NA	NA	0.3692	hdl_mvp	ldl_glgc	bmi	NA	NA	mvpHDL_glgcLDL_BMI
rs10024216	-0.01367	0.0041	0.011	NA	NA	0.0347	0.003351	0.0054	0.0019	NA	NA	0.0066	4.54e-05	0.5518	3.1e-09	NA	NA	1.188e-07	hdl_mvp	ldl_glgc	bmi	NA	NA	mvpHDL_glgcLDL_BMI
rs10049088	-0.02584	0.0015	0.0035	NA	NA	0.0057	0.003171	0.0039	0.0017	NA	NA	0.0064	3.665e-16	0.8452	0.042	NA	NA	0.3777	hdl_mvp	ldl_glgc	bmi	NA	NA	mvpHDL_glgcLDL_BMI
rs10056247	-0.002966	0.0031	0.0128	NA	NA	0.0104	0.003429	0.0058	0.0019	NA	NA	0.0068	0.387	0.5162	2.6e-11	NA	NA	0.1276	hdl_mvp	ldl_glgc	bmi	NA	NA	mvpHDL_glgcLDL_BMI
rs10066835	-0.01594	0.0276	0.0428	NA	NA	-0.0051	0.01285	0.0235	0.0074	NA	NA	0.0268	0.2149	0.4319	6.5e-09	NA	NA	0.8481	hdl_mvp	ldl_glgc	bmi	NA	NA	mvpHDL_glgcLDL_BMI
rs1007934	-0.002492	0.0096	-0.012	NA	NA	-0.0026	0.003351	0.0053	0.0017	NA	NA	0.0063	0.4571	0.09007	7.6e-12	NA	NA	0.6826	hdl_mvp	ldl_glgc	bmi	NA	NA	mvpHDL_glgcLDL_BMI
rs10099330	-0.003148	0	0.0112	NA	NA	0.0015	0.003261	0.0052	0.0017	NA	NA	0.0063	0.3344	0.8981	1.4e-10	NA	NA	0.8071	hdl_mvp	ldl_glgc	bmi	NA	NA	mvpHDL_glgcLDL_BMI
rs10102164	0.0002239	0.0316	0.0005	NA	NA	0.004	0.003868	0.0045	0.002	NA	NA	0.0078	0.9538	3.742e-11	0.79	NA	NA	0.6123	hdl_mvp	ldl_glgc	bmi	NA	NA	mvpHDL_glgcLDL_BMI
rs10118866	-0.009658	0.0076	0.012	NA	NA	-0.0003	0.003728	0.0061	0.0021	NA	NA	0.0075	0.009585	0.2409	6.2e-09	NA	NA	0.9712	hdl_mvp	ldl_glgc	bmi	NA	NA	mvpHDL_glgcLDL_BMI
rs10131890	0.003397	0.0067	0.0222	NA	NA	0.0106	0.006859	0.0111	0.0039	NA	NA	0.0134	0.6204	0.822	1.6e-08	NA	NA	0.4301	hdl_mvp	ldl_glgc	bmi	NA	NA	mvpHDL_glgcLDL_BMI
rs10132280	0.001108	0.0032	-0.0223	NA	NA	0.0041	0.003483	0.004	0.0018	NA	NA	0.0069	0.7503	0.4782	5.6e-35	NA	NA	0.5525	hdl_mvp	ldl_glgc	bmi	NA	NA	mvpHDL_glgcLDL_BMI
rs1014194	-0.006707	0.0097	0.0102	NA	NA	-0.002	0.00328	0.0054	0.0018	NA	NA	0.0066	0.0409	0.1601	1.8e-08	NA	NA	0.7648	hdl_mvp	ldl_glgc	bmi	NA	NA	mvpHDL_glgcLDL_BMI
rs10144318	-0.005666	0.0032	0.0092	NA	NA	0.0054	0.003204	0.0037	0.0016	NA	NA	0.0062	0.07694	0.3509	1.4e-08	NA	NA	0.3856	hdl_mvp	ldl_glgc	bmi	NA	NA	mvpHDL_glgcLDL_BMI
rs10146527	0.006085	0.0027	-0.0137	NA	NA	-0.0055	0.003192	0.0042	0.0017	NA	NA	0.0065	0.05661	0.4026	2.3e-15	NA	NA	0.404	hdl_mvp	ldl_glgc	bmi	NA	NA	mvpHDL_glgcLDL_BMI
rs10150964	-0.005891	0.0041	-0.0141	NA	NA	0	0.003417	0.0057	0.0019	NA	NA	0.0069	0.08467	0.7208	1.1e-13	NA	NA	0.9987	hdl_mvp	ldl_glgc	bmi	NA	NA	mvpHDL_glgcLDL_BMI
rs10169594	-0.008557	0.0143	0.0121	NA	NA	-0.0003	0.003507	0.0056	0.0018	NA	NA	0.0068	0.01469	0.02536	2e-11	NA	NA	0.9654	hdl_mvp	ldl_glgc	bmi	NA	NA	mvpHDL_glgcLDL_BMI
rs10178381	0.005438	0.0521	-0.0066	NA	NA	0.0251	0.005575	0.0066	0.0029	NA	NA	0.0113	0.3293	4.113e-15	0.025	NA	NA	0.02657	hdl_mvp	ldl_glgc	bmi	NA	NA	mvpHDL_glgcLDL_BMI
rs10182181	-0.002942	0.0092	0.0325	NA	NA	-0.0403	0.003107	0.0037	0.0016	NA	NA	0.0066	0.3437	0.04865	6.7e-90	NA	NA	9.072e-10	hdl_mvp	ldl_glgc	bmi	NA	NA	mvpHDL_glgcLDL_BMI
rs10189685	0.02295	0.0088	-0.0024	NA	NA	0.0063	0.003453	0.0057	0.0019	NA	NA	0.0069	3.001e-11	0.2356	0.19	NA	NA	0.36	hdl_mvp	ldl_glgc	bmi	NA	NA	mvpHDL_glgcLDL_BMI
rs10192119	-0.0006982	0.0027	-0.0166	NA	NA	0.0044	0.004117	0.0048	0.0022	NA	NA	0.0082	0.8653	0.6585	3e-14	NA	NA	0.591	hdl_mvp	ldl_glgc	bmi	NA	NA	mvpHDL_glgcLDL_BMI
rs10195252	-0.03051	0.0238	-0.011	NA	NA	0.0089	0.003133	0.0039	0.0017	NA	NA	0.0062	2.083e-22	3.812e-08	2.5e-11	NA	NA	0.153	hdl_mvp	ldl_glgc	bmi	NA	NA	mvpHDL_glgcLDL_BMI
rs10197031	-0.006605	0.0036	0.0166	NA	NA	-0.0017	0.003486	0.0058	0.0019	NA	NA	0.0075	0.05813	0.8912	1.9e-18	NA	NA	0.8213	hdl_mvp	ldl_glgc	bmi	NA	NA	mvpHDL_glgcLDL_BMI
rs10198345	-0.004414	0.0005	-0.0109	NA	NA	0.0027	0.003329	0.0055	0.0018	NA	NA	0.0066	0.1849	0.903	2.2e-09	NA	NA	0.6836	hdl_mvp	ldl_glgc	bmi	NA	NA	mvpHDL_glgcLDL_BMI
rs1020548	0.008637	0.0061	-0.0132	NA	NA	0.005	0.004192	0.007	0.0023	NA	NA	0.0085	0.03938	0.3694	6.6e-09	NA	NA	0.5539	hdl_mvp	ldl_glgc	bmi	NA	NA	mvpHDL_glgcLDL_BMI
rs10207085	-0.004838	0.0055	0.0135	NA	NA	-0.0045	0.003433	0.006	0.0019	NA	NA	0.0069	0.1588	0.2208	1.7e-12	NA	NA	0.5158	hdl_mvp	ldl_glgc	bmi	NA	NA	mvpHDL_glgcLDL_BMI
rs1021066	-0.0119	0.0094	0.0096	NA	NA	0.0343	0.003253	0.0053	0.0017	NA	NA	0.0064	0.0002544	0.1665	2.5e-08	NA	NA	7.775e-08	hdl_mvp	ldl_glgc	bmi	NA	NA	mvpHDL_glgcLDL_BMI
rs10243319	-0.001919	0.0038	0.0107	NA	NA	-0.0098	0.003246	0.0053	0.0018	NA	NA	0.0064	0.5543	0.3428	1.2e-09	NA	NA	0.1268	hdl_mvp	ldl_glgc	bmi	NA	NA	mvpHDL_glgcLDL_BMI
rs10248136	-0.005475	0.0033	0.0097	NA	NA	0.0071	0.003108	0.0052	0.0017	NA	NA	0.0063	0.07816	0.6202	2e-08	NA	NA	0.2605	hdl_mvp	ldl_glgc	bmi	NA	NA	mvpHDL_glgcLDL_BMI
rs10259665	-0.00162	0.0081	-0.0109	NA	NA	0.0083	0.003346	0.0057	0.0019	NA	NA	0.0071	0.6283	0.0773	4.7e-09	NA	NA	0.2406	hdl_mvp	ldl_glgc	bmi	NA	NA	mvpHDL_glgcLDL_BMI
rs10269783	-0.001287	0.0014	0.0133	NA	NA	-0.0057	0.003237	0.0037	0.0017	NA	NA	0.0065	0.6908	0.699	1.4e-15	NA	NA	0.3848	hdl_mvp	ldl_glgc	bmi	NA	NA	mvpHDL_glgcLDL_BMI
rs103294	0.06325	0.0073	0.0018	NA	NA	-0.0063	0.003918	0.0047	0.002	NA	NA	0.0079	1.369e-58	0.1225	0.38	NA	NA	0.4231	hdl_mvp	ldl_glgc	bmi	NA	NA	mvpHDL_glgcLDL_BMI
rs1038088	0.001069	0.0022	-0.0117	NA	NA	0.0137	0.003148	0.0037	0.0016	NA	NA	0.0063	0.7341	0.5566	4.6e-13	NA	NA	0.02867	hdl_mvp	ldl_glgc	bmi	NA	NA	mvpHDL_glgcLDL_BMI
rs10401969	-0.007139	0.1184	0.008	NA	NA	-0.0157	0.005793	0.0072	0.0031	NA	NA	0.0115	0.2178	2.654e-54	0.011	NA	NA	0.172	hdl_mvp	ldl_glgc	bmi	NA	NA	mvpHDL_glgcLDL_BMI
rs10408013	-0.01256	0.0027	-0.0111	NA	NA	0.0093	0.003571	0.0041	0.0018	NA	NA	0.007	0.0004343	0.7928	8e-10	NA	NA	0.1816	hdl_mvp	ldl_glgc	bmi	NA	NA	mvpHDL_glgcLDL_BMI
rs10438964	-0.006369	0.0051	0.0127	NA	NA	0.017	0.00363	0.0059	0.0019	NA	NA	0.007	0.07934	0.5546	7.6e-11	NA	NA	0.01468	hdl_mvp	ldl_glgc	bmi	NA	NA	mvpHDL_glgcLDL_BMI
rs1045411	-0.004012	0.0094	0.0148	NA	NA	0.0142	0.003674	0.0042	0.0019	NA	NA	0.0082	0.2748	0.01313	2.3e-15	NA	NA	0.08156	hdl_mvp	ldl_glgc	bmi	NA	NA	mvpHDL_glgcLDL_BMI
rs10463352	-0.01806	0.0065	-0.0067	NA	NA	-0.018	0.00327	0.0056	0.0018	NA	NA	0.0063	3.36e-08	0.5688	0.00016	NA	NA	0.004251	hdl_mvp	ldl_glgc	bmi	NA	NA	mvpHDL_glgcLDL_BMI
rs10468017	0.09815	0.002	-0.0017	NA	NA	0.009	0.0034	0.0042	0.0018	NA	NA	0.0071	6.301e-183	0.7468	0.35	NA	NA	0.2055	hdl_mvp	ldl_glgc	bmi	NA	NA	mvpHDL_glgcLDL_BMI
rs10483389	-0.002767	0.0045	-0.0342	NA	NA	0.0103	0.00782	0.0099	0.0042	NA	NA	0.0168	0.7235	0.5716	4.5e-16	NA	NA	0.5396	hdl_mvp	ldl_glgc	bmi	NA	NA	mvpHDL_glgcLDL_BMI
rs10485463	0.01995	0.0004	-0.0049	NA	NA	0.0093	0.003522	0.0059	0.0019	NA	NA	0.007	1.482e-08	0.7304	0.012	NA	NA	0.1852	hdl_mvp	ldl_glgc	bmi	NA	NA	mvpHDL_glgcLDL_BMI
rs1048932	-0.004334	0.003	0.016	NA	NA	-0.006	0.003205	0.0037	0.0017	NA	NA	0.0063	0.1762	0.6195	3.8e-22	NA	NA	0.3404	hdl_mvp	ldl_glgc	bmi	NA	NA	mvpHDL_glgcLDL_BMI
rs10490626	-0.006352	0.0508	-0.0081	NA	NA	-0.0219	0.005674	0.0069	0.003	NA	NA	0.0116	0.2629	1.697e-12	0.0065	NA	NA	0.05823	hdl_mvp	ldl_glgc	bmi	NA	NA	mvpHDL_glgcLDL_BMI
rs10493037	-0.03788	0.0266	0.0047	NA	NA	0.0063	0.004496	0.0079	0.0024	NA	NA	0.009	3.591e-17	0.004315	0.053	NA	NA	0.4818	hdl_mvp	ldl_glgc	bmi	NA	NA	mvpHDL_glgcLDL_BMI
rs10497810	-0.01461	0.0032	0.0167	NA	NA	0.0164	0.004032	0.0067	0.0022	NA	NA	0.0082	0.0002903	0.885	5.9e-14	NA	NA	0.04398	hdl_mvp	ldl_glgc	bmi	NA	NA	mvpHDL_glgcLDL_BMI
rs10499276	-0.01173	0.0028	0.0172	NA	NA	-0.0099	0.00463	0.0053	0.0025	NA	NA	0.0093	0.01129	0.8843	2.2e-12	NA	NA	0.2869	hdl_mvp	ldl_glgc	bmi	NA	NA	mvpHDL_glgcLDL_BMI
rs10510419	0.01136	0.003	-0.0177	NA	NA	0.019	0.004358	0.0055	0.0023	NA	NA	0.0088	0.009109	0.5277	2.2e-14	NA	NA	0.03035	hdl_mvp	ldl_glgc	bmi	NA	NA	mvpHDL_glgcLDL_BMI
rs10733051	-0.003422	0.0076	0.0097	NA	NA	0.0004	0.003351	0.0036	0.0016	NA	NA	0.0066	0.3072	0.036	2.9e-09	NA	NA	0.9469	hdl_mvp	ldl_glgc	bmi	NA	NA	mvpHDL_glgcLDL_BMI
rs10745785	0.004958	0.0044	-0.0111	NA	NA	0.0088	0.003289	0.0054	0.0018	NA	NA	0.0065	0.1317	0.168	1.2e-09	NA	NA	0.1779	hdl_mvp	ldl_glgc	bmi	NA	NA	mvpHDL_glgcLDL_BMI
rs10757826	-0.0006209	0.0032	0.0105	NA	NA	-0.0034	0.00335	0.004	0.0018	NA	NA	0.0071	0.853	0.4182	3e-09	NA	NA	0.6321	hdl_mvp	ldl_glgc	bmi	NA	NA	mvpHDL_glgcLDL_BMI
rs1075901	-0.009507	0.0011	0.0121	NA	NA	-0.0011	0.003173	0.0037	0.0016	NA	NA	0.0062	0.00273	0.8733	1.2e-13	NA	NA	0.8603	hdl_mvp	ldl_glgc	bmi	NA	NA	mvpHDL_glgcLDL_BMI
rs10765208	0.004878	0.0028	0.0191	NA	NA	-0.0092	0.006195	0.0109	0.0035	NA	NA	0.0127	0.431	0.9568	4.9e-08	NA	NA	0.4705	hdl_mvp	ldl_glgc	bmi	NA	NA	mvpHDL_glgcLDL_BMI
rs10768994	-0.006365	0.0129	0.0114	NA	NA	-0.0016	0.003186	0.0037	0.0017	NA	NA	0.0063	0.04577	0.002072	6.4e-12	NA	NA	0.7981	hdl_mvp	ldl_glgc	bmi	NA	NA	mvpHDL_glgcLDL_BMI
rs10773000	0.0302	0.0084	0.0005	NA	NA	-0.0121	0.003272	0.004	0.0017	NA	NA	0.007	2.748e-20	0.09211	0.77	NA	NA	0.0814	hdl_mvp	ldl_glgc	bmi	NA	NA	mvpHDL_glgcLDL_BMI
rs10779751	0.01308	0.0095	0.0139	NA	NA	0.0005	0.003598	0.0041	0.0018	NA	NA	0.0069	0.0002779	0.05315	2.5e-14	NA	NA	0.9465	hdl_mvp	ldl_glgc	bmi	NA	NA	mvpHDL_glgcLDL_BMI
rs10797115	0.005681	0.0138	-0.0124	NA	NA	0.0056	0.00319	0.0053	0.0017	NA	NA	0.0063	0.07493	0.008421	9.9e-13	NA	NA	0.3712	hdl_mvp	ldl_glgc	bmi	NA	NA	mvpHDL_glgcLDL_BMI
rs10798619	0.01935	0.0016	-0.0007	NA	NA	-0.0045	0.003132	0.0052	0.0017	NA	NA	0.0062	6.577e-10	0.9746	0.67	NA	NA	0.4733	hdl_mvp	ldl_glgc	bmi	NA	NA	mvpHDL_glgcLDL_BMI
rs10804139	0.004821	0.0045	-0.0324	NA	NA	0.0169	0.005999	0.01	0.0034	NA	NA	0.0127	0.4216	0.812	5e-22	NA	NA	0.1841	hdl_mvp	ldl_glgc	bmi	NA	NA	mvpHDL_glgcLDL_BMI
rs10811901	0.008582	0.0032	-0.0111	NA	NA	-0.0103	0.003139	0.0038	0.0017	NA	NA	0.0065	0.006258	0.4115	2.5e-11	NA	NA	0.1126	hdl_mvp	ldl_glgc	bmi	NA	NA	mvpHDL_glgcLDL_BMI
rs10818810	-0.004826	0.0013	0.0126	NA	NA	-0.0027	0.00315	0.004	0.0017	NA	NA	0.0068	0.1255	0.8071	1.1e-13	NA	NA	0.6937	hdl_mvp	ldl_glgc	bmi	NA	NA	mvpHDL_glgcLDL_BMI
rs10818938	0.0034	0.0058	0.0114	NA	NA	-0.0139	0.003228	0.0053	0.0017	NA	NA	0.0063	0.2922	0.413	5.1e-11	NA	NA	0.02696	hdl_mvp	ldl_glgc	bmi	NA	NA	mvpHDL_glgcLDL_BMI
rs10824218	0.006225	0.0013	-0.0122	NA	NA	0.0076	0.003186	0.0053	0.0018	NA	NA	0.0064	0.05076	0.8721	7.2e-12	NA	NA	0.2341	hdl_mvp	ldl_glgc	bmi	NA	NA	mvpHDL_glgcLDL_BMI
rs10827649	-0.002809	0.0015	-0.0094	NA	NA	0.0115	0.003197	0.0037	0.0016	NA	NA	0.0066	0.3796	0.8129	9.1e-09	NA	NA	0.07989	hdl_mvp	ldl_glgc	bmi	NA	NA	mvpHDL_glgcLDL_BMI
rs10830452	0.008148	0.0047	-0.0111	NA	NA	0.0209	0.003482	0.0057	0.0018	NA	NA	0.0067	0.01927	0.4447	2.1e-09	NA	NA	0.001967	hdl_mvp	ldl_glgc	bmi	NA	NA	mvpHDL_glgcLDL_BMI
rs10832962	0.00963	0.032	-0.0005	NA	NA	0.0318	0.003547	0.004	0.0019	NA	NA	0.0074	0.006634	6.619e-14	0.77	NA	NA	1.777e-05	hdl_mvp	ldl_glgc	bmi	NA	NA	mvpHDL_glgcLDL_BMI
rs10838122	0.00155	0.0018	-0.0105	NA	NA	0.0128	0.003238	0.0052	0.0017	NA	NA	0.0062	0.6322	0.777	1.5e-09	NA	NA	0.04046	hdl_mvp	ldl_glgc	bmi	NA	NA	mvpHDL_glgcLDL_BMI
rs10838465	0.003051	0.0025	0.014	NA	NA	-0.0055	0.00336	0.0056	0.0019	NA	NA	0.007	0.3638	0.8573	9.1e-14	NA	NA	0.4341	hdl_mvp	ldl_glgc	bmi	NA	NA	mvpHDL_glgcLDL_BMI
rs10840606	0.01161	0.0052	-0.0164	NA	NA	0.013	0.004251	0.0077	0.0024	NA	NA	0.008	0.006325	0.6886	3.2e-12	NA	NA	0.1044	hdl_mvp	ldl_glgc	bmi	NA	NA	mvpHDL_glgcLDL_BMI
rs10853981	-0.01786	0.0042	0.0022	NA	NA	-0.024	0.003276	0.004	0.0017	NA	NA	0.0066	4.987e-08	0.2745	0.2	NA	NA	0.0002857	hdl_mvp	ldl_glgc	bmi	NA	NA	mvpHDL_glgcLDL_BMI
rs10858334	0.006244	0.0049	-0.0143	NA	NA	0.0225	0.004692	0.009	0.0026	NA	NA	0.0103	0.1833	0.4489	2.7e-08	NA	NA	0.02833	hdl_mvp	ldl_glgc	bmi	NA	NA	mvpHDL_glgcLDL_BMI
rs10874777	0.02703	0.0122	-0.0012	NA	NA	0.0162	0.003271	0.0055	0.0018	NA	NA	0.0066	1.42e-16	0.01974	0.5	NA	NA	0.01426	hdl_mvp	ldl_glgc	bmi	NA	NA	mvpHDL_glgcLDL_BMI
rs10878946	0.003571	0.001	0.0141	NA	NA	-0.0133	0.003647	0.0057	0.0019	NA	NA	0.0075	0.3275	0.9674	3.6e-13	NA	NA	0.07666	hdl_mvp	ldl_glgc	bmi	NA	NA	mvpHDL_glgcLDL_BMI
rs10883759	-0.003557	0.0022	-0.0122	NA	NA	0.0153	0.003366	0.0042	0.0018	NA	NA	0.0068	0.2907	0.6875	5.4e-12	NA	NA	0.02387	hdl_mvp	ldl_glgc	bmi	NA	NA	mvpHDL_glgcLDL_BMI
rs10887578	-0.01147	0.0071	0.0128	NA	NA	0.0035	0.003254	0.0053	0.0017	NA	NA	0.0063	0.0004241	0.3399	1.6e-13	NA	NA	0.58	hdl_mvp	ldl_glgc	bmi	NA	NA	mvpHDL_glgcLDL_BMI
rs10889550	-0.01564	0.0068	0.0243	NA	NA	-0.0054	0.007419	0.009	0.0041	NA	NA	0.0141	0.03502	0.6062	1.9e-09	NA	NA	0.7	hdl_mvp	ldl_glgc	bmi	NA	NA	mvpHDL_glgcLDL_BMI
rs10892804	0.003011	0.0019	-0.01	NA	NA	-0.0009	0.003412	0.0054	0.0018	NA	NA	0.0067	0.3774	0.8862	5e-08	NA	NA	0.8889	hdl_mvp	ldl_glgc	bmi	NA	NA	mvpHDL_glgcLDL_BMI
rs10893499	-0.002363	0.0521	-0.0057	NA	NA	-0.013	0.004502	0.0053	0.0024	NA	NA	0.0093	0.5996	3.861e-21	0.018	NA	NA	0.1611	hdl_mvp	ldl_glgc	bmi	NA	NA	mvpHDL_glgcLDL_BMI
rs10900232	0.02583	0.0092	-0.0014	NA	NA	0.0123	0.003883	0.0061	0.002	NA	NA	0.007	2.906e-11	0.2087	0.47	NA	NA	0.08031	hdl_mvp	ldl_glgc	bmi	NA	NA	mvpHDL_glgcLDL_BMI
rs10903129	0.006742	0.0328	-0.002	NA	NA	-0.0137	0.00309	0.0037	0.0016	NA	NA	0.0062	0.02911	3.03e-17	0.21	NA	NA	0.02739	hdl_mvp	ldl_glgc	bmi	NA	NA	mvpHDL_glgcLDL_BMI
rs10904675	0.009473	0.0014	-0.0117	NA	NA	0.006	0.003665	0.0062	0.0021	NA	NA	0.0078	0.009741	0.8101	1.5e-08	NA	NA	0.4372	hdl_mvp	ldl_glgc	bmi	NA	NA	mvpHDL_glgcLDL_BMI
rs10920678	-0.012	0.0011	0.0155	NA	NA	-0.0057	0.00326	0.0037	0.0016	NA	NA	0.0065	0.0002321	0.8819	1.5e-21	NA	NA	0.3804	hdl_mvp	ldl_glgc	bmi	NA	NA	mvpHDL_glgcLDL_BMI
rs10923724	-0.0002634	0.0004	-0.0118	NA	NA	0.0031	0.003167	0.0038	0.0016	NA	NA	0.0064	0.9337	0.6466	6.4e-13	NA	NA	0.6268	hdl_mvp	ldl_glgc	bmi	NA	NA	mvpHDL_glgcLDL_BMI
rs10929925	-0.00758	0.0018	0.0143	NA	NA	-0.0008	0.003185	0.0037	0.0016	NA	NA	0.0066	0.0173	0.7485	1.8e-18	NA	NA	0.9016	hdl_mvp	ldl_glgc	bmi	NA	NA	mvpHDL_glgcLDL_BMI
rs10930641	0.001001	0.0091	-0.0137	NA	NA	-0.0076	0.003366	0.0052	0.0017	NA	NA	0.0065	0.7662	0.1482	3.6e-15	NA	NA	0.2437	hdl_mvp	ldl_glgc	bmi	NA	NA	mvpHDL_glgcLDL_BMI
rs10938397	-0.007913	0.0079	0.0324	NA	NA	-0.0143	0.003109	0.0038	0.0016	NA	NA	0.0062	0.01093	0.04926	3.4e-86	NA	NA	0.02205	hdl_mvp	ldl_glgc	bmi	NA	NA	mvpHDL_glgcLDL_BMI
rs10953620	0.006232	0.0013	-0.0101	NA	NA	0.0122	0.003225	0.0052	0.0017	NA	NA	0.0064	0.05333	0.9616	5.4e-09	NA	NA	0.05693	hdl_mvp	ldl_glgc	bmi	NA	NA	mvpHDL_glgcLDL_BMI
rs10962549	-0.01663	0.0035	0.0198	NA	NA	0.0131	0.004063	0.0074	0.0023	NA	NA	0.0089	4.276e-05	0.6535	2.5e-17	NA	NA	0.1426	hdl_mvp	ldl_glgc	bmi	NA	NA	mvpHDL_glgcLDL_BMI
rs10968122	-1.14e-05	0.0015	0.0099	NA	NA	-0.0062	0.003124	0.0053	0.0017	NA	NA	0.0065	0.9971	0.5984	1.1e-08	NA	NA	0.3342	hdl_mvp	ldl_glgc	bmi	NA	NA	mvpHDL_glgcLDL_BMI
rs10971721	-0.02084	0.003	0.0199	NA	NA	0.0005	0.004978	0.0079	0.0028	NA	NA	0.0098	2.823e-05	0.9737	5.7e-13	NA	NA	0.963	hdl_mvp	ldl_glgc	bmi	NA	NA	mvpHDL_glgcLDL_BMI
rs10975933	0.002926	0.0007	0.0122	NA	NA	0.0014	0.003422	0.0054	0.0018	NA	NA	0.0065	0.3926	0.9535	2.7e-11	NA	NA	0.831	hdl_mvp	ldl_glgc	bmi	NA	NA	mvpHDL_glgcLDL_BMI
rs10989568	0.007973	0.0042	-0.0107	NA	NA	-0.0109	0.003183	0.0052	0.0017	NA	NA	0.0062	0.01225	0.6593	6.6e-10	NA	NA	0.07946	hdl_mvp	ldl_glgc	bmi	NA	NA	mvpHDL_glgcLDL_BMI
rs11001963	-0.003163	0.0098	0.0108	NA	NA	0.0087	0.003283	0.0053	0.0018	NA	NA	0.0064	0.3354	0.152	1.2e-09	NA	NA	0.1749	hdl_mvp	ldl_glgc	bmi	NA	NA	mvpHDL_glgcLDL_BMI
rs1107473	0.01126	0.0016	-0.0123	NA	NA	0.0003	0.003278	0.0054	0.0018	NA	NA	0.0065	0.0005962	0.8245	5.5e-12	NA	NA	0.9576	hdl_mvp	ldl_glgc	bmi	NA	NA	mvpHDL_glgcLDL_BMI
rs11075489	0.003932	0.0067	-0.0111	NA	NA	-0.0014	0.003165	0.0053	0.0017	NA	NA	0.0063	0.2142	0.2119	1.3e-10	NA	NA	0.8227	hdl_mvp	ldl_glgc	bmi	NA	NA	mvpHDL_glgcLDL_BMI
rs11076022	-0.005271	0.0009	0.0105	NA	NA	0.0075	0.003198	0.0037	0.0017	NA	NA	0.0064	0.09932	0.9754	2.7e-10	NA	NA	0.245	hdl_mvp	ldl_glgc	bmi	NA	NA	mvpHDL_glgcLDL_BMI
rs11076856	-0.0006583	0.0101	0.0131	NA	NA	-0.0176	0.003163	0.0054	0.0018	NA	NA	0.007	0.8351	0.02134	7.4e-14	NA	NA	0.01201	hdl_mvp	ldl_glgc	bmi	NA	NA	mvpHDL_glgcLDL_BMI
rs11084553	-0.001726	0.0022	0.021	NA	NA	-0.0216	0.004366	0.0074	0.0024	NA	NA	0.0088	0.6926	0.5285	1.8e-18	NA	NA	0.01396	hdl_mvp	ldl_glgc	bmi	NA	NA	mvpHDL_glgcLDL_BMI
rs11089328	-0.003543	0.0009	0.0102	NA	NA	-0.0141	0.003232	0.0055	0.0018	NA	NA	0.0063	0.273	0.4604	9.4e-09	NA	NA	0.02536	hdl_mvp	ldl_glgc	bmi	NA	NA	mvpHDL_glgcLDL_BMI
rs11089885	0.0009774	0.0052	0.0103	NA	NA	0.002	0.003106	0.0056	0.0018	NA	NA	0.0063	0.753	0.389	4e-09	NA	NA	0.7517	hdl_mvp	ldl_glgc	bmi	NA	NA	mvpHDL_glgcLDL_BMI
rs11115176	-0.005775	0.004	0.0121	NA	NA	0.0023	0.003727	0.0044	0.0019	NA	NA	0.0075	0.1213	0.4286	2e-10	NA	NA	0.7613	hdl_mvp	ldl_glgc	bmi	NA	NA	mvpHDL_glgcLDL_BMI
rs11118308	-0.0172	0.0119	-0.0101	NA	NA	0.0154	0.003104	0.0037	0.0016	NA	NA	0.0063	2.99e-08	0.001671	4.8e-10	NA	NA	0.01513	hdl_mvp	ldl_glgc	bmi	NA	NA	mvpHDL_glgcLDL_BMI
rs11128760	-0.01189	0.0116	0.011	NA	NA	0.0042	0.003288	0.0053	0.0017	NA	NA	0.0063	0.0002999	0.05764	3.1e-10	NA	NA	0.5098	hdl_mvp	ldl_glgc	bmi	NA	NA	mvpHDL_glgcLDL_BMI
rs11128904	-0.005416	0.0031	0.0106	NA	NA	0.0016	0.003522	0.0059	0.0019	NA	NA	0.0069	0.1241	0.5136	4.5e-08	NA	NA	0.817	hdl_mvp	ldl_glgc	bmi	NA	NA	mvpHDL_glgcLDL_BMI
rs11129662	-0.009844	0.0057	0.0121	NA	NA	0.002	0.003334	0.0055	0.0018	NA	NA	0.0066	0.003146	0.3793	4.5e-11	NA	NA	0.767	hdl_mvp	ldl_glgc	bmi	NA	NA	mvpHDL_glgcLDL_BMI
rs11138313	-0.01633	0.0268	0.0169	NA	NA	-0.012	0.005128	0.0095	0.0028	NA	NA	0.0106	0.001452	0.001627	3e-09	NA	NA	0.257	hdl_mvp	ldl_glgc	bmi	NA	NA	mvpHDL_glgcLDL_BMI
rs11150461	0.002474	0.002	-0.0132	NA	NA	-0.0042	0.003552	0.0061	0.002	NA	NA	0.0077	0.4861	0.9876	1.4e-11	NA	NA	0.586	hdl_mvp	ldl_glgc	bmi	NA	NA	mvpHDL_glgcLDL_BMI
rs11150911	0.00212	0.0046	0.0133	NA	NA	-0.0006	0.00348	0.0041	0.0018	NA	NA	0.0068	0.5424	0.3027	4.7e-13	NA	NA	0.9236	hdl_mvp	ldl_glgc	bmi	NA	NA	mvpHDL_glgcLDL_BMI
rs11165643	-0.003416	0.0021	0.0206	NA	NA	-0.0058	0.003202	0.0037	0.0017	NA	NA	0.0065	0.2859	0.5865	1.4e-35	NA	NA	0.3764	hdl_mvp	ldl_glgc	bmi	NA	NA	mvpHDL_glgcLDL_BMI
rs11170468	0.008604	0.0002	-0.0123	NA	NA	-0.0027	0.003807	0.0043	0.0019	NA	NA	0.0076	0.02383	0.8971	1.9e-10	NA	NA	0.7273	hdl_mvp	ldl_glgc	bmi	NA	NA	mvpHDL_glgcLDL_BMI
rs1117080	-0.001557	0.0035	0.011	NA	NA	0.007	0.003485	0.0058	0.0019	NA	NA	0.0074	0.655	0.5129	7e-09	NA	NA	0.3442	hdl_mvp	ldl_glgc	bmi	NA	NA	mvpHDL_glgcLDL_BMI
rs11206510	-0.01196	0.0831	0.001	NA	NA	0.0092	0.003966	0.005	0.0021	NA	NA	0.0089	0.002566	2.38e-53	0.63	NA	NA	0.2987	hdl_mvp	ldl_glgc	bmi	NA	NA	mvpHDL_glgcLDL_BMI
rs1122080	-0.02658	0.0016	-0.0078	NA	NA	-0.0091	0.003976	0.0048	0.0021	NA	NA	0.0082	2.304e-11	0.7141	0.00025	NA	NA	0.2639	hdl_mvp	ldl_glgc	bmi	NA	NA	mvpHDL_glgcLDL_BMI
rs11231694	-0.05154	0.019	-0.0101	NA	NA	-0.0265	0.006982	0.0121	0.0038	NA	NA	0.0138	1.564e-13	0.1374	0.0087	NA	NA	0.05382	hdl_mvp	ldl_glgc	bmi	NA	NA	mvpHDL_glgcLDL_BMI
rs11251352	0.0001288	0.0072	0.0109	NA	NA	-0.0046	0.003192	0.0056	0.0018	NA	NA	0.0067	0.9678	0.2087	7e-10	NA	NA	0.4969	hdl_mvp	ldl_glgc	bmi	NA	NA	mvpHDL_glgcLDL_BMI
rs11255744	0.01981	0.0094	-0.0048	NA	NA	0.0013	0.003629	0.0059	0.0019	NA	NA	0.0069	4.781e-08	0.1168	0.013	NA	NA	0.8511	hdl_mvp	ldl_glgc	bmi	NA	NA	mvpHDL_glgcLDL_BMI
rs11485618	0.01502	0.05	0.0062	NA	NA	-0.0046	0.003306	0.0039	0.0017	NA	NA	0.0066	5.54e-06	3.729e-33	0.0003	NA	NA	0.4837	hdl_mvp	ldl_glgc	bmi	NA	NA	mvpHDL_glgcLDL_BMI
rs11496125	-0.001545	0.0036	-0.0169	NA	NA	0.0137	0.003331	0.0053	0.0017	NA	NA	0.0064	0.6428	0.545	3e-22	NA	NA	0.03202	hdl_mvp	ldl_glgc	bmi	NA	NA	mvpHDL_glgcLDL_BMI
rs11538	0.004912	0.0086	-0.0135	NA	NA	0.004	0.004064	0.007	0.0023	NA	NA	0.0082	0.2268	0.1055	3.3e-09	NA	NA	0.6247	hdl_mvp	ldl_glgc	bmi	NA	NA	mvpHDL_glgcLDL_BMI
rs11563251	-0.00675	0.0345	-0.0029	NA	NA	0.0136	0.004988	0.0062	0.0026	NA	NA	0.0101	0.176	4.499e-08	0.27	NA	NA	0.1796	hdl_mvp	ldl_glgc	bmi	NA	NA	mvpHDL_glgcLDL_BMI
rs11577094	-0.001155	0.0046	0.0182	NA	NA	0.0038	0.005688	0.0068	0.003	NA	NA	0.0115	0.8391	0.606	6.9e-10	NA	NA	0.7401	hdl_mvp	ldl_glgc	bmi	NA	NA	mvpHDL_glgcLDL_BMI
rs11579645	0.002567	0.0125	-0.0161	NA	NA	-0.0067	0.005875	0.0072	0.0029	NA	NA	0.0114	0.6621	0.08859	3.9e-08	NA	NA	0.5538	hdl_mvp	ldl_glgc	bmi	NA	NA	mvpHDL_glgcLDL_BMI
rs1158684	-0.005828	0.0014	0.0099	NA	NA	-0.0048	0.003206	0.0053	0.0017	NA	NA	0.0063	0.0691	0.7394	9.1e-09	NA	NA	0.4442	hdl_mvp	ldl_glgc	bmi	NA	NA	mvpHDL_glgcLDL_BMI
rs1158805	0.008786	0.0012	-0.0137	NA	NA	-0.0063	0.003206	0.0054	0.0018	NA	NA	0.0064	0.00614	0.9746	1.2e-14	NA	NA	0.3265	hdl_mvp	ldl_glgc	bmi	NA	NA	mvpHDL_glgcLDL_BMI
rs11590076	-0.0034	0.0018	0.0125	NA	NA	0.003	0.003311	0.0044	0.0018	NA	NA	0.0071	0.3045	0.6254	5.3e-12	NA	NA	0.6767	hdl_mvp	ldl_glgc	bmi	NA	NA	mvpHDL_glgcLDL_BMI
rs11611246	0.009897	0.0047	-0.024	NA	NA	-0.0123	0.003988	0.005	0.002	NA	NA	0.0077	0.01308	0.3412	5e-32	NA	NA	0.111	hdl_mvp	ldl_glgc	bmi	NA	NA	mvpHDL_glgcLDL_BMI
rs11614340	-0.001776	0.0104	0.0133	NA	NA	0.0046	0.00339	0.0057	0.0019	NA	NA	0.0069	0.6004	0.04647	8.5e-13	NA	NA	0.5095	hdl_mvp	ldl_glgc	bmi	NA	NA	mvpHDL_glgcLDL_BMI
rs11629783	0.002361	0.0009	0.0146	NA	NA	-0.0265	0.004118	0.0061	0.002	NA	NA	0.0073	0.5664	0.9618	9.8e-13	NA	NA	0.0003023	hdl_mvp	ldl_glgc	bmi	NA	NA	mvpHDL_glgcLDL_BMI
rs11635675	0.0003077	0.0117	-0.0124	NA	NA	0.0023	0.003227	0.0058	0.0018	NA	NA	0.0066	0.924	0.01587	1.3e-11	NA	NA	0.7281	hdl_mvp	ldl_glgc	bmi	NA	NA	mvpHDL_glgcLDL_BMI
rs11646153	-0.004108	0.0034	0.0142	NA	NA	-0.0194	0.003788	0.0065	0.0021	NA	NA	0.0081	0.2781	0.5238	2.4e-11	NA	NA	0.01687	hdl_mvp	ldl_glgc	bmi	NA	NA	mvpHDL_glgcLDL_BMI
rs11658335	-0.004935	0.0042	0.0101	NA	NA	0.0043	0.003111	0.0047	0.0017	NA	NA	0.0065	0.1127	0.234	3.2e-09	NA	NA	0.5132	hdl_mvp	ldl_glgc	bmi	NA	NA	mvpHDL_glgcLDL_BMI
rs11670142	0.005099	0.0051	-0.0111	NA	NA	0.0096	0.003152	0.0057	0.0018	NA	NA	0.0066	0.1058	0.3132	4.7e-10	NA	NA	0.1455	hdl_mvp	ldl_glgc	bmi	NA	NA	mvpHDL_glgcLDL_BMI
rs11672660	0.004549	0.0261	0.034	NA	NA	-0.0472	0.003815	0.0047	0.0021	NA	NA	0.008	0.233	1.393e-07	1.7e-60	NA	NA	4.126e-09	hdl_mvp	ldl_glgc	bmi	NA	NA	mvpHDL_glgcLDL_BMI
rs1167827	0.01266	0.0084	-0.0203	NA	NA	-0.0106	0.00312	0.0038	0.0017	NA	NA	0.0063	4.943e-05	0.03541	2.8e-34	NA	NA	0.09154	hdl_mvp	ldl_glgc	bmi	NA	NA	mvpHDL_glgcLDL_BMI
rs1169288	0.009959	0.0375	-0.0016	NA	NA	-0.0153	0.003357	0.004	0.0018	NA	NA	0.0067	0.003008	6.447e-21	0.37	NA	NA	0.02248	hdl_mvp	ldl_glgc	bmi	NA	NA	mvpHDL_glgcLDL_BMI
rs11713193	-0.01789	0.0003	0.0239	NA	NA	0.0173	0.00309	0.0052	0.0017	NA	NA	0.0062	6.991e-09	0.6812	2.4e-44	NA	NA	0.005153	hdl_mvp	ldl_glgc	bmi	NA	NA	mvpHDL_glgcLDL_BMI
rs11721315	-0.007537	0.0042	0.0146	NA	NA	-0.007	0.003919	0.0064	0.0021	NA	NA	0.0077	0.05447	0.9182	7.3e-12	NA	NA	0.3641	hdl_mvp	ldl_glgc	bmi	NA	NA	mvpHDL_glgcLDL_BMI
rs11736228	-0.006972	0.0038	0.0139	NA	NA	0.0027	0.003509	0.0061	0.002	NA	NA	0.0071	0.04696	0.2963	4.1e-12	NA	NA	0.7017	hdl_mvp	ldl_glgc	bmi	NA	NA	mvpHDL_glgcLDL_BMI
rs11739877	-0.005521	0.0052	0.0117	NA	NA	-0.0049	0.003165	0.0056	0.0018	NA	NA	0.0068	0.08107	0.3565	6.6e-11	NA	NA	0.47	hdl_mvp	ldl_glgc	bmi	NA	NA	mvpHDL_glgcLDL_BMI
rs11740689	0.003557	0.005	-0.0156	NA	NA	-0.0202	0.003382	0.0057	0.0019	NA	NA	0.0067	0.2928	0.4446	4e-17	NA	NA	0.002669	hdl_mvp	ldl_glgc	bmi	NA	NA	mvpHDL_glgcLDL_BMI
rs11753081	0.001727	0.0013	0.0138	NA	NA	-0.0189	0.004013	0.0048	0.0021	NA	NA	0.008	0.667	0.7851	8.9e-11	NA	NA	0.01836	hdl_mvp	ldl_glgc	bmi	NA	NA	mvpHDL_glgcLDL_BMI
rs11754747	0.001573	0.0065	-0.0116	NA	NA	-0.0026	0.003975	0.0043	0.0019	NA	NA	0.0076	0.6923	0.1549	1.4e-09	NA	NA	0.7335	hdl_mvp	ldl_glgc	bmi	NA	NA	mvpHDL_glgcLDL_BMI
rs11759298	0.0007141	0.0045	0.0119	NA	NA	0.0103	0.003203	0.0052	0.0017	NA	NA	0.0064	0.8236	0.3461	9.6e-12	NA	NA	0.1054	hdl_mvp	ldl_glgc	bmi	NA	NA	mvpHDL_glgcLDL_BMI
rs11781699	0.01105	0.0092	-0.0132	NA	NA	0.0292	0.003932	0.0047	0.0021	NA	NA	0.0084	0.004954	0.04851	3.1e-10	NA	NA	0.0004871	hdl_mvp	ldl_glgc	bmi	NA	NA	mvpHDL_glgcLDL_BMI
rs11789603	0.04774	0.0196	-0.0038	NA	NA	-0.007	0.005496	0.0065	0.0027	NA	NA	0.0101	3.746e-18	0.00203	0.15	NA	NA	0.4894	hdl_mvp	ldl_glgc	bmi	NA	NA	mvpHDL_glgcLDL_BMI
rs11790280	0.002227	0.0005	0.0103	NA	NA	0.0082	0.003334	0.0054	0.0018	NA	NA	0.0068	0.5042	0.6962	7.1e-09	NA	NA	0.2285	hdl_mvp	ldl_glgc	bmi	NA	NA	mvpHDL_glgcLDL_BMI
rs11792311	-0.0002096	0.0137	0.0144	NA	NA	0.008	0.003776	0.0061	0.002	NA	NA	0.0075	0.9557	0.02981	1.3e-12	NA	NA	0.2871	hdl_mvp	ldl_glgc	bmi	NA	NA	mvpHDL_glgcLDL_BMI
rs11866815	-0.004098	0.0022	0.0156	NA	NA	-0.0016	0.003672	0.0043	0.0019	NA	NA	0.0072	0.2645	0.6033	1e-16	NA	NA	0.8234	hdl_mvp	ldl_glgc	bmi	NA	NA	mvpHDL_glgcLDL_BMI
rs1187352	-0.001093	0.0012	0.0119	NA	NA	-0.0003	0.003322	0.0055	0.0018	NA	NA	0.0065	0.7421	0.9265	6e-11	NA	NA	0.9591	hdl_mvp	ldl_glgc	bmi	NA	NA	mvpHDL_glgcLDL_BMI
rs11945861	0.003921	0.0036	0.0148	NA	NA	0.0103	0.003677	0.0062	0.002	NA	NA	0.0075	0.2862	0.933	5e-13	NA	NA	0.1671	hdl_mvp	ldl_glgc	bmi	NA	NA	mvpHDL_glgcLDL_BMI
rs11951673	0.003719	0.0057	-0.0123	NA	NA	0.004	0.003228	0.0037	0.0017	NA	NA	0.0066	0.2493	0.1698	1.1e-13	NA	NA	0.5467	hdl_mvp	ldl_glgc	bmi	NA	NA	mvpHDL_glgcLDL_BMI
rs1199334	-0.002848	0.0064	-0.0142	NA	NA	0.007	0.003961	0.0047	0.0021	NA	NA	0.0087	0.4721	0.2281	7.3e-12	NA	NA	0.4187	hdl_mvp	ldl_glgc	bmi	NA	NA	mvpHDL_glgcLDL_BMI
rs12022461	0.009836	0.0012	-0.0159	NA	NA	0.0001	0.004033	0.0068	0.0023	NA	NA	0.0081	0.01473	0.7266	2.4e-12	NA	NA	0.9864	hdl_mvp	ldl_glgc	bmi	NA	NA	mvpHDL_glgcLDL_BMI
rs12033257	-0.01712	0.0082	0.0146	NA	NA	-0.0044	0.003175	0.0065	0.0018	NA	NA	0.0068	6.913e-08	0.1772	2.4e-15	NA	NA	0.5137	hdl_mvp	ldl_glgc	bmi	NA	NA	mvpHDL_glgcLDL_BMI
rs12035149	-0.002009	0.0062	0.0146	NA	NA	-0.0012	0.003728	0.0066	0.0021	NA	NA	0.0083	0.5898	0.596	3.9e-12	NA	NA	0.8862	hdl_mvp	ldl_glgc	bmi	NA	NA	mvpHDL_glgcLDL_BMI
rs12041258	-0.006949	0.0019	0.0146	NA	NA	-0.0067	0.003715	0.0063	0.002	NA	NA	0.0074	0.06145	0.7053	9.5e-13	NA	NA	0.3632	hdl_mvp	ldl_glgc	bmi	NA	NA	mvpHDL_glgcLDL_BMI
rs12042959	0.004092	0.0067	-0.0144	NA	NA	-0.0196	0.004506	0.0072	0.0024	NA	NA	0.0088	0.3638	0.2837	3.4e-09	NA	NA	0.02615	hdl_mvp	ldl_glgc	bmi	NA	NA	mvpHDL_glgcLDL_BMI
rs12044597	-0.001255	0.0031	0.0143	NA	NA	-0.0009	0.003241	0.0038	0.0016	NA	NA	0.0071	0.6986	0.3685	1.7e-18	NA	NA	0.8952	hdl_mvp	ldl_glgc	bmi	NA	NA	mvpHDL_glgcLDL_BMI
rs12052672	0.002184	0.0035	0.0112	NA	NA	-0.0064	0.003594	0.0059	0.0019	NA	NA	0.007	0.5435	0.7952	7.9e-09	NA	NA	0.3599	hdl_mvp	ldl_glgc	bmi	NA	NA	mvpHDL_glgcLDL_BMI
rs12060830	0.03536	0.0037	-0.0003	NA	NA	-0.0083	0.005485	0.0099	0.003	NA	NA	0.0111	1.143e-10	0.6509	0.93	NA	NA	0.4554	hdl_mvp	ldl_glgc	bmi	NA	NA	mvpHDL_glgcLDL_BMI
rs12065553	-0.003412	0.0123	0.0115	NA	NA	-0.0045	0.003478	0.0058	0.0019	NA	NA	0.0074	0.3265	0.03571	8.9e-10	NA	NA	0.5406	hdl_mvp	ldl_glgc	bmi	NA	NA	mvpHDL_glgcLDL_BMI
rs12101393	-0.0102	0.0036	0.0127	NA	NA	-0.0019	0.00393	0.0065	0.0021	NA	NA	0.0078	0.00948	0.8573	1.5e-09	NA	NA	0.804	hdl_mvp	ldl_glgc	bmi	NA	NA	mvpHDL_glgcLDL_BMI
rs12147845	0.008065	0.0106	0.0199	NA	NA	-0.0014	0.00501	0.0093	0.0027	NA	NA	0.0101	0.1074	0.3133	4.5e-13	NA	NA	0.892	hdl_mvp	ldl_glgc	bmi	NA	NA	mvpHDL_glgcLDL_BMI
rs12149756	-0.002422	0.0056	0.0125	NA	NA	-0.0023	0.003581	0.0044	0.0019	NA	NA	0.0072	0.4989	0.2757	3.7e-11	NA	NA	0.7506	hdl_mvp	ldl_glgc	bmi	NA	NA	mvpHDL_glgcLDL_BMI
rs12150665	-0.01086	0.0073	0.0162	NA	NA	0.0136	0.00347	0.0037	0.0017	NA	NA	0.0071	0.001754	0.04857	1.6e-22	NA	NA	0.05613	hdl_mvp	ldl_glgc	bmi	NA	NA	mvpHDL_glgcLDL_BMI
rs1218822	-0.01036	0.0029	0.0168	NA	NA	-0.0124	0.003291	0.0039	0.0017	NA	NA	0.0067	0.00165	0.3137	1.9e-22	NA	NA	0.06311	hdl_mvp	ldl_glgc	bmi	NA	NA	mvpHDL_glgcLDL_BMI
rs12189178	-0.01289	0.0296	0.0364	NA	NA	-0.0544	0.008457	0.01	0.0046	NA	NA	0.017	0.1274	0.005915	2.2e-15	NA	NA	0.001374	hdl_mvp	ldl_glgc	bmi	NA	NA	mvpHDL_glgcLDL_BMI
rs1219550	-0.02541	0.0038	0.0045	NA	NA	-0.0124	0.004107	0.0069	0.0023	NA	NA	0.0081	6.138e-10	0.6537	0.056	NA	NA	0.1259	hdl_mvp	ldl_glgc	bmi	NA	NA	mvpHDL_glgcLDL_BMI
rs12299814	-0.0002646	0.002	-0.0157	NA	NA	-0.0046	0.00366	0.0063	0.002	NA	NA	0.0071	0.9424	0.4623	5.2e-15	NA	NA	0.5155	hdl_mvp	ldl_glgc	bmi	NA	NA	mvpHDL_glgcLDL_BMI
rs12311525	-0.0009688	0.0059	-0.0199	NA	NA	0.0186	0.003812	0.0058	0.002	NA	NA	0.007	0.7994	0.4398	9.1e-24	NA	NA	0.008081	hdl_mvp	ldl_glgc	bmi	NA	NA	mvpHDL_glgcLDL_BMI
rs12364470	0.007499	0.0005	-0.0178	NA	NA	0.0088	0.004186	0.0052	0.0022	NA	NA	0.0096	0.07321	0.6722	1.1e-15	NA	NA	0.3618	hdl_mvp	ldl_glgc	bmi	NA	NA	mvpHDL_glgcLDL_BMI
rs12369179	-0.03531	0.0046	-0.0359	NA	NA	-0.0295	0.005483	0.0109	0.0031	NA	NA	0.0117	1.193e-10	0.5086	2.5e-31	NA	NA	0.01189	hdl_mvp	ldl_glgc	bmi	NA	NA	mvpHDL_glgcLDL_BMI
rs12411886	0.004311	0.0029	-0.0271	NA	NA	0.0034	0.005487	0.0065	0.003	NA	NA	0.0108	0.432	0.4637	1.5e-19	NA	NA	0.7504	hdl_mvp	ldl_glgc	bmi	NA	NA	mvpHDL_glgcLDL_BMI
rs1241986	-0.005038	0.0016	0.0139	NA	NA	0.004	0.004499	0.0074	0.0024	NA	NA	0.009	0.2627	0.7915	1.1e-08	NA	NA	0.6543	hdl_mvp	ldl_glgc	bmi	NA	NA	mvpHDL_glgcLDL_BMI
rs12422552	-0.01138	0.0008	0.0134	NA	NA	-0.0552	0.003568	0.0066	0.002	NA	NA	0.007	0.001429	0.748	1.6e-11	NA	NA	3.617e-15	hdl_mvp	ldl_glgc	bmi	NA	NA	mvpHDL_glgcLDL_BMI
rs12429545	0.00588	0.0039	-0.0316	NA	NA	-0.0102	0.004617	0.0056	0.0025	NA	NA	0.0098	0.2028	0.6435	9.6e-38	NA	NA	0.3	hdl_mvp	ldl_glgc	bmi	NA	NA	mvpHDL_glgcLDL_BMI
rs12439798	0.006478	0.0014	-0.0125	NA	NA	-0.0104	0.003253	0.0053	0.0017	NA	NA	0.0063	0.04646	0.6031	6.9e-13	NA	NA	0.09999	hdl_mvp	ldl_glgc	bmi	NA	NA	mvpHDL_glgcLDL_BMI
rs12439829	0.002412	0.0002	0.0109	NA	NA	0.005	0.003228	0.0053	0.0018	NA	NA	0.0068	0.4549	0.9885	1.1e-09	NA	NA	0.4578	hdl_mvp	ldl_glgc	bmi	NA	NA	mvpHDL_glgcLDL_BMI
rs12444798	-0.02236	0.0003	0.0008	NA	NA	-0.0231	0.003479	0.0047	0.0019	NA	NA	0.0076	1.3e-10	0.7269	0.68	NA	NA	0.002527	hdl_mvp	ldl_glgc	bmi	NA	NA	mvpHDL_glgcLDL_BMI
rs12446632	-0.005733	0.0085	0.0352	NA	NA	-0.0135	0.004369	0.0055	0.0024	NA	NA	0.009	0.1895	0.1978	2.9e-50	NA	NA	0.1363	hdl_mvp	ldl_glgc	bmi	NA	NA	mvpHDL_glgcLDL_BMI
rs12448257	-0.01145	0.0006	0.0184	NA	NA	-0.0012	0.004061	0.0046	0.002	NA	NA	0.0079	0.004818	0.884	8.1e-20	NA	NA	0.8794	hdl_mvp	ldl_glgc	bmi	NA	NA	mvpHDL_glgcLDL_BMI
rs12448738	0.02773	0.022	-0.0168	NA	NA	0.0216	0.004599	0.0075	0.0025	NA	NA	0.0091	1.638e-09	0.003814	2.8e-11	NA	NA	0.01795	hdl_mvp	ldl_glgc	bmi	NA	NA	mvpHDL_glgcLDL_BMI
rs12449219	0.01268	0.0189	-0.0155	NA	NA	0.0076	0.004593	0.0085	0.0026	NA	NA	0.0094	0.005785	0.05937	2e-09	NA	NA	0.4158	hdl_mvp	ldl_glgc	bmi	NA	NA	mvpHDL_glgcLDL_BMI
rs12454712	-0.01119	0.0002	-0.0144	NA	NA	0.0081	0.003196	0.0043	0.0018	NA	NA	0.0064	0.0004632	0.7097	4.4e-16	NA	NA	0.2105	hdl_mvp	ldl_glgc	bmi	NA	NA	mvpHDL_glgcLDL_BMI
rs12477088	0.00167	0.0013	0.0145	NA	NA	0.0191	0.003291	0.0052	0.0017	NA	NA	0.0063	0.6119	0.8856	8.9e-17	NA	NA	0.00246	hdl_mvp	ldl_glgc	bmi	NA	NA	mvpHDL_glgcLDL_BMI
rs12488237	-0.01195	0.01	0.0235	NA	NA	0.0065	0.007004	0.0084	0.0036	NA	NA	0.0144	0.08809	0.3237	4.5e-11	NA	NA	0.6525	hdl_mvp	ldl_glgc	bmi	NA	NA	mvpHDL_glgcLDL_BMI
rs12498157	0.00126	0.0089	-0.0126	NA	NA	0.0095	0.003616	0.006	0.002	NA	NA	0.0071	0.7275	0.4754	3.2e-10	NA	NA	0.1803	hdl_mvp	ldl_glgc	bmi	NA	NA	mvpHDL_glgcLDL_BMI
rs12498488	-0.0242	0.0192	0.0058	NA	NA	0.0039	0.004186	0.0069	0.0023	NA	NA	0.0085	7.474e-09	0.005988	0.013	NA	NA	0.6419	hdl_mvp	ldl_glgc	bmi	NA	NA	mvpHDL_glgcLDL_BMI
rs12564992	0.01403	0.0071	-0.0196	NA	NA	-0.0058	0.005203	0.0058	0.0026	NA	NA	0.0098	0.007032	0.1608	5.3e-14	NA	NA	0.5522	hdl_mvp	ldl_glgc	bmi	NA	NA	mvpHDL_glgcLDL_BMI
rs12582170	-0.0194	0.0157	0.0136	NA	NA	-0.0092	0.004402	0.0071	0.0024	NA	NA	0.0088	1.051e-05	0.0295	1.2e-08	NA	NA	0.2949	hdl_mvp	ldl_glgc	bmi	NA	NA	mvpHDL_glgcLDL_BMI
rs12593036	-0.00351	0.0008	0.0154	NA	NA	-0.0036	0.003556	0.0058	0.0019	NA	NA	0.0069	0.3236	0.8778	3.8e-16	NA	NA	0.6004	hdl_mvp	ldl_glgc	bmi	NA	NA	mvpHDL_glgcLDL_BMI
rs12595158	-0.006577	0.0001	0.0394	NA	NA	-0.0488	0.01043	0.0107	0.0054	NA	NA	0.0197	0.5282	0.6541	1.9e-13	NA	NA	0.01309	hdl_mvp	ldl_glgc	bmi	NA	NA	mvpHDL_glgcLDL_BMI
rs12595749	0.002323	0.0018	-0.0141	NA	NA	-0.0068	0.003242	0.0052	0.0017	NA	NA	0.0063	0.4736	0.6141	5.7e-16	NA	NA	0.2771	hdl_mvp	ldl_glgc	bmi	NA	NA	mvpHDL_glgcLDL_BMI
rs12602912	-0.01919	0.015	0.0176	NA	NA	0.0018	0.003798	0.0046	0.0021	NA	NA	0.0077	4.359e-07	0.0007394	9.9e-18	NA	NA	0.8103	hdl_mvp	ldl_glgc	bmi	NA	NA	mvpHDL_glgcLDL_BMI
rs12620249	-0.003529	0.0017	-0.0135	NA	NA	0.0018	0.004296	0.0077	0.0025	NA	NA	0.0091	0.4114	0.8357	4.4e-08	NA	NA	0.847	hdl_mvp	ldl_glgc	bmi	NA	NA	mvpHDL_glgcLDL_BMI
rs12629015	0.003301	0.011	-0.0135	NA	NA	0.0117	0.004044	0.0068	0.0023	NA	NA	0.0079	0.4144	0.09164	2.1e-09	NA	NA	0.1379	hdl_mvp	ldl_glgc	bmi	NA	NA	mvpHDL_glgcLDL_BMI
rs12634780	0.02027	0.0058	-0.0157	NA	NA	-0.0131	0.003158	0.0052	0.0017	NA	NA	0.0063	1.386e-10	0.3965	8e-20	NA	NA	0.03652	hdl_mvp	ldl_glgc	bmi	NA	NA	mvpHDL_glgcLDL_BMI
rs1263599	-0.002122	0.0044	-0.0138	NA	NA	0.0001	0.004049	0.0065	0.0022	NA	NA	0.0078	0.6002	0.7342	3e-10	NA	NA	0.9878	hdl_mvp	ldl_glgc	bmi	NA	NA	mvpHDL_glgcLDL_BMI
rs12670798	-0.003967	0.0344	-0.0029	NA	NA	0.0102	0.003753	0.0043	0.0019	NA	NA	0.0076	0.2905	4.812e-14	0.12	NA	NA	0.1759	hdl_mvp	ldl_glgc	bmi	NA	NA	mvpHDL_glgcLDL_BMI
rs12675063	0.00305	0.0005	-0.0156	NA	NA	0.0002	0.004856	0.0062	0.0026	NA	NA	0.0101	0.5299	0.9438	1.3e-09	NA	NA	0.982	hdl_mvp	ldl_glgc	bmi	NA	NA	mvpHDL_glgcLDL_BMI
rs12680842	0.006848	0.004	-0.0133	NA	NA	0.0032	0.003299	0.0039	0.0018	NA	NA	0.0067	0.03795	0.2762	4.4e-14	NA	NA	0.6287	hdl_mvp	ldl_glgc	bmi	NA	NA	mvpHDL_glgcLDL_BMI
rs12692596	0.01132	0.0028	-0.011	NA	NA	-0.0117	0.003248	0.0038	0.0017	NA	NA	0.0065	0.0004932	0.4835	4e-11	NA	NA	0.07064	hdl_mvp	ldl_glgc	bmi	NA	NA	mvpHDL_glgcLDL_BMI
rs12705916	-0.003893	0.0047	0.0159	NA	NA	0.0123	0.003278	0.0055	0.0018	NA	NA	0.0066	0.235	0.3582	1e-18	NA	NA	0.06315	hdl_mvp	ldl_glgc	bmi	NA	NA	mvpHDL_glgcLDL_BMI
rs12705977	-0.002959	0.005	0.0132	NA	NA	-0.0109	0.003147	0.0052	0.0017	NA	NA	0.0062	0.347	0.3161	2.1e-14	NA	NA	0.07957	hdl_mvp	ldl_glgc	bmi	NA	NA	mvpHDL_glgcLDL_BMI
rs12748152	-0.04135	0.0499	-0.0027	NA	NA	0.0264	0.005791	0.0066	0.003	NA	NA	0.0117	9.378e-13	3.209e-12	0.36	NA	NA	0.02436	hdl_mvp	ldl_glgc	bmi	NA	NA	mvpHDL_glgcLDL_BMI
rs1275691	-0.003853	0	0.0094	NA	NA	0.0028	0.00326	0.0037	0.0016	NA	NA	0.0064	0.2372	0.9525	1.1e-08	NA	NA	0.66	hdl_mvp	ldl_glgc	bmi	NA	NA	mvpHDL_glgcLDL_BMI
rs12762034	-0.01688	0.0079	0.024	NA	NA	-0.0093	0.005908	0.0097	0.0032	NA	NA	0.0115	0.004272	0.2104	7.3e-14	NA	NA	0.4183	hdl_mvp	ldl_glgc	bmi	NA	NA	mvpHDL_glgcLDL_BMI
rs1277723	-0.005524	0.0002	0.0113	NA	NA	0.0031	0.003815	0.0044	0.002	NA	NA	0.0076	0.1476	0.9233	1e-08	NA	NA	0.6871	hdl_mvp	ldl_glgc	bmi	NA	NA	mvpHDL_glgcLDL_BMI
rs12779328	-0.001627	0.0014	0.0105	NA	NA	0.0008	0.003422	0.0059	0.0019	NA	NA	0.0069	0.6344	0.5734	4.5e-08	NA	NA	0.904	hdl_mvp	ldl_glgc	bmi	NA	NA	mvpHDL_glgcLDL_BMI
rs12779943	-0.00528	0.0086	0.0213	NA	NA	0.0265	0.005742	0.0094	0.0032	NA	NA	0.0115	0.3579	0.2441	2e-11	NA	NA	0.02142	hdl_mvp	ldl_glgc	bmi	NA	NA	mvpHDL_glgcLDL_BMI
rs12885454	-0.01049	0.0022	0.0185	NA	NA	-0.0035	0.003313	0.0038	0.0017	NA	NA	0.0065	0.001538	0.5326	2.4e-27	NA	NA	0.5844	hdl_mvp	ldl_glgc	bmi	NA	NA	mvpHDL_glgcLDL_BMI
rs12888545	0.003721	0.0021	-0.0136	NA	NA	0.0081	0.003684	0.0061	0.002	NA	NA	0.0072	0.3125	0.6611	9.1e-12	NA	NA	0.2601	hdl_mvp	ldl_glgc	bmi	NA	NA	mvpHDL_glgcLDL_BMI
rs12905439	0.002993	0.0165	-0.0118	NA	NA	0.0075	0.003297	0.0061	0.0018	NA	NA	0.0069	0.364	0.006855	1.4e-10	NA	NA	0.2775	hdl_mvp	ldl_glgc	bmi	NA	NA	mvpHDL_glgcLDL_BMI
rs12916	0.009275	0.0733	-0.0196	NA	NA	0.0113	0.003144	0.0038	0.0017	NA	NA	0.0063	0.003178	7.792e-78	2.3e-32	NA	NA	0.07173	hdl_mvp	ldl_glgc	bmi	NA	NA	mvpHDL_glgcLDL_BMI
rs12939549	0.00553	0.0013	-0.018	NA	NA	0.0097	0.003125	0.0037	0.0016	NA	NA	0.0065	0.0768	0.5529	2.7e-28	NA	NA	0.1351	hdl_mvp	ldl_glgc	bmi	NA	NA	mvpHDL_glgcLDL_BMI
rs12953970	0.002733	0.006	0.0125	NA	NA	0.0063	0.00404	0.0069	0.0023	NA	NA	0.0084	0.4988	0.4155	3.9e-08	NA	NA	0.4587	hdl_mvp	ldl_glgc	bmi	NA	NA	mvpHDL_glgcLDL_BMI
rs1296328	-0.002021	0.0044	0.0179	NA	NA	-0.0028	0.00322	0.0055	0.0018	NA	NA	0.0064	0.5302	0.6106	4.9e-24	NA	NA	0.6655	hdl_mvp	ldl_glgc	bmi	NA	NA	mvpHDL_glgcLDL_BMI
rs12964689	-0.01612	0.0116	0.0203	NA	NA	0.0077	0.003076	0.0053	0.0017	NA	NA	0.0062	1.6e-07	0.01869	5.1e-32	NA	NA	0.2169	hdl_mvp	ldl_glgc	bmi	NA	NA	mvpHDL_glgcLDL_BMI
rs13001304	-0.007568	0.0169	0.0104	NA	NA	0.0072	0.00354	0.006	0.0019	NA	NA	0.0075	0.03253	0.003881	2.9e-08	NA	NA	0.3316	hdl_mvp	ldl_glgc	bmi	NA	NA	mvpHDL_glgcLDL_BMI
rs13012099	-0.004489	0.0077	0.014	NA	NA	0.0043	0.003454	0.0055	0.0018	NA	NA	0.0067	0.1937	0.1666	1.2e-14	NA	NA	0.5209	hdl_mvp	ldl_glgc	bmi	NA	NA	mvpHDL_glgcLDL_BMI
rs13021737	0.01716	0.0095	-0.0574	NA	NA	0.0369	0.004085	0.0048	0.0021	NA	NA	0.0082	2.665e-05	0.02808	7.5e-157	NA	NA	6.096e-06	hdl_mvp	ldl_glgc	bmi	NA	NA	mvpHDL_glgcLDL_BMI
rs13034320	-0.009107	0.0022	0.0114	NA	NA	0.0146	0.003763	0.007	0.0021	NA	NA	0.0072	0.01551	0.5816	3.1e-08	NA	NA	0.04112	hdl_mvp	ldl_glgc	bmi	NA	NA	mvpHDL_glgcLDL_BMI
rs1304070	-0.003417	0.0085	0.0126	NA	NA	0.0039	0.003663	0.006	0.002	NA	NA	0.0075	0.351	0.1914	3.7e-10	NA	NA	0.6086	hdl_mvp	ldl_glgc	bmi	NA	NA	mvpHDL_glgcLDL_BMI
rs13047416	-0.001123	0.0051	-0.0154	NA	NA	0.0053	0.003294	0.0055	0.0018	NA	NA	0.0064	0.733	0.4095	2.2e-17	NA	NA	0.4067	hdl_mvp	ldl_glgc	bmi	NA	NA	mvpHDL_glgcLDL_BMI
rs13072095	-0.00499	0.0014	0.0095	NA	NA	-0.0077	0.003265	0.0039	0.0017	NA	NA	0.0071	0.1265	0.691	3e-08	NA	NA	0.2732	hdl_mvp	ldl_glgc	bmi	NA	NA	mvpHDL_glgcLDL_BMI
rs13072731	0.006176	0.0072	-0.0105	NA	NA	-0.0003	0.003166	0.0053	0.0018	NA	NA	0.0069	0.05113	0.455	2.3e-09	NA	NA	0.9601	hdl_mvp	ldl_glgc	bmi	NA	NA	mvpHDL_glgcLDL_BMI
rs13107325	0.07972	0.0156	-0.047	NA	NA	-0.0173	0.005653	0.0083	0.0032	NA	NA	0.0125	3.905e-45	0.0574	1.1e-47	NA	NA	0.1657	hdl_mvp	ldl_glgc	bmi	NA	NA	mvpHDL_glgcLDL_BMI
rs13110266	-0.005328	0.0043	0.0117	NA	NA	0.0044	0.003261	0.0037	0.0017	NA	NA	0.0063	0.1023	0.1978	1.9e-12	NA	NA	0.4902	hdl_mvp	ldl_glgc	bmi	NA	NA	mvpHDL_glgcLDL_BMI
rs13133548	-0.01924	0.0072	-0.0069	NA	NA	0.0005	0.003083	0.0037	0.0017	NA	NA	0.0063	4.354e-10	0.03948	2.8e-05	NA	NA	0.938	hdl_mvp	ldl_glgc	bmi	NA	NA	mvpHDL_glgcLDL_BMI
rs1316369	0.004184	0.0025	-0.0101	NA	NA	-0.0154	0.003373	0.0054	0.0018	NA	NA	0.0066	0.2148	0.7809	4.7e-08	NA	NA	0.02037	hdl_mvp	ldl_glgc	bmi	NA	NA	mvpHDL_glgcLDL_BMI
rs13167486	-0.01013	0.002	-0.0099	NA	NA	-0.0203	0.003269	0.0057	0.0018	NA	NA	0.0064	0.001951	0.925	4.4e-08	NA	NA	0.001417	hdl_mvp	ldl_glgc	bmi	NA	NA	mvpHDL_glgcLDL_BMI
rs13168288	-0.01033	0.0052	0.0133	NA	NA	0.01	0.003604	0.0059	0.002	NA	NA	0.0072	0.004139	0.4363	6.4e-11	NA	NA	0.1652	hdl_mvp	ldl_glgc	bmi	NA	NA	mvpHDL_glgcLDL_BMI
rs13174863	0.001868	0.0019	0.0192	NA	NA	0.0188	0.004569	0.0052	0.0023	NA	NA	0.0098	0.6826	0.807	2.9e-16	NA	NA	0.05383	hdl_mvp	ldl_glgc	bmi	NA	NA	mvpHDL_glgcLDL_BMI
rs13184896	0.006689	0.0063	-0.0133	NA	NA	-0.0211	0.003179	0.0037	0.0016	NA	NA	0.0063	0.03535	0.1375	3.3e-16	NA	NA	0.0008232	hdl_mvp	ldl_glgc	bmi	NA	NA	mvpHDL_glgcLDL_BMI
rs13191362	-0.01876	0.0006	0.0236	NA	NA	0.0126	0.004824	0.0057	0.0025	NA	NA	0.0098	0.000101	1	5.9e-21	NA	NA	0.2	hdl_mvp	ldl_glgc	bmi	NA	NA	mvpHDL_glgcLDL_BMI
rs13201877	-0.006193	0.0007	0.0152	NA	NA	0.0011	0.005081	0.0054	0.0024	NA	NA	0.0101	0.2228	0.9859	2.7e-10	NA	NA	0.9137	hdl_mvp	ldl_glgc	bmi	NA	NA	mvpHDL_glgcLDL_BMI
rs1320903	0.01045	0.0022	-0.0216	NA	NA	0.0062	0.003347	0.0056	0.0018	NA	NA	0.007	0.001799	0.7567	9.2e-32	NA	NA	0.3755	hdl_mvp	ldl_glgc	bmi	NA	NA	mvpHDL_glgcLDL_BMI
rs13209968	-0.005283	0.0075	0.0114	NA	NA	-0.0084	0.003087	0.0052	0.0017	NA	NA	0.0062	0.08706	0.2795	3.1e-11	NA	NA	0.1747	hdl_mvp	ldl_glgc	bmi	NA	NA	mvpHDL_glgcLDL_BMI
rs13240600	-0.00691	0.0045	0.0204	NA	NA	0.0075	0.004348	0.0076	0.0024	NA	NA	0.0085	0.112	0.5902	3.5e-17	NA	NA	0.3794	hdl_mvp	ldl_glgc	bmi	NA	NA	mvpHDL_glgcLDL_BMI
rs1324110	-0.007144	0.0038	0.0103	NA	NA	-0.0039	0.003256	0.0038	0.0017	NA	NA	0.0065	0.02823	0.3876	6.8e-10	NA	NA	0.5516	hdl_mvp	ldl_glgc	bmi	NA	NA	mvpHDL_glgcLDL_BMI
rs13250058	0.005689	0.0031	-0.0112	NA	NA	-0.0076	0.003383	0.0039	0.0018	NA	NA	0.007	0.09269	0.3738	2.9e-10	NA	NA	0.2733	hdl_mvp	ldl_glgc	bmi	NA	NA	mvpHDL_glgcLDL_BMI
rs13263601	0.006208	0.0092	-0.0154	NA	NA	0.0108	0.003233	0.0054	0.0018	NA	NA	0.0065	0.05483	0.2832	2.2e-17	NA	NA	0.09796	hdl_mvp	ldl_glgc	bmi	NA	NA	mvpHDL_glgcLDL_BMI
rs13267015	0.0001687	0.0046	-0.0105	NA	NA	0.0059	0.003496	0.0057	0.0019	NA	NA	0.0069	0.9615	0.7495	3.9e-08	NA	NA	0.3897	hdl_mvp	ldl_glgc	bmi	NA	NA	mvpHDL_glgcLDL_BMI
rs13277801	0.004565	0.0338	0.002	NA	NA	0.0197	0.003368	0.0038	0.0017	NA	NA	0.0065	0.1752	3.994e-17	0.24	NA	NA	0.002446	hdl_mvp	ldl_glgc	bmi	NA	NA	mvpHDL_glgcLDL_BMI
rs13290794	0.005302	0.0033	-0.0141	NA	NA	0.0163	0.003293	0.0053	0.0018	NA	NA	0.0066	0.1073	0.4334	1.9e-15	NA	NA	0.01293	hdl_mvp	ldl_glgc	bmi	NA	NA	mvpHDL_glgcLDL_BMI
rs13292976	-0.005256	0.0055	0.0131	NA	NA	-0.0161	0.003101	0.0052	0.0017	NA	NA	0.0064	0.09011	0.3333	3.1e-14	NA	NA	0.01199	hdl_mvp	ldl_glgc	bmi	NA	NA	mvpHDL_glgcLDL_BMI
rs1330052	-0.00366	0.0025	0.0132	NA	NA	-0.0109	0.003305	0.0054	0.0018	NA	NA	0.0066	0.2681	0.5535	1.5e-13	NA	NA	0.09888	hdl_mvp	ldl_glgc	bmi	NA	NA	mvpHDL_glgcLDL_BMI
rs13306673	-0.08784	0.0208	0.0051	NA	NA	0.0026	0.005406	0.007	0.0029	NA	NA	0.0122	2.56e-59	0.005581	0.079	NA	NA	0.8296	hdl_mvp	ldl_glgc	bmi	NA	NA	mvpHDL_glgcLDL_BMI
rs1331565	-0.002097	0.005	0.0103	NA	NA	0.0096	0.003245	0.0054	0.0018	NA	NA	0.0065	0.5182	0.3631	1.7e-08	NA	NA	0.1382	hdl_mvp	ldl_glgc	bmi	NA	NA	mvpHDL_glgcLDL_BMI
rs13329567	0.001803	0.0005	0.0293	NA	NA	-0.0087	0.003697	0.0045	0.002	NA	NA	0.0074	0.6258	0.9431	1e-50	NA	NA	0.2422	hdl_mvp	ldl_glgc	bmi	NA	NA	mvpHDL_glgcLDL_BMI
rs1336486	-0.01193	0.0014	0.0141	NA	NA	-0.0059	0.003372	0.0055	0.0018	NA	NA	0.0067	0.0004024	0.7165	1.8e-14	NA	NA	0.3768	hdl_mvp	ldl_glgc	bmi	NA	NA	mvpHDL_glgcLDL_BMI
rs13417156	0.000644	0.0181	0.0144	NA	NA	0.0077	0.003276	0.0042	0.0017	NA	NA	0.0063	0.8441	4.83e-05	2.6e-17	NA	NA	0.2192	hdl_mvp	ldl_glgc	bmi	NA	NA	mvpHDL_glgcLDL_BMI
rs13425435	0.005706	0.0002	-0.012	NA	NA	0.0052	0.003304	0.0054	0.0018	NA	NA	0.0065	0.08421	0.8717	2.7e-11	NA	NA	0.4252	hdl_mvp	ldl_glgc	bmi	NA	NA	mvpHDL_glgcLDL_BMI
rs13432055	-0.003661	0.004	0.0117	NA	NA	-0.0009	0.003564	0.0041	0.0018	NA	NA	0.0068	0.3042	0.2032	8.9e-11	NA	NA	0.899	hdl_mvp	ldl_glgc	bmi	NA	NA	mvpHDL_glgcLDL_BMI
rs1363103	-0.00335	0.0019	0.0094	NA	NA	0.0007	0.003251	0.004	0.0017	NA	NA	0.0064	0.3027	0.6043	3.2e-08	NA	NA	0.9127	hdl_mvp	ldl_glgc	bmi	NA	NA	mvpHDL_glgcLDL_BMI
rs1365466	-0.002527	0.0043	0.0137	NA	NA	-0.0025	0.003652	0.0042	0.0019	NA	NA	0.0072	0.489	0.4318	3.3e-13	NA	NA	0.7313	hdl_mvp	ldl_glgc	bmi	NA	NA	mvpHDL_glgcLDL_BMI
rs1367117	-0.01825	0.1186	-0.003	NA	NA	0.008	0.003297	0.004	0.0017	NA	NA	0.0066	3.137e-08	9.48e-183	0.083	NA	NA	0.23	hdl_mvp	ldl_glgc	bmi	NA	NA	mvpHDL_glgcLDL_BMI
rs1371108	0.002176	0.0107	-0.0119	NA	NA	-0.009	0.003357	0.0054	0.0018	NA	NA	0.0067	0.5168	0.07858	9e-11	NA	NA	0.1793	hdl_mvp	ldl_glgc	bmi	NA	NA	mvpHDL_glgcLDL_BMI
rs1381928	0.004058	0.0086	-0.0107	NA	NA	0.0054	0.003151	0.0053	0.0018	NA	NA	0.0065	0.1978	0.1549	1.5e-09	NA	NA	0.4054	hdl_mvp	ldl_glgc	bmi	NA	NA	mvpHDL_glgcLDL_BMI
rs1384405	0.003715	0.0125	-0.0126	NA	NA	-0.0059	0.004073	0.0071	0.0022	NA	NA	0.0083	0.3616	0.09213	2.2e-08	NA	NA	0.4789	hdl_mvp	ldl_glgc	bmi	NA	NA	mvpHDL_glgcLDL_BMI
rs1394879	0.008607	0.005	-0.0101	NA	NA	-0.0002	0.003131	0.0053	0.0017	NA	NA	0.0066	0.00598	0.4744	6.2e-09	NA	NA	0.97	hdl_mvp	ldl_glgc	bmi	NA	NA	mvpHDL_glgcLDL_BMI
rs1399471	0.004587	0.0062	-0.0131	NA	NA	0.0012	0.003602	0.0059	0.002	NA	NA	0.007	0.2028	0.3591	2.7e-11	NA	NA	0.8585	hdl_mvp	ldl_glgc	bmi	NA	NA	mvpHDL_glgcLDL_BMI
rs1409818	-0.000905	0.0032	-0.0201	NA	NA	0.0202	0.005531	0.0087	0.0029	NA	NA	0.0106	0.87	0.7636	2.5e-12	NA	NA	0.05627	hdl_mvp	ldl_glgc	bmi	NA	NA	mvpHDL_glgcLDL_BMI
rs1412235	-0.006953	0.0016	0.0246	NA	NA	-0.0027	0.003364	0.004	0.0017	NA	NA	0.0067	0.03874	0.8707	6e-45	NA	NA	0.6913	hdl_mvp	ldl_glgc	bmi	NA	NA	mvpHDL_glgcLDL_BMI
rs1420341	-0.009261	0.0057	0.0138	NA	NA	-0.0065	0.004328	0.0073	0.0023	NA	NA	0.0082	0.03239	0.519	2.1e-09	NA	NA	0.4294	hdl_mvp	ldl_glgc	bmi	NA	NA	mvpHDL_glgcLDL_BMI
rs1421334	-0.009005	0.0047	0.0125	NA	NA	0.007	0.003267	0.0053	0.0018	NA	NA	0.0064	0.005839	0.4822	1e-12	NA	NA	0.2789	hdl_mvp	ldl_glgc	bmi	NA	NA	mvpHDL_glgcLDL_BMI
rs1422662	0.001683	0.0006	-0.012	NA	NA	-0.0024	0.00379	0.0062	0.0021	NA	NA	0.0075	0.6569	0.9648	7.7e-09	NA	NA	0.7477	hdl_mvp	ldl_glgc	bmi	NA	NA	mvpHDL_glgcLDL_BMI
rs1431659	0.001708	0.0043	0.0196	NA	NA	0.0114	0.003836	0.0059	0.0019	NA	NA	0.0073	0.656	0.4021	6e-24	NA	NA	0.1185	hdl_mvp	ldl_glgc	bmi	NA	NA	mvpHDL_glgcLDL_BMI
rs1436344	0.0006719	0.0029	-0.0141	NA	NA	0.0017	0.003126	0.0053	0.0017	NA	NA	0.0064	0.8298	0.3467	4.1e-16	NA	NA	0.7967	hdl_mvp	ldl_glgc	bmi	NA	NA	mvpHDL_glgcLDL_BMI
rs1452075	-0.01417	0.0023	0.0141	NA	NA	0.0157	0.003471	0.004	0.0018	NA	NA	0.0074	4.444e-05	0.6515	1.3e-14	NA	NA	0.03468	hdl_mvp	ldl_glgc	bmi	NA	NA	mvpHDL_glgcLDL_BMI
rs1454148	-0.0038	0.004	-0.0106	NA	NA	0.0043	0.003563	0.0059	0.0019	NA	NA	0.0071	0.2861	0.3159	4.6e-08	NA	NA	0.5458	hdl_mvp	ldl_glgc	bmi	NA	NA	mvpHDL_glgcLDL_BMI
rs1454687	-0.003135	0.0005	0.0202	NA	NA	-0.0016	0.003091	0.0052	0.0017	NA	NA	0.0062	0.3104	0.976	5.2e-32	NA	NA	0.7907	hdl_mvp	ldl_glgc	bmi	NA	NA	mvpHDL_glgcLDL_BMI
rs1455137	-0.006623	0.0036	0.0106	NA	NA	0.0039	0.003353	0.0037	0.0017	NA	NA	0.0064	0.04822	0.2512	4.4e-10	NA	NA	0.5405	hdl_mvp	ldl_glgc	bmi	NA	NA	mvpHDL_glgcLDL_BMI
rs1465900	-0.01194	0.0023	0.0125	NA	NA	-0.0099	0.004006	0.0043	0.002	NA	NA	0.0075	0.002889	0.4611	4.8e-10	NA	NA	0.1849	hdl_mvp	ldl_glgc	bmi	NA	NA	mvpHDL_glgcLDL_BMI
rs1467693	0.002515	0.0055	0.0114	NA	NA	0.0029	0.00356	0.0058	0.0019	NA	NA	0.0073	0.4798	0.718	1.2e-09	NA	NA	0.6863	hdl_mvp	ldl_glgc	bmi	NA	NA	mvpHDL_glgcLDL_BMI
rs1468069	-0.001971	0.0053	0.0104	NA	NA	0.0088	0.003235	0.0054	0.0018	NA	NA	0.0067	0.5422	0.3021	8.5e-09	NA	NA	0.1864	hdl_mvp	ldl_glgc	bmi	NA	NA	mvpHDL_glgcLDL_BMI
rs1469246	-0.01877	0.0041	-0.0019	NA	NA	-0.0041	0.003304	0.0054	0.0018	NA	NA	0.0066	1.342e-08	0.8876	0.3	NA	NA	0.5385	hdl_mvp	ldl_glgc	bmi	NA	NA	mvpHDL_glgcLDL_BMI
rs1476322	0.003729	0	-0.0101	NA	NA	-0.0033	0.003111	0.0052	0.0017	NA	NA	0.0065	0.2306	0.8516	5e-09	NA	NA	0.6142	hdl_mvp	ldl_glgc	bmi	NA	NA	mvpHDL_glgcLDL_BMI
rs1485038	-0.00465	0.0081	0.0143	NA	NA	0.0101	0.004071	0.0067	0.0022	NA	NA	0.0085	0.2533	0.2174	7.4e-11	NA	NA	0.2344	hdl_mvp	ldl_glgc	bmi	NA	NA	mvpHDL_glgcLDL_BMI
rs1503526	-0.005763	0.0007	0.014	NA	NA	0.0107	0.003115	0.0041	0.0017	NA	NA	0.0062	0.0643	0.9697	5.5e-17	NA	NA	0.08298	hdl_mvp	ldl_glgc	bmi	NA	NA	mvpHDL_glgcLDL_BMI
rs1511471	0.0005243	0.0002	0.0113	NA	NA	0.0014	0.003333	0.0057	0.0019	NA	NA	0.0068	0.875	0.8222	9.9e-10	NA	NA	0.8337	hdl_mvp	ldl_glgc	bmi	NA	NA	mvpHDL_glgcLDL_BMI
rs1522569	-0.006966	0.0012	0.0164	NA	NA	-0.0155	0.004075	0.0067	0.0022	NA	NA	0.0087	0.08734	0.5952	2.9e-13	NA	NA	0.07621	hdl_mvp	ldl_glgc	bmi	NA	NA	mvpHDL_glgcLDL_BMI
rs1528435	-0.01255	0.0059	0.0164	NA	NA	-0.013	0.003223	0.0038	0.0017	NA	NA	0.0065	9.879e-05	0.2906	9.1e-23	NA	NA	0.04659	hdl_mvp	ldl_glgc	bmi	NA	NA	mvpHDL_glgcLDL_BMI
rs1534696	-0.01937	0.0008	0.0026	NA	NA	-0.0071	0.00333	0.004	0.0017	NA	NA	0.0064	6.024e-09	0.9022	0.11	NA	NA	0.2732	hdl_mvp	ldl_glgc	bmi	NA	NA	mvpHDL_glgcLDL_BMI
rs1554194	0.00312	0.0055	-0.0103	NA	NA	-0.0026	0.003099	0.0055	0.0017	NA	NA	0.0065	0.314	0.4233	3.4e-09	NA	NA	0.6923	hdl_mvp	ldl_glgc	bmi	NA	NA	mvpHDL_glgcLDL_BMI
rs1554790	-0.006014	0.0085	0.0129	NA	NA	0.011	0.003111	0.0052	0.0017	NA	NA	0.0068	0.0532	0.04871	6.8e-14	NA	NA	0.1032	hdl_mvp	ldl_glgc	bmi	NA	NA	mvpHDL_glgcLDL_BMI
rs155510	0.003267	0.001	-0.0165	NA	NA	0.0243	0.004014	0.0064	0.0021	NA	NA	0.0083	0.4158	0.9525	1.7e-14	NA	NA	0.003527	hdl_mvp	ldl_glgc	bmi	NA	NA	mvpHDL_glgcLDL_BMI
rs1564013	0.01985	0.0106	-0.0001	NA	NA	-0.0065	0.003508	0.0063	0.002	NA	NA	0.0074	1.529e-08	0.1827	0.98	NA	NA	0.3781	hdl_mvp	ldl_glgc	bmi	NA	NA	mvpHDL_glgcLDL_BMI
rs1564348	0.001923	0.0481	0.001	NA	NA	-0.0044	0.004168	0.005	0.0022	NA	NA	0.0084	0.6445	2.762e-21	0.66	NA	NA	0.5998	hdl_mvp	ldl_glgc	bmi	NA	NA	mvpHDL_glgcLDL_BMI
rs1574213	0.008328	0.0027	-0.0128	NA	NA	0.0035	0.003764	0.0069	0.0021	NA	NA	0.0075	0.02693	0.7407	9e-10	NA	NA	0.6399	hdl_mvp	ldl_glgc	bmi	NA	NA	mvpHDL_glgcLDL_BMI
rs1584121	0.001738	0.0058	-0.0126	NA	NA	0.0089	0.004018	0.0068	0.0022	NA	NA	0.0079	0.6652	0.3934	6e-09	NA	NA	0.2586	hdl_mvp	ldl_glgc	bmi	NA	NA	mvpHDL_glgcLDL_BMI
rs159032	-0.008651	0.0052	0.0129	NA	NA	-0.0131	0.003637	0.0065	0.002	NA	NA	0.0072	0.01739	0.4401	1.9e-10	NA	NA	0.06789	hdl_mvp	ldl_glgc	bmi	NA	NA	mvpHDL_glgcLDL_BMI
rs1593304	-0.005771	0.0053	0.0126	NA	NA	-0.0038	0.003799	0.0073	0.0022	NA	NA	0.0091	0.1287	0.617	1.3e-08	NA	NA	0.6771	hdl_mvp	ldl_glgc	bmi	NA	NA	mvpHDL_glgcLDL_BMI
rs1608445	8.088e-05	0.0051	0.0104	NA	NA	0.0025	0.003193	0.0053	0.0018	NA	NA	0.0069	0.9798	0.3149	3.7e-09	NA	NA	0.7117	hdl_mvp	ldl_glgc	bmi	NA	NA	mvpHDL_glgcLDL_BMI
rs1625427	0.007524	0.0069	-0.013	NA	NA	0.0019	0.003356	0.0055	0.0018	NA	NA	0.0066	0.02499	0.3766	1.4e-12	NA	NA	0.7691	hdl_mvp	ldl_glgc	bmi	NA	NA	mvpHDL_glgcLDL_BMI
rs1634350	-0.004648	0.0024	0.012	NA	NA	-0.0058	0.0034	0.0052	0.0018	NA	NA	0.0067	0.1717	0.9687	7.6e-12	NA	NA	0.3891	hdl_mvp	ldl_glgc	bmi	NA	NA	mvpHDL_glgcLDL_BMI
rs1652507	0.0353	0.001	0.0007	NA	NA	0.0294	0.004172	0.0073	0.0023	NA	NA	0.0083	2.669e-17	0.9012	0.75	NA	NA	0.0004184	hdl_mvp	ldl_glgc	bmi	NA	NA	mvpHDL_glgcLDL_BMI
rs1657938	-0.00591	0.01	0.012	NA	NA	0.0087	0.003835	0.0068	0.0022	NA	NA	0.0077	0.1233	0.1403	4.1e-08	NA	NA	0.2598	hdl_mvp	ldl_glgc	bmi	NA	NA	mvpHDL_glgcLDL_BMI
rs1658820	0.001752	0.0035	0.0141	NA	NA	-0.0084	0.003752	0.0064	0.0021	NA	NA	0.0075	0.6405	0.3824	5.9e-12	NA	NA	0.2601	hdl_mvp	ldl_glgc	bmi	NA	NA	mvpHDL_glgcLDL_BMI
rs1664781	-0.0191	0.0055	-0.0102	NA	NA	0.0154	0.00335	0.0055	0.0019	NA	NA	0.0067	1.199e-08	0.2685	3.9e-08	NA	NA	0.02236	hdl_mvp	ldl_glgc	bmi	NA	NA	mvpHDL_glgcLDL_BMI
rs1668633	0.002459	0.0076	-0.01	NA	NA	-0.0107	0.00328	0.0053	0.0017	NA	NA	0.0065	0.4533	0.1938	8.7e-09	NA	NA	0.1	hdl_mvp	ldl_glgc	bmi	NA	NA	mvpHDL_glgcLDL_BMI
rs16833232	-0.002378	0.0003	0.0109	NA	NA	0.0037	0.00339	0.006	0.0019	NA	NA	0.0077	0.483	0.745	4.6e-09	NA	NA	0.6296	hdl_mvp	ldl_glgc	bmi	NA	NA	mvpHDL_glgcLDL_BMI
rs16839578	-0.001132	0.0038	0.0109	NA	NA	0.0032	0.003269	0.0054	0.0018	NA	NA	0.0065	0.7292	0.4155	1.8e-09	NA	NA	0.6235	hdl_mvp	ldl_glgc	bmi	NA	NA	mvpHDL_glgcLDL_BMI
rs16851483	0.01372	0.0165	-0.0369	NA	NA	-0.0144	0.006325	0.0109	0.0035	NA	NA	0.0129	0.03009	0.145	3.2e-26	NA	NA	0.2621	hdl_mvp	ldl_glgc	bmi	NA	NA	mvpHDL_glgcLDL_BMI
rs16864515	0.00807	0.0021	-0.0186	NA	NA	-0.0077	0.005461	0.0092	0.0029	NA	NA	0.0106	0.1395	0.6988	1.7e-10	NA	NA	0.4694	hdl_mvp	ldl_glgc	bmi	NA	NA	mvpHDL_glgcLDL_BMI
rs16871902	0.002982	0.0005	-0.0125	NA	NA	-0.0026	0.003118	0.0055	0.0017	NA	NA	0.0066	0.3388	0.7891	4.6e-13	NA	NA	0.6886	hdl_mvp	ldl_glgc	bmi	NA	NA	mvpHDL_glgcLDL_BMI
rs16882001	-0.02063	0.0049	0.0269	NA	NA	-0.0017	0.007324	0.0126	0.004	NA	NA	0.0147	0.004848	0.5608	1.5e-11	NA	NA	0.9062	hdl_mvp	ldl_glgc	bmi	NA	NA	mvpHDL_glgcLDL_BMI
rs16903285	0.007003	0.0051	-0.0331	NA	NA	-0.0007	0.004539	0.0076	0.0026	NA	NA	0.0092	0.1229	0.8375	7.6e-38	NA	NA	0.9386	hdl_mvp	ldl_glgc	bmi	NA	NA	mvpHDL_glgcLDL_BMI
rs16906845	0.0107	0.0011	-0.0225	NA	NA	-0.0061	0.006098	0.0118	0.0038	NA	NA	0.0132	0.07929	0.9379	2.2e-09	NA	NA	0.6463	hdl_mvp	ldl_glgc	bmi	NA	NA	mvpHDL_glgcLDL_BMI
rs16907751	0.002718	0.0023	-0.0209	NA	NA	0.0111	0.005298	0.0073	0.003	NA	NA	0.0104	0.6079	0.9696	1.6e-12	NA	NA	0.2861	hdl_mvp	ldl_glgc	bmi	NA	NA	mvpHDL_glgcLDL_BMI
rs16932761	0.00182	0.0058	-0.014	NA	NA	0.0007	0.003575	0.0059	0.002	NA	NA	0.0074	0.6108	0.1929	1.7e-12	NA	NA	0.9252	hdl_mvp	ldl_glgc	bmi	NA	NA	mvpHDL_glgcLDL_BMI
rs16942887	0.06965	0.0011	-0.0043	NA	NA	0.0187	0.004676	0.0054	0.0025	NA	NA	0.0094	3.767e-50	0.798	0.089	NA	NA	0.04606	hdl_mvp	ldl_glgc	bmi	NA	NA	mvpHDL_glgcLDL_BMI
rs16966801	0.009335	0.0074	-0.0156	NA	NA	0.0142	0.003906	0.0067	0.0022	NA	NA	0.0079	0.01685	0.4612	1.1e-12	NA	NA	0.07084	hdl_mvp	ldl_glgc	bmi	NA	NA	mvpHDL_glgcLDL_BMI
rs17001561	0.00578	0.0065	-0.0151	NA	NA	0.033	0.004339	0.005	0.0023	NA	NA	0.0088	0.1828	0.2895	3.8e-11	NA	NA	0.0001877	hdl_mvp	ldl_glgc	bmi	NA	NA	mvpHDL_glgcLDL_BMI
rs17014375	0.009296	0.0147	-0.0172	NA	NA	0.002	0.004587	0.0078	0.0025	NA	NA	0.0092	0.04269	0.05188	1.1e-11	NA	NA	0.827	hdl_mvp	ldl_glgc	bmi	NA	NA	mvpHDL_glgcLDL_BMI
rs1704190	0.01234	0.0014	-0.0098	NA	NA	0.0087	0.003264	0.0053	0.0018	NA	NA	0.0064	0.000156	0.7665	3.3e-08	NA	NA	0.1749	hdl_mvp	ldl_glgc	bmi	NA	NA	mvpHDL_glgcLDL_BMI
rs17056301	-0.003882	0.0005	-0.0118	NA	NA	0.0545	0.00369	0.006	0.002	NA	NA	0.0071	0.2927	0.9848	2.4e-09	NA	NA	2.016e-14	hdl_mvp	ldl_glgc	bmi	NA	NA	mvpHDL_glgcLDL_BMI
rs17069831	0.002752	0.0037	-0.0109	NA	NA	0.0115	0.003644	0.0058	0.0019	NA	NA	0.0077	0.4502	0.4114	2.1e-08	NA	NA	0.1378	hdl_mvp	ldl_glgc	bmi	NA	NA	mvpHDL_glgcLDL_BMI
rs1707322	0.006061	0.0077	0.0128	NA	NA	0.0344	0.003399	0.004	0.0018	NA	NA	0.0068	0.07458	0.0862	4.9e-13	NA	NA	4.851e-07	hdl_mvp	ldl_glgc	bmi	NA	NA	mvpHDL_glgcLDL_BMI
rs17096510	-0.02045	0.0032	0.0148	NA	NA	0.0196	0.004595	0.0079	0.0026	NA	NA	0.0092	8.531e-06	0.9179	8.3e-09	NA	NA	0.03382	hdl_mvp	ldl_glgc	bmi	NA	NA	mvpHDL_glgcLDL_BMI
rs17113301	0.008784	0.0002	-0.0165	NA	NA	0.0009	0.003781	0.0063	0.0021	NA	NA	0.0079	0.02016	0.842	3.6e-15	NA	NA	0.9133	hdl_mvp	ldl_glgc	bmi	NA	NA	mvpHDL_glgcLDL_BMI
rs17120367	0.01439	0.0298	-0.0225	NA	NA	-0.0606	0.006642	0.0109	0.0037	NA	NA	0.0131	0.03033	0.01123	1.3e-09	NA	NA	4.072e-06	hdl_mvp	ldl_glgc	bmi	NA	NA	mvpHDL_glgcLDL_BMI
rs17145750	0.03533	0.0012	0.0113	NA	NA	0.0313	0.004332	0.0053	0.0022	NA	NA	0.0097	3.502e-16	0.8513	5.1e-07	NA	NA	0.001223	hdl_mvp	ldl_glgc	bmi	NA	NA	mvpHDL_glgcLDL_BMI
rs17173637	-0.02979	0.0069	0.0028	NA	NA	-0.0373	0.005406	0.0062	0.0029	NA	NA	0.0104	3.585e-08	0.3811	0.33	NA	NA	0.0003544	hdl_mvp	ldl_glgc	bmi	NA	NA	mvpHDL_glgcLDL_BMI
rs17189185	-0.0004191	0.0035	0.0102	NA	NA	0.0037	0.003235	0.0054	0.0018	NA	NA	0.0064	0.8969	0.542	7.9e-09	NA	NA	0.5647	hdl_mvp	ldl_glgc	bmi	NA	NA	mvpHDL_glgcLDL_BMI
rs17201143	-7.696e-06	0.0059	0.0103	NA	NA	-0.0003	0.003429	0.0057	0.0019	NA	NA	0.0068	0.9982	0.3239	2.6e-08	NA	NA	0.9696	hdl_mvp	ldl_glgc	bmi	NA	NA	mvpHDL_glgcLDL_BMI
rs17203016	0.006703	0.003	-0.015	NA	NA	0.0008	0.004296	0.0047	0.002	NA	NA	0.008	0.1187	0.3757	2.1e-13	NA	NA	0.9222	hdl_mvp	ldl_glgc	bmi	NA	NA	mvpHDL_glgcLDL_BMI
rs17236194	-0.01353	0.0138	0.0153	NA	NA	-0.0031	0.004961	0.0051	0.0024	NA	NA	0.0091	0.006399	0.01048	8.3e-11	NA	NA	0.7331	hdl_mvp	ldl_glgc	bmi	NA	NA	mvpHDL_glgcLDL_BMI
rs17272434	0.00353	0.0021	-0.0105	NA	NA	0.0016	0.003401	0.0039	0.0018	NA	NA	0.0074	0.2993	0.5457	3.7e-09	NA	NA	0.8342	hdl_mvp	ldl_glgc	bmi	NA	NA	mvpHDL_glgcLDL_BMI
rs1729409	-0.02555	0.0107	0.002	NA	NA	-0.0052	0.003192	0.006	0.0018	NA	NA	0.0065	1.224e-15	0.09199	0.26	NA	NA	0.4269	hdl_mvp	ldl_glgc	bmi	NA	NA	mvpHDL_glgcLDL_BMI
rs1730859	-0.01431	0.0175	0.0118	NA	NA	0.0004	0.003498	0.0039	0.0017	NA	NA	0.0066	4.316e-05	8.581e-06	1.1e-11	NA	NA	0.951	hdl_mvp	ldl_glgc	bmi	NA	NA	mvpHDL_glgcLDL_BMI
rs1731259	0.004104	0.0153	-0.0158	NA	NA	-0.0022	0.003157	0.0053	0.0017	NA	NA	0.0064	0.1936	0.004527	3.3e-20	NA	NA	0.7374	hdl_mvp	ldl_glgc	bmi	NA	NA	mvpHDL_glgcLDL_BMI
rs17327461	-0.008183	0.0051	0.0125	NA	NA	-0.0009	0.00319	0.0037	0.0016	NA	NA	0.0063	0.01032	0.1575	1.5e-14	NA	NA	0.8888	hdl_mvp	ldl_glgc	bmi	NA	NA	mvpHDL_glgcLDL_BMI
rs17379561	-0.003351	0.0072	0.016	NA	NA	0.0062	0.004479	0.0075	0.0024	NA	NA	0.0088	0.4543	0.3017	4.5e-11	NA	NA	0.4817	hdl_mvp	ldl_glgc	bmi	NA	NA	mvpHDL_glgcLDL_BMI
rs17391694	-0.01173	0.0111	0.0317	NA	NA	0.007	0.00464	0.0064	0.0025	NA	NA	0.0103	0.01146	0.07266	7.5e-38	NA	NA	0.4957	hdl_mvp	ldl_glgc	bmi	NA	NA	mvpHDL_glgcLDL_BMI
rs17404153	-0.001655	0.0336	0.0001	NA	NA	0.0154	0.004703	0.0054	0.0025	NA	NA	0.0096	0.7249	1.832e-09	0.96	NA	NA	0.1083	hdl_mvp	ldl_glgc	bmi	NA	NA	mvpHDL_glgcLDL_BMI
rs17405819	0.002451	0.0016	0.0215	NA	NA	-0.0135	0.003362	0.004	0.0018	NA	NA	0.0067	0.466	0.7171	4.3e-33	NA	NA	0.04468	hdl_mvp	ldl_glgc	bmi	NA	NA	mvpHDL_glgcLDL_BMI
rs17424278	0.007759	0.0075	-0.017	NA	NA	0.011	0.005058	0.0085	0.0028	NA	NA	0.0103	0.125	0.4082	1.9e-09	NA	NA	0.285	hdl_mvp	ldl_glgc	bmi	NA	NA	mvpHDL_glgcLDL_BMI
rs17446091	-0.002089	0.0037	0.0123	NA	NA	-0.006	0.003875	0.0045	0.002	NA	NA	0.0076	0.5898	0.341	1.8e-09	NA	NA	0.4319	hdl_mvp	ldl_glgc	bmi	NA	NA	mvpHDL_glgcLDL_BMI
rs174583	0.03075	0.0522	-0.0033	NA	NA	0.007	0.003245	0.0038	0.0017	NA	NA	0.0066	2.647e-21	7.003e-41	0.058	NA	NA	0.2914	hdl_mvp	ldl_glgc	bmi	NA	NA	mvpHDL_glgcLDL_BMI
rs174601	0.03054	0.0497	-0.0026	NA	NA	0.0065	0.003223	0.0039	0.0017	NA	NA	0.0066	2.641e-21	3.73e-36	0.13	NA	NA	0.32	hdl_mvp	ldl_glgc	bmi	NA	NA	mvpHDL_glgcLDL_BMI
rs17513613	-0.0007696	0.0054	0.0186	NA	NA	0.0247	0.003302	0.004	0.0018	NA	NA	0.0066	0.8157	0.2149	3.6e-26	NA	NA	0.0001696	hdl_mvp	ldl_glgc	bmi	NA	NA	mvpHDL_glgcLDL_BMI
rs17522122	-0.007203	0.0066	0.0159	NA	NA	-0.0074	0.003158	0.0039	0.0017	NA	NA	0.0065	0.02257	0.1739	1.5e-21	NA	NA	0.2524	hdl_mvp	ldl_glgc	bmi	NA	NA	mvpHDL_glgcLDL_BMI
rs17535749	0.0005977	0.0005	-0.015	NA	NA	0.0108	0.00509	0.0064	0.0027	NA	NA	0.0105	0.9065	0.9101	2.5e-08	NA	NA	0.3014	hdl_mvp	ldl_glgc	bmi	NA	NA	mvpHDL_glgcLDL_BMI
rs17538472	0.0001132	0.0182	-0.0129	NA	NA	0.001	0.004096	0.0065	0.0022	NA	NA	0.0079	0.978	0.004831	4.2e-09	NA	NA	0.8979	hdl_mvp	ldl_glgc	bmi	NA	NA	mvpHDL_glgcLDL_BMI
rs17599948	0.004963	0.0084	0.013	NA	NA	0.0036	0.004114	0.0052	0.0022	NA	NA	0.0084	0.2277	0.1681	4.6e-09	NA	NA	0.6636	hdl_mvp	ldl_glgc	bmi	NA	NA	mvpHDL_glgcLDL_BMI
rs17619973	0.01573	0.0086	-0.02	NA	NA	-0.0183	0.00581	0.0074	0.0032	NA	NA	0.0128	0.006799	0.1641	2.4e-10	NA	NA	0.1524	hdl_mvp	ldl_glgc	bmi	NA	NA	mvpHDL_glgcLDL_BMI
rs17636031	-0.002153	0.0042	0.016	NA	NA	-0.0068	0.003499	0.0045	0.0019	NA	NA	0.007	0.5385	0.4425	1.2e-17	NA	NA	0.3275	hdl_mvp	ldl_glgc	bmi	NA	NA	mvpHDL_glgcLDL_BMI
rs17681708	0.007621	0.0133	0.0106	NA	NA	-0.011	0.003336	0.0056	0.0018	NA	NA	0.0072	0.02235	0.02111	7.2e-09	NA	NA	0.1291	hdl_mvp	ldl_glgc	bmi	NA	NA	mvpHDL_glgcLDL_BMI
rs17695092	0.009303	0.0025	0.0106	NA	NA	0.0315	0.003372	0.0042	0.0018	NA	NA	0.0067	0.005799	0.4967	3.4e-09	NA	NA	2.644e-06	hdl_mvp	ldl_glgc	bmi	NA	NA	mvpHDL_glgcLDL_BMI
rs17709991	0.001213	0.004	0.011	NA	NA	0.0004	0.003538	0.0041	0.0018	NA	NA	0.0073	0.7317	0.3342	2.4e-09	NA	NA	0.9519	hdl_mvp	ldl_glgc	bmi	NA	NA	mvpHDL_glgcLDL_BMI
rs17710457	0.001439	0.0143	-0.0154	NA	NA	-0.0004	0.004451	0.0073	0.0024	NA	NA	0.0087	0.7465	0.06988	2.9e-10	NA	NA	0.9606	hdl_mvp	ldl_glgc	bmi	NA	NA	mvpHDL_glgcLDL_BMI
rs17720922	0.003392	0.0016	0.0131	NA	NA	-0.0112	0.003946	0.0068	0.0022	NA	NA	0.008	0.39	0.9108	2.3e-09	NA	NA	0.1617	hdl_mvp	ldl_glgc	bmi	NA	NA	mvpHDL_glgcLDL_BMI
rs17725246	-0.004938	0.0472	0.0003	NA	NA	0.0117	0.004059	0.0049	0.0021	NA	NA	0.0084	0.2238	1.487e-20	0.89	NA	NA	0.1647	hdl_mvp	ldl_glgc	bmi	NA	NA	mvpHDL_glgcLDL_BMI
rs17729876	0.02066	0.0092	-0.0009	NA	NA	-0.0018	0.003301	0.0053	0.0017	NA	NA	0.0063	3.915e-10	0.04167	0.62	NA	NA	0.7684	hdl_mvp	ldl_glgc	bmi	NA	NA	mvpHDL_glgcLDL_BMI
rs1776209	0.002364	0.0031	-0.0107	NA	NA	0.0269	0.003544	0.0057	0.0019	NA	NA	0.0068	0.5048	0.5713	2.2e-08	NA	NA	7.082e-05	hdl_mvp	ldl_glgc	bmi	NA	NA	mvpHDL_glgcLDL_BMI
rs17767510	-0.007106	0.0075	0.0129	NA	NA	0.014	0.004237	0.0074	0.0023	NA	NA	0.009	0.09355	0.237	1.9e-08	NA	NA	0.1193	hdl_mvp	ldl_glgc	bmi	NA	NA	mvpHDL_glgcLDL_BMI
rs17776719	-0.004881	0.0009	-0.0167	NA	NA	0.0102	0.004567	0.0071	0.0025	NA	NA	0.0087	0.2852	0.9863	1.7e-11	NA	NA	0.2438	hdl_mvp	ldl_glgc	bmi	NA	NA	mvpHDL_glgcLDL_BMI
rs17806379	0.01214	0.0018	-0.0258	NA	NA	-0.0238	0.004136	0.0068	0.0022	NA	NA	0.0086	0.003322	0.7227	1.5e-30	NA	NA	0.005549	hdl_mvp	ldl_glgc	bmi	NA	NA	mvpHDL_glgcLDL_BMI
rs17820822	0.007999	0.0081	-0.0143	NA	NA	-0.0029	0.003374	0.0054	0.0018	NA	NA	0.0065	0.01774	0.2744	2.9e-15	NA	NA	0.6545	hdl_mvp	ldl_glgc	bmi	NA	NA	mvpHDL_glgcLDL_BMI
rs1784460	-0.008049	0.0075	0.0132	NA	NA	-0.008	0.003163	0.0054	0.0018	NA	NA	0.0064	0.01093	0.2569	9e-14	NA	NA	0.2084	hdl_mvp	ldl_glgc	bmi	NA	NA	mvpHDL_glgcLDL_BMI
rs1787267	-0.01368	0.0073	0.0237	NA	NA	-0.0039	0.006527	0.0114	0.0036	NA	NA	0.0129	0.03608	0.5677	3.4e-11	NA	NA	0.762	hdl_mvp	ldl_glgc	bmi	NA	NA	mvpHDL_glgcLDL_BMI
rs1800562	0.0002216	0.0615	0.0121	NA	NA	0.0029	0.006217	0.008	0.0032	NA	NA	0.0135	0.9716	8.253e-14	0.00016	NA	NA	0.8307	hdl_mvp	ldl_glgc	bmi	NA	NA	mvpHDL_glgcLDL_BMI
rs1800961	0.1431	0.0685	0.0001	NA	NA	0.0327	0.00899	0.0106	0.0048	NA	NA	0.0175	4.732e-57	6.034e-10	0.98	NA	NA	0.06194	hdl_mvp	ldl_glgc	bmi	NA	NA	mvpHDL_glgcLDL_BMI
rs1814170	0.002447	0.0006	0.0203	NA	NA	0.0055	0.0052	0.0087	0.0029	NA	NA	0.0109	0.6379	0.9459	2.1e-12	NA	NA	0.6108	hdl_mvp	ldl_glgc	bmi	NA	NA	mvpHDL_glgcLDL_BMI
rs1819844	0.004063	0.0007	-0.0143	NA	NA	-0.0009	0.004214	0.0046	0.0021	NA	NA	0.0081	0.335	0.9373	2.6e-11	NA	NA	0.9119	hdl_mvp	ldl_glgc	bmi	NA	NA	mvpHDL_glgcLDL_BMI
rs1829130	0.002223	0.002	0.011	NA	NA	0.0006	0.0034	0.0055	0.0019	NA	NA	0.0071	0.5133	0.6525	3.7e-09	NA	NA	0.9273	hdl_mvp	ldl_glgc	bmi	NA	NA	mvpHDL_glgcLDL_BMI
rs1830074	-0.006198	0.0065	0.0115	NA	NA	0.0004	0.003469	0.006	0.0019	NA	NA	0.0068	0.07397	0.2863	1.4e-09	NA	NA	0.953	hdl_mvp	ldl_glgc	bmi	NA	NA	mvpHDL_glgcLDL_BMI
rs1852006	-0.007267	0.0005	0.0156	NA	NA	0.007	0.003215	0.0055	0.0018	NA	NA	0.0066	0.0238	0.6797	4.9e-18	NA	NA	0.2911	hdl_mvp	ldl_glgc	bmi	NA	NA	mvpHDL_glgcLDL_BMI
rs1853639	0.002619	0.0026	-0.0111	NA	NA	-0.0164	0.003337	0.0062	0.0018	NA	NA	0.0065	0.4326	0.5113	1.2e-09	NA	NA	0.01153	hdl_mvp	ldl_glgc	bmi	NA	NA	mvpHDL_glgcLDL_BMI
rs1863652	-0.004985	0.0078	0.0115	NA	NA	0.01	0.003376	0.0054	0.0018	NA	NA	0.0066	0.1398	0.2288	1.4e-10	NA	NA	0.1262	hdl_mvp	ldl_glgc	bmi	NA	NA	mvpHDL_glgcLDL_BMI
rs1865341	0.003898	0.0024	-0.0128	NA	NA	0.0127	0.003799	0.006	0.002	NA	NA	0.0075	0.305	0.9518	2.5e-10	NA	NA	0.09149	hdl_mvp	ldl_glgc	bmi	NA	NA	mvpHDL_glgcLDL_BMI
rs1865989	-0.007413	0.0023	0.01	NA	NA	-0.0003	0.003315	0.0055	0.0018	NA	NA	0.0071	0.02531	0.8628	2.9e-08	NA	NA	0.9711	hdl_mvp	ldl_glgc	bmi	NA	NA	mvpHDL_glgcLDL_BMI
rs1883025	0.05639	0.0296	-0.0065	NA	NA	0.0143	0.003512	0.0044	0.0019	NA	NA	0.0071	5.714e-58	6.141e-11	0.00058	NA	NA	0.04402	hdl_mvp	ldl_glgc	bmi	NA	NA	mvpHDL_glgcLDL_BMI
rs1884389	0.006554	0.002	-0.0103	NA	NA	0.0071	0.003167	0.0053	0.0017	NA	NA	0.0062	0.03849	0.6414	4e-09	NA	NA	0.2546	hdl_mvp	ldl_glgc	bmi	NA	NA	mvpHDL_glgcLDL_BMI
rs1884897	0.002486	0.002	0.0194	NA	NA	-0.006	0.003273	0.0039	0.0017	NA	NA	0.0066	0.4474	0.757	1.3e-30	NA	NA	0.3641	hdl_mvp	ldl_glgc	bmi	NA	NA	mvpHDL_glgcLDL_BMI
rs1885728	0.0008049	0.0054	0.0108	NA	NA	-0.0115	0.003468	0.0059	0.0019	NA	NA	0.0071	0.8165	0.7367	1e-08	NA	NA	0.1048	hdl_mvp	ldl_glgc	bmi	NA	NA	mvpHDL_glgcLDL_BMI
rs1891215	-0.00106	0.0024	-0.0117	NA	NA	-0.0028	0.003168	0.0053	0.0017	NA	NA	0.0062	0.7379	0.5528	1.3e-11	NA	NA	0.6584	hdl_mvp	ldl_glgc	bmi	NA	NA	mvpHDL_glgcLDL_BMI
rs1895957	-0.008449	0.0029	0.0171	NA	NA	-0.0048	0.00396	0.0063	0.0021	NA	NA	0.0084	0.03288	0.6975	1.4e-16	NA	NA	0.5712	hdl_mvp	ldl_glgc	bmi	NA	NA	mvpHDL_glgcLDL_BMI
rs189843	-0.001349	0.0085	0.0098	NA	NA	0.0048	0.003203	0.0053	0.0017	NA	NA	0.0065	0.6735	0.2131	1.7e-08	NA	NA	0.4553	hdl_mvp	ldl_glgc	bmi	NA	NA	mvpHDL_glgcLDL_BMI
rs1899731	0.0013	0.0029	-0.0111	NA	NA	0.0005	0.003206	0.0056	0.0018	NA	NA	0.0072	0.6852	0.5355	1e-09	NA	NA	0.9407	hdl_mvp	ldl_glgc	bmi	NA	NA	mvpHDL_glgcLDL_BMI
rs1899898	-0.007871	0.0017	0.0113	NA	NA	0.0128	0.003299	0.0055	0.0018	NA	NA	0.0066	0.01706	0.5205	6.8e-10	NA	NA	0.05342	hdl_mvp	ldl_glgc	bmi	NA	NA	mvpHDL_glgcLDL_BMI
rs1903579	-0.007165	0.0102	0.0111	NA	NA	0.0166	0.003119	0.0052	0.0017	NA	NA	0.0062	0.02162	0.07047	1.1e-10	NA	NA	0.00745	hdl_mvp	ldl_glgc	bmi	NA	NA	mvpHDL_glgcLDL_BMI
rs1912631	0.002744	0.0031	-0.0119	NA	NA	0.0092	0.003198	0.0054	0.0018	NA	NA	0.0063	0.3909	0.7508	1.3e-11	NA	NA	0.1436	hdl_mvp	ldl_glgc	bmi	NA	NA	mvpHDL_glgcLDL_BMI
rs1917368	0.02598	0.0094	-0.0011	NA	NA	0.0024	0.003157	0.0054	0.0018	NA	NA	0.0065	1.904e-16	0.1295	0.52	NA	NA	0.7123	hdl_mvp	ldl_glgc	bmi	NA	NA	mvpHDL_glgcLDL_BMI
rs1927790	-0.006533	0.0021	0.0148	NA	NA	-0.0038	0.003138	0.0037	0.0016	NA	NA	0.0065	0.03736	0.4514	1.8e-19	NA	NA	0.5575	hdl_mvp	ldl_glgc	bmi	NA	NA	mvpHDL_glgcLDL_BMI
rs1928295	-0.003301	0.0005	0.0141	NA	NA	0.0023	0.003103	0.0037	0.0016	NA	NA	0.0063	0.2874	0.944	5.4e-18	NA	NA	0.7177	hdl_mvp	ldl_glgc	bmi	NA	NA	mvpHDL_glgcLDL_BMI
rs1937684	0.001136	0.0023	-0.0112	NA	NA	0.0313	0.00328	0.0054	0.0018	NA	NA	0.0066	0.7292	0.8203	8.7e-10	NA	NA	2.421e-06	hdl_mvp	ldl_glgc	bmi	NA	NA	mvpHDL_glgcLDL_BMI
rs1941213	-0.007362	0.009	0.0117	NA	NA	-0.0132	0.003761	0.0059	0.002	NA	NA	0.0072	0.0503	0.1961	3.2e-09	NA	NA	0.06568	hdl_mvp	ldl_glgc	bmi	NA	NA	mvpHDL_glgcLDL_BMI
rs1941697	-0.007128	0.0011	0.0123	NA	NA	-0.0088	0.003146	0.0053	0.0017	NA	NA	0.0062	0.02347	0.9246	1.2e-12	NA	NA	0.1574	hdl_mvp	ldl_glgc	bmi	NA	NA	mvpHDL_glgcLDL_BMI
rs1955540	0.00434	0.0061	-0.0158	NA	NA	-0.0041	0.004124	0.0065	0.0022	NA	NA	0.0079	0.2926	0.5672	6.2e-13	NA	NA	0.6049	hdl_mvp	ldl_glgc	bmi	NA	NA	mvpHDL_glgcLDL_BMI
rs1964927	0.01421	0.0027	-0.0124	NA	NA	-0.0022	0.003346	0.0055	0.0018	NA	NA	0.0065	2.175e-05	0.7403	5e-12	NA	NA	0.7395	hdl_mvp	ldl_glgc	bmi	NA	NA	mvpHDL_glgcLDL_BMI
rs1965290	0.00765	0.0057	-0.0126	NA	NA	0.0095	0.003082	0.0062	0.0017	NA	NA	0.0062	0.01305	0.6561	5.9e-13	NA	NA	0.1263	hdl_mvp	ldl_glgc	bmi	NA	NA	mvpHDL_glgcLDL_BMI
rs1982441	-0.004195	0.0141	0.0175	NA	NA	-0.0024	0.004718	0.0076	0.0026	NA	NA	0.0088	0.3739	0.07658	7e-12	NA	NA	0.7819	hdl_mvp	ldl_glgc	bmi	NA	NA	mvpHDL_glgcLDL_BMI
rs1993709	0.0158	0.0034	-0.0331	NA	NA	0.0091	0.004169	0.005	0.0021	NA	NA	0.0081	0.0001509	0.4839	1.9e-57	NA	NA	0.2642	hdl_mvp	ldl_glgc	bmi	NA	NA	mvpHDL_glgcLDL_BMI
rs2000999	-0.008158	0.065	0.0115	NA	NA	-0.0042	0.003843	0.0046	0.0021	NA	NA	0.0077	0.0338	4.219e-41	2.5e-08	NA	NA	0.5893	hdl_mvp	ldl_glgc	bmi	NA	NA	mvpHDL_glgcLDL_BMI
rs2001102	0.007321	0.0097	-0.0113	NA	NA	0.0001	0.003137	0.0051	0.0017	NA	NA	0.0063	0.01961	0.0732	5.5e-11	NA	NA	0.9924	hdl_mvp	ldl_glgc	bmi	NA	NA	mvpHDL_glgcLDL_BMI
rs2007231	-0.0003085	0.0028	-0.0104	NA	NA	0.007	0.00329	0.0053	0.0018	NA	NA	0.0067	0.9253	0.9316	5.2e-09	NA	NA	0.2913	hdl_mvp	ldl_glgc	bmi	NA	NA	mvpHDL_glgcLDL_BMI
rs2009416	-0.01035	0.0071	0.0121	NA	NA	-0.0005	0.00324	0.0057	0.0018	NA	NA	0.0066	0.001396	0.26	1.1e-11	NA	NA	0.9384	hdl_mvp	ldl_glgc	bmi	NA	NA	mvpHDL_glgcLDL_BMI
rs2012502	-0.005432	0.005	0.0113	NA	NA	-0.0075	0.003351	0.0038	0.0017	NA	NA	0.0067	0.105	0.2571	4.2e-11	NA	NA	0.2665	hdl_mvp	ldl_glgc	bmi	NA	NA	mvpHDL_glgcLDL_BMI
rs2028341	0.006267	0.0013	-0.0098	NA	NA	-0.0049	0.003116	0.0052	0.0017	NA	NA	0.0062	0.04432	0.4857	1.5e-08	NA	NA	0.4311	hdl_mvp	ldl_glgc	bmi	NA	NA	mvpHDL_glgcLDL_BMI
rs2030746	-0.001675	0.0214	-0.0005	NA	NA	0.0013	0.003139	0.0038	0.0017	NA	NA	0.0065	0.5937	8.605e-09	0.77	NA	NA	0.8359	hdl_mvp	ldl_glgc	bmi	NA	NA	mvpHDL_glgcLDL_BMI
rs2033529	-0.01234	0.0008	0.0205	NA	NA	-0.0003	0.003574	0.004	0.0018	NA	NA	0.0075	0.0005518	0.785	1.9e-30	NA	NA	0.9656	hdl_mvp	ldl_glgc	bmi	NA	NA	mvpHDL_glgcLDL_BMI
rs2035580	0.01768	0.0004	-0.0006	NA	NA	0.0011	0.003228	0.0038	0.0017	NA	NA	0.0067	4.306e-08	0.8708	0.74	NA	NA	0.8714	hdl_mvp	ldl_glgc	bmi	NA	NA	mvpHDL_glgcLDL_BMI
rs2051559	-0.01177	0.0111	0.0176	NA	NA	0.0102	0.004663	0.0081	0.0026	NA	NA	0.0093	0.01161	0.1226	5e-12	NA	NA	0.2698	hdl_mvp	ldl_glgc	bmi	NA	NA	mvpHDL_glgcLDL_BMI
rs2065418	-0.01228	0.0093	0.0166	NA	NA	-0.0105	0.003243	0.0054	0.0018	NA	NA	0.0066	0.0001525	0.3962	3.6e-20	NA	NA	0.1106	hdl_mvp	ldl_glgc	bmi	NA	NA	mvpHDL_glgcLDL_BMI
rs2066716	0.05099	0.0246	-0.0087	NA	NA	0.0044	0.005575	0.0097	0.0032	NA	NA	0.0112	5.942e-20	0.01121	0.0066	NA	NA	0.6943	hdl_mvp	ldl_glgc	bmi	NA	NA	mvpHDL_glgcLDL_BMI
rs2067819	0.02652	0.0001	0.0036	NA	NA	-0.0011	0.003746	0.0046	0.002	NA	NA	0.0075	1.464e-12	0.7567	0.07	NA	NA	0.8786	hdl_mvp	ldl_glgc	bmi	NA	NA	mvpHDL_glgcLDL_BMI
rs2068888	-0.018	0.0166	-0.0058	NA	NA	0.0115	0.003094	0.0038	0.0017	NA	NA	0.0062	5.95e-09	3.885e-05	0.00047	NA	NA	0.06369	hdl_mvp	ldl_glgc	bmi	NA	NA	mvpHDL_glgcLDL_BMI
rs2070895	-0.08944	0.0034	0.0025	NA	NA	0.0001	0.003741	0.0065	0.0021	NA	NA	0.0075	3.657e-126	0.7568	0.24	NA	NA	0.9852	hdl_mvp	ldl_glgc	bmi	NA	NA	mvpHDL_glgcLDL_BMI
rs2075650	-0.07274	0.1767	-0.0244	NA	NA	-0.02	0.004635	0.0055	0.0023	NA	NA	0.0092	1.787e-55	1e-200	1.5e-25	NA	NA	0.03064	hdl_mvp	ldl_glgc	bmi	NA	NA	mvpHDL_glgcLDL_BMI
rs208015	-0.005756	0.006	0.0356	NA	NA	0.0084	0.006101	0.0099	0.0034	NA	NA	0.0116	0.3454	0.7229	1.4e-25	NA	NA	0.4675	hdl_mvp	ldl_glgc	bmi	NA	NA	mvpHDL_glgcLDL_BMI
rs2111386	-0.01171	0.0013	-0.0115	NA	NA	0.0279	0.003831	0.0065	0.0021	NA	NA	0.0076	0.002232	0.6708	2.7e-08	NA	NA	0.0002226	hdl_mvp	ldl_glgc	bmi	NA	NA	mvpHDL_glgcLDL_BMI
rs2122042	0.002863	0.0028	-0.0235	NA	NA	0.0103	0.003815	0.0045	0.002	NA	NA	0.0077	0.453	0.6818	2.3e-31	NA	NA	0.1823	hdl_mvp	ldl_glgc	bmi	NA	NA	mvpHDL_glgcLDL_BMI
rs2143253	-0.01209	0.0121	0.0188	NA	NA	-0.0116	0.004847	0.0078	0.0026	NA	NA	0.0095	0.01261	0.1465	1.1e-12	NA	NA	0.2196	hdl_mvp	ldl_glgc	bmi	NA	NA	mvpHDL_glgcLDL_BMI
rs215634	-0.005124	0.0073	0.0152	NA	NA	-0.0078	0.003232	0.0054	0.0018	NA	NA	0.0065	0.1129	0.4269	2.6e-17	NA	NA	0.2312	hdl_mvp	ldl_glgc	bmi	NA	NA	mvpHDL_glgcLDL_BMI
rs2156552	0.06692	0.0222	0.0048	NA	NA	0.0025	0.004132	0.0049	0.0021	NA	NA	0.0084	6.048e-59	7.238e-06	0.026	NA	NA	0.7649	hdl_mvp	ldl_glgc	bmi	NA	NA	mvpHDL_glgcLDL_BMI
rs2162524	-0.009435	0.0058	0.0155	NA	NA	-0.0111	0.003288	0.0055	0.0018	NA	NA	0.0066	0.004104	0.6366	4.1e-17	NA	NA	0.09137	hdl_mvp	ldl_glgc	bmi	NA	NA	mvpHDL_glgcLDL_BMI
rs2163188	0.0003743	0.0068	-0.0131	NA	NA	-0.0236	0.003158	0.0052	0.0017	NA	NA	0.0062	0.9057	0.1593	2e-14	NA	NA	0.0001327	hdl_mvp	ldl_glgc	bmi	NA	NA	mvpHDL_glgcLDL_BMI
rs2174307	-0.0004122	0.0081	-0.0121	NA	NA	-0.0184	0.003147	0.0053	0.0017	NA	NA	0.0063	0.8958	0.154	4.9e-12	NA	NA	0.00346	hdl_mvp	ldl_glgc	bmi	NA	NA	mvpHDL_glgcLDL_BMI
rs217433	-0.006132	0.0195	0.0117	NA	NA	0.0134	0.004004	0.0047	0.0021	NA	NA	0.0079	0.1256	7.47e-05	2e-08	NA	NA	0.0898	hdl_mvp	ldl_glgc	bmi	NA	NA	mvpHDL_glgcLDL_BMI
rs217671	-0.0009448	0.0022	-0.0144	NA	NA	-0.0007	0.003483	0.0061	0.0019	NA	NA	0.0077	0.7862	0.8902	1.3e-13	NA	NA	0.9307	hdl_mvp	ldl_glgc	bmi	NA	NA	mvpHDL_glgcLDL_BMI
rs2185027	-0.01043	0.0014	0.0135	NA	NA	-0.0057	0.003367	0.004	0.0018	NA	NA	0.0068	0.001943	0.7139	5e-14	NA	NA	0.4002	hdl_mvp	ldl_glgc	bmi	NA	NA	mvpHDL_glgcLDL_BMI
rs2190788	-0.01091	0.0012	0.0141	NA	NA	-0.0118	0.003462	0.0054	0.0019	NA	NA	0.0068	0.001633	0.879	2.9e-14	NA	NA	0.08375	hdl_mvp	ldl_glgc	bmi	NA	NA	mvpHDL_glgcLDL_BMI
rs2192158	-0.01422	0.0043	0.0129	NA	NA	-0.0011	0.003199	0.0052	0.0017	NA	NA	0.0066	8.793e-06	0.4171	8.3e-14	NA	NA	0.8691	hdl_mvp	ldl_glgc	bmi	NA	NA	mvpHDL_glgcLDL_BMI
rs2228213	-0.005682	0.0032	0.0139	NA	NA	0.0029	0.003233	0.0038	0.0017	NA	NA	0.0065	0.07878	0.5879	4.6e-16	NA	NA	0.6587	hdl_mvp	ldl_glgc	bmi	NA	NA	mvpHDL_glgcLDL_BMI
rs223051	-0.0019	0.0042	0.0112	NA	NA	0.0035	0.003373	0.0056	0.0018	NA	NA	0.0066	0.5734	0.546	1.1e-09	NA	NA	0.598	hdl_mvp	ldl_glgc	bmi	NA	NA	mvpHDL_glgcLDL_BMI
rs223391	0.01689	0.0011	-0.0131	NA	NA	0.0084	0.004663	0.0045	0.0021	NA	NA	0.0078	0.0002927	0.5183	1.6e-10	NA	NA	0.278	hdl_mvp	ldl_glgc	bmi	NA	NA	mvpHDL_glgcLDL_BMI
rs2235564	-0.009955	0.0008	0.0131	NA	NA	-0.0045	0.003253	0.0053	0.0018	NA	NA	0.0067	0.002211	0.956	3.7e-13	NA	NA	0.5056	hdl_mvp	ldl_glgc	bmi	NA	NA	mvpHDL_glgcLDL_BMI
rs2237403	0.005687	0.008	-0.0121	NA	NA	-0.0037	0.003541	0.0054	0.0018	NA	NA	0.0066	0.1083	0.3328	3.3e-11	NA	NA	0.5754	hdl_mvp	ldl_glgc	bmi	NA	NA	mvpHDL_glgcLDL_BMI
rs2243976	-0.02508	0.0125	-0.0002	NA	NA	0.0088	0.003237	0.0038	0.0017	NA	NA	0.0068	9.446e-15	0.001394	0.91	NA	NA	0.2006	hdl_mvp	ldl_glgc	bmi	NA	NA	mvpHDL_glgcLDL_BMI
rs2245368	-0.001242	0.0023	0.0257	NA	NA	-0.0105	0.004049	0.0076	0.0023	NA	NA	0.0089	0.7589	0.689	4.9e-28	NA	NA	0.2347	hdl_mvp	ldl_glgc	bmi	NA	NA	mvpHDL_glgcLDL_BMI
rs2246012	0.01379	0.0089	-0.0158	NA	NA	-0.0041	0.004574	0.0048	0.0022	NA	NA	0.0084	0.002564	0.07938	3.1e-13	NA	NA	0.6259	hdl_mvp	ldl_glgc	bmi	NA	NA	mvpHDL_glgcLDL_BMI
rs2246664	-0.005849	0.0103	0.0137	NA	NA	-0.0091	0.003207	0.0054	0.0018	NA	NA	0.0065	0.0682	0.07386	1.8e-14	NA	NA	0.1581	hdl_mvp	ldl_glgc	bmi	NA	NA	mvpHDL_glgcLDL_BMI
rs2269828	-0.00658	0.0041	0.0105	NA	NA	-0.0094	0.003476	0.0041	0.0018	NA	NA	0.0072	0.05836	0.3639	4.4e-09	NA	NA	0.1938	hdl_mvp	ldl_glgc	bmi	NA	NA	mvpHDL_glgcLDL_BMI
rs2271189	0.006275	0.0066	-0.0144	NA	NA	-0.0171	0.003152	0.0055	0.0018	NA	NA	0.0067	0.04649	0.3962	5e-16	NA	NA	0.01131	hdl_mvp	ldl_glgc	bmi	NA	NA	mvpHDL_glgcLDL_BMI
rs2276638	0.00115	0.006	0.016	NA	NA	-0.0188	0.004117	0.0051	0.0022	NA	NA	0.0083	0.78	0.1957	1.3e-13	NA	NA	0.02308	hdl_mvp	ldl_glgc	bmi	NA	NA	mvpHDL_glgcLDL_BMI
rs2279620	0.004013	0.0002	0.017	NA	NA	0.0079	0.00553	0.0098	0.0028	NA	NA	0.0109	0.468	0.9974	1.6e-09	NA	NA	0.4657	hdl_mvp	ldl_glgc	bmi	NA	NA	mvpHDL_glgcLDL_BMI
rs2281819	-0.01238	0.0026	0.016	NA	NA	0.0003	0.003724	0.0062	0.002	NA	NA	0.0074	0.0008895	0.8206	5.1e-15	NA	NA	0.9703	hdl_mvp	ldl_glgc	bmi	NA	NA	mvpHDL_glgcLDL_BMI
rs2289379	0.0001555	0.0026	-0.0135	NA	NA	-0.0017	0.003362	0.0056	0.0018	NA	NA	0.0066	0.9631	0.5728	4.3e-14	NA	NA	0.8022	hdl_mvp	ldl_glgc	bmi	NA	NA	mvpHDL_glgcLDL_BMI
rs2290547	-0.02262	0.0006	-0.0088	NA	NA	-0.0051	0.00408	0.0049	0.0022	NA	NA	0.0083	2.971e-08	0.7933	5.3e-05	NA	NA	0.5363	hdl_mvp	ldl_glgc	bmi	NA	NA	mvpHDL_glgcLDL_BMI
rs2293476	-0.0448	0.0145	0.0132	NA	NA	0.0148	0.003904	0.0062	0.002	NA	NA	0.0078	1.838e-30	0.01662	1.1e-10	NA	NA	0.05727	hdl_mvp	ldl_glgc	bmi	NA	NA	mvpHDL_glgcLDL_BMI
rs2293889	-0.03073	0.0147	0.0105	NA	NA	0.0069	0.003117	0.0038	0.0017	NA	NA	0.0063	6.412e-23	0.0002423	3.5e-10	NA	NA	0.2719	hdl_mvp	ldl_glgc	bmi	NA	NA	mvpHDL_glgcLDL_BMI
rs2294922	0.02169	0.0098	0.0045	NA	NA	-0.0006	0.003886	0.0063	0.0021	NA	NA	0.0079	2.382e-08	0.1645	0.037	NA	NA	0.9393	hdl_mvp	ldl_glgc	bmi	NA	NA	mvpHDL_glgcLDL_BMI
rs2295654	0.002132	0.0104	0.0116	NA	NA	-0.0026	0.003787	0.0074	0.002	NA	NA	0.0076	0.5734	0.1755	1.4e-08	NA	NA	0.7338	hdl_mvp	ldl_glgc	bmi	NA	NA	mvpHDL_glgcLDL_BMI
rs2297991	0.03033	0.0315	-0.0069	NA	NA	-0.0116	0.003359	0.0058	0.0019	NA	NA	0.0069	1.733e-19	3.179e-08	0.00035	NA	NA	0.09104	hdl_mvp	ldl_glgc	bmi	NA	NA	mvpHDL_glgcLDL_BMI
rs2302647	0.02823	0.0066	-0.0016	NA	NA	0.0128	0.003624	0.0059	0.002	NA	NA	0.0071	6.626e-15	0.2015	0.41	NA	NA	0.0711	hdl_mvp	ldl_glgc	bmi	NA	NA	mvpHDL_glgcLDL_BMI
rs2303361	0.02273	0.0079	0.0002	NA	NA	0.0068	0.003647	0.0061	0.002	NA	NA	0.0077	4.617e-10	0.1825	0.93	NA	NA	0.3822	hdl_mvp	ldl_glgc	bmi	NA	NA	mvpHDL_glgcLDL_BMI
rs2307111	0.02429	0.0416	-0.0265	NA	NA	0.0162	0.003148	0.0037	0.0016	NA	NA	0.0063	1.202e-14	7.344e-28	1.6e-58	NA	NA	0.01018	hdl_mvp	ldl_glgc	bmi	NA	NA	mvpHDL_glgcLDL_BMI
rs231492	0.09388	0.0135	-0.0041	NA	NA	0.0068	0.006253	0.0082	0.0031	NA	NA	0.0123	6.505e-51	0.04022	0.19	NA	NA	0.5798	hdl_mvp	ldl_glgc	bmi	NA	NA	mvpHDL_glgcLDL_BMI
rs2315065	0.01504	0.1102	-0.0052	NA	NA	-0.0001	0.006227	0.0158	0.0032	NA	NA	0.0114	0.01572	5.23e-12	0.1	NA	NA	0.996	hdl_mvp	ldl_glgc	bmi	NA	NA	mvpHDL_glgcLDL_BMI
rs2320726	-0.0006158	0.0065	-0.0138	NA	NA	-0.0011	0.003122	0.0052	0.0017	NA	NA	0.0062	0.8436	0.2053	1.9e-15	NA	NA	0.8575	hdl_mvp	ldl_glgc	bmi	NA	NA	mvpHDL_glgcLDL_BMI
rs2322622	-0.004177	0.0022	0.0094	NA	NA	-0.0085	0.003325	0.0037	0.0017	NA	NA	0.0063	0.2091	0.5537	2.7e-08	NA	NA	0.1803	hdl_mvp	ldl_glgc	bmi	NA	NA	mvpHDL_glgcLDL_BMI
rs2328223	0.006598	0.0299	-0.0001	NA	NA	-0.0043	0.003937	0.005	0.0021	NA	NA	0.0089	0.09377	5.632e-09	0.95	NA	NA	0.6328	hdl_mvp	ldl_glgc	bmi	NA	NA	mvpHDL_glgcLDL_BMI
rs2332510	0.005511	0.0005	-0.0096	NA	NA	0.0027	0.003124	0.0037	0.0016	NA	NA	0.0064	0.07774	0.8714	3.5e-09	NA	NA	0.6747	hdl_mvp	ldl_glgc	bmi	NA	NA	mvpHDL_glgcLDL_BMI
rs2336723	-0.0204	0.0067	0.0071	NA	NA	-0.0012	0.003143	0.0052	0.0017	NA	NA	0.0063	8.642e-11	0.203	4e-05	NA	NA	0.8502	hdl_mvp	ldl_glgc	bmi	NA	NA	mvpHDL_glgcLDL_BMI
rs2357760	-0.005097	0.0009	0.0145	NA	NA	-0.0086	0.00334	0.0038	0.0017	NA	NA	0.0067	0.127	0.5589	6.8e-17	NA	NA	0.2003	hdl_mvp	ldl_glgc	bmi	NA	NA	mvpHDL_glgcLDL_BMI
rs236531	-0.00045	0.0015	-0.0097	NA	NA	0.001	0.00318	0.0055	0.0018	NA	NA	0.0066	0.8875	0.7016	4.1e-08	NA	NA	0.8825	hdl_mvp	ldl_glgc	bmi	NA	NA	mvpHDL_glgcLDL_BMI
rs2365389	-0.009914	0.0033	0.0174	NA	NA	0.0038	0.003131	0.0037	0.0017	NA	NA	0.0063	0.001543	0.5225	1.3e-25	NA	NA	0.5494	hdl_mvp	ldl_glgc	bmi	NA	NA	mvpHDL_glgcLDL_BMI
rs2396625	-0.00123	0.0065	0.0162	NA	NA	0.0004	0.00338	0.0054	0.0018	NA	NA	0.0063	0.716	0.152	3.6e-20	NA	NA	0.9509	hdl_mvp	ldl_glgc	bmi	NA	NA	mvpHDL_glgcLDL_BMI
rs2419604	0.03039	0.0302	-0.0078	NA	NA	-0.0123	0.003473	0.004	0.0018	NA	NA	0.007	2.137e-18	7.49e-14	1.5e-05	NA	NA	0.07655	hdl_mvp	ldl_glgc	bmi	NA	NA	mvpHDL_glgcLDL_BMI
rs2429150	-0.0005696	0.0006	-0.0111	NA	NA	0.0049	0.00318	0.0054	0.0018	NA	NA	0.0068	0.8578	0.9863	2.7e-10	NA	NA	0.4712	hdl_mvp	ldl_glgc	bmi	NA	NA	mvpHDL_glgcLDL_BMI
rs243387	0.001351	0.0112	0.0101	NA	NA	0.0153	0.003126	0.0053	0.0017	NA	NA	0.0062	0.6657	0.04125	4.4e-09	NA	NA	0.01384	hdl_mvp	ldl_glgc	bmi	NA	NA	mvpHDL_glgcLDL_BMI
rs2440452	0.005525	0.005	0.0142	NA	NA	0.0148	0.004507	0.0087	0.0026	NA	NA	0.0093	0.2203	0.5468	4.3e-08	NA	NA	0.1116	hdl_mvp	ldl_glgc	bmi	NA	NA	mvpHDL_glgcLDL_BMI
rs2450128	0.002738	0.0174	0.0134	NA	NA	0.0112	0.00423	0.0049	0.0023	NA	NA	0.0085	0.5175	0.001649	3.4e-09	NA	NA	0.1882	hdl_mvp	ldl_glgc	bmi	NA	NA	mvpHDL_glgcLDL_BMI
rs2465043	-0.0004194	0.0023	0.0146	NA	NA	-0.0064	0.003362	0.0055	0.0018	NA	NA	0.0065	0.9007	0.4991	1.1e-15	NA	NA	0.3263	hdl_mvp	ldl_glgc	bmi	NA	NA	mvpHDL_glgcLDL_BMI
rs246551	0.0003683	0.0199	0.0114	NA	NA	0.0119	0.003691	0.0063	0.0021	NA	NA	0.0078	0.9205	0.001227	5e-08	NA	NA	0.1234	hdl_mvp	ldl_glgc	bmi	NA	NA	mvpHDL_glgcLDL_BMI
rs2466103	-0.002418	0.0031	0.0106	NA	NA	0.0014	0.003372	0.0041	0.0018	NA	NA	0.0068	0.4732	0.3542	3.2e-09	NA	NA	0.8351	hdl_mvp	ldl_glgc	bmi	NA	NA	mvpHDL_glgcLDL_BMI
rs247616	-0.2183	0.0547	0.003	NA	NA	-0.0125	0.003265	0.0041	0.0018	NA	NA	0.0067	1e-200	2.566e-37	0.095	NA	NA	0.06176	hdl_mvp	ldl_glgc	bmi	NA	NA	mvpHDL_glgcLDL_BMI
rs2477017	0.005141	0.0064	-0.0104	NA	NA	-0.0023	0.003192	0.0053	0.0018	NA	NA	0.0064	0.1073	0.161	5.4e-09	NA	NA	0.7127	hdl_mvp	ldl_glgc	bmi	NA	NA	mvpHDL_glgcLDL_BMI
rs247767	-0.0008412	0.0196	0.0108	NA	NA	-0.0167	0.003379	0.0039	0.0017	NA	NA	0.0067	0.8034	4.269e-06	5.7e-10	NA	NA	0.01353	hdl_mvp	ldl_glgc	bmi	NA	NA	mvpHDL_glgcLDL_BMI
rs2479106	-0.01204	0.0012	0.0106	NA	NA	0.0178	0.003377	0.0039	0.0018	NA	NA	0.0068	0.0003623	0.8215	3.4e-09	NA	NA	0.008918	hdl_mvp	ldl_glgc	bmi	NA	NA	mvpHDL_glgcLDL_BMI
rs2479958	0.002279	0.0004	-0.0154	NA	NA	0.004	0.003195	0.0061	0.0018	NA	NA	0.0065	0.4755	0.8241	1.5e-17	NA	NA	0.535	hdl_mvp	ldl_glgc	bmi	NA	NA	mvpHDL_glgcLDL_BMI
rs248139	-0.01042	0.0076	0.0133	NA	NA	0.0177	0.003918	0.0067	0.0022	NA	NA	0.0082	0.007796	0.257	1.2e-09	NA	NA	0.02961	hdl_mvp	ldl_glgc	bmi	NA	NA	mvpHDL_glgcLDL_BMI
rs2481665	0.01033	0.0034	-0.0161	NA	NA	0.0019	0.003104	0.0037	0.0016	NA	NA	0.0062	0.0008769	0.386	7.2e-23	NA	NA	0.7598	hdl_mvp	ldl_glgc	bmi	NA	NA	mvpHDL_glgcLDL_BMI
rs2512885	0.003817	0.0046	-0.0128	NA	NA	-0.0074	0.003107	0.0037	0.0017	NA	NA	0.0065	0.2193	0.2338	9.9e-15	NA	NA	0.256	hdl_mvp	ldl_glgc	bmi	NA	NA	mvpHDL_glgcLDL_BMI
rs2516739	0.01014	0.0066	-0.0159	NA	NA	0.0128	0.003723	0.0051	0.0021	NA	NA	0.0076	0.006478	0.366	1.4e-14	NA	NA	0.0931	hdl_mvp	ldl_glgc	bmi	NA	NA	mvpHDL_glgcLDL_BMI
rs2523586	0.01517	0.0003	-0.0145	NA	NA	0.0049	0.003503	0.006	0.0019	NA	NA	0.007	1.483e-05	0.8615	8.3e-14	NA	NA	0.4897	hdl_mvp	ldl_glgc	bmi	NA	NA	mvpHDL_glgcLDL_BMI
rs2543132	-0.003158	0.0012	0.0146	NA	NA	0.0034	0.003977	0.0068	0.0022	NA	NA	0.0079	0.4273	0.9412	5e-11	NA	NA	0.6659	hdl_mvp	ldl_glgc	bmi	NA	NA	mvpHDL_glgcLDL_BMI
rs2575876	0.05971	0.0272	-0.0066	NA	NA	0.0126	0.003637	0.0053	0.0019	NA	NA	0.0071	1.556e-60	4.95e-07	0.00067	NA	NA	0.0764	hdl_mvp	ldl_glgc	bmi	NA	NA	mvpHDL_glgcLDL_BMI
rs2583398	-0.005527	0.0039	0.0107	NA	NA	-0.005	0.003457	0.0062	0.0019	NA	NA	0.0073	0.1099	0.6046	2.2e-08	NA	NA	0.4927	hdl_mvp	ldl_glgc	bmi	NA	NA	mvpHDL_glgcLDL_BMI
rs2600226	0.0001091	0.0065	0.0116	NA	NA	0.0072	0.003361	0.0054	0.0019	NA	NA	0.0066	0.9741	0.3376	3.7e-10	NA	NA	0.2744	hdl_mvp	ldl_glgc	bmi	NA	NA	mvpHDL_glgcLDL_BMI
rs2605603	0.003508	0.0025	-0.0103	NA	NA	0.0001	0.003141	0.0037	0.0016	NA	NA	0.0063	0.2641	0.6471	2.5e-10	NA	NA	0.9824	hdl_mvp	ldl_glgc	bmi	NA	NA	mvpHDL_glgcLDL_BMI
rs2615075	0.005917	0.0038	-0.0106	NA	NA	-0.0035	0.003322	0.0055	0.0018	NA	NA	0.0064	0.07494	0.4892	3.7e-09	NA	NA	0.5799	hdl_mvp	ldl_glgc	bmi	NA	NA	mvpHDL_glgcLDL_BMI
rs2616192	-0.001018	0.0002	0.0125	NA	NA	-0.0007	0.003425	0.0057	0.0019	NA	NA	0.0067	0.7663	0.828	2.1e-11	NA	NA	0.9195	hdl_mvp	ldl_glgc	bmi	NA	NA	mvpHDL_glgcLDL_BMI
rs2619976	-0.009273	0.0008	0.0104	NA	NA	0.0017	0.003196	0.0057	0.0018	NA	NA	0.0069	0.003712	0.6872	6.3e-09	NA	NA	0.8023	hdl_mvp	ldl_glgc	bmi	NA	NA	mvpHDL_glgcLDL_BMI
rs263041	0.006063	0.0027	-0.0124	NA	NA	0.0041	0.003205	0.0056	0.0018	NA	NA	0.0065	0.05857	0.6302	2.2e-12	NA	NA	0.5256	hdl_mvp	ldl_glgc	bmi	NA	NA	mvpHDL_glgcLDL_BMI
rs2642438	0.02246	0.0352	-0.0032	NA	NA	-0.0084	0.00338	0.0042	0.0018	NA	NA	0.0071	3.043e-11	7.318e-16	0.074	NA	NA	0.232	hdl_mvp	ldl_glgc	bmi	NA	NA	mvpHDL_glgcLDL_BMI
rs2652822	0.01844	0.0049	-0.0046	NA	NA	0.0044	0.003209	0.0056	0.0017	NA	NA	0.0062	9.168e-09	0.4292	0.0078	NA	NA	0.4785	hdl_mvp	ldl_glgc	bmi	NA	NA	mvpHDL_glgcLDL_BMI
rs267733	-0.01907	0.0331	-0.0028	NA	NA	-0.0216	0.004257	0.0053	0.0023	NA	NA	0.0084	7.517e-06	5.285e-09	0.21	NA	NA	0.01062	hdl_mvp	ldl_glgc	bmi	NA	NA	mvpHDL_glgcLDL_BMI
rs2680648	-0.00341	0.0009	0.016	NA	NA	0.0019	0.003751	0.006	0.002	NA	NA	0.0074	0.3632	0.4294	3.8e-15	NA	NA	0.7983	hdl_mvp	ldl_glgc	bmi	NA	NA	mvpHDL_glgcLDL_BMI
rs2681194	0.007056	0.0012	-0.0138	NA	NA	-0.0053	0.003335	0.0052	0.0017	NA	NA	0.0067	0.03439	0.798	1.8e-15	NA	NA	0.4272	hdl_mvp	ldl_glgc	bmi	NA	NA	mvpHDL_glgcLDL_BMI
rs2681530	0.002281	0.015	-0.0125	NA	NA	-0.0171	0.003772	0.0059	0.0022	NA	NA	0.0075	0.5454	0.005029	2.2e-08	NA	NA	0.02223	hdl_mvp	ldl_glgc	bmi	NA	NA	mvpHDL_glgcLDL_BMI
rs2682406	0.0006576	0.0013	0.0132	NA	NA	-0.0171	0.003154	0.0055	0.0018	NA	NA	0.0063	0.8348	0.6591	8.9e-14	NA	NA	0.006562	hdl_mvp	ldl_glgc	bmi	NA	NA	mvpHDL_glgcLDL_BMI
rs2694047	0.001064	0.023	0.0188	NA	NA	0.0115	0.003613	0.0061	0.002	NA	NA	0.0074	0.7683	0.000182	3.9e-21	NA	NA	0.1194	hdl_mvp	ldl_glgc	bmi	NA	NA	mvpHDL_glgcLDL_BMI
rs2695319	-0.02723	0.0102	0.0117	NA	NA	0.0105	0.003418	0.0057	0.0018	NA	NA	0.0069	1.639e-15	0.0614	2e-10	NA	NA	0.1301	hdl_mvp	ldl_glgc	bmi	NA	NA	mvpHDL_glgcLDL_BMI
rs2710642	-0.002802	0.0239	0.009	NA	NA	-0.0012	0.003324	0.0038	0.0017	NA	NA	0.0065	0.3992	6.089e-09	2.2e-07	NA	NA	0.8575	hdl_mvp	ldl_glgc	bmi	NA	NA	mvpHDL_glgcLDL_BMI
rs2717926	0.0005992	0.0029	0.0097	NA	NA	-0.0084	0.003344	0.0038	0.0017	NA	NA	0.0067	0.8578	0.3477	2.6e-08	NA	NA	0.2144	hdl_mvp	ldl_glgc	bmi	NA	NA	mvpHDL_glgcLDL_BMI
rs2718786	-0.0001525	0.005	0.0112	NA	NA	0.0109	0.003211	0.0055	0.0018	NA	NA	0.0064	0.9621	0.3096	2.7e-10	NA	NA	0.0885	hdl_mvp	ldl_glgc	bmi	NA	NA	mvpHDL_glgcLDL_BMI
rs2726112	-0.01853	0.0044	0.0014	NA	NA	-0.0063	0.003226	0.0052	0.0017	NA	NA	0.0063	9.233e-09	0.2528	0.41	NA	NA	0.3142	hdl_mvp	ldl_glgc	bmi	NA	NA	mvpHDL_glgcLDL_BMI
rs2731222	-0.0001341	0.0032	0.0131	NA	NA	-0.0076	0.003525	0.0057	0.0019	NA	NA	0.0076	0.9697	0.9375	1.5e-11	NA	NA	0.317	hdl_mvp	ldl_glgc	bmi	NA	NA	mvpHDL_glgcLDL_BMI
rs2733287	0.002462	0.0043	-0.0157	NA	NA	-0.0133	0.003181	0.0052	0.0017	NA	NA	0.0062	0.4389	0.4503	6.8e-20	NA	NA	0.03135	hdl_mvp	ldl_glgc	bmi	NA	NA	mvpHDL_glgcLDL_BMI
rs273504	-0.001663	0.0078	0.0153	NA	NA	0.0149	0.003121	0.0057	0.0018	NA	NA	0.0063	0.5942	0.127	4.4e-18	NA	NA	0.01862	hdl_mvp	ldl_glgc	bmi	NA	NA	mvpHDL_glgcLDL_BMI
rs273697	-0.001186	0.0006	0.0098	NA	NA	0.0124	0.003123	0.0052	0.0017	NA	NA	0.0062	0.7042	0.9491	1.5e-08	NA	NA	0.04536	hdl_mvp	ldl_glgc	bmi	NA	NA	mvpHDL_glgcLDL_BMI
rs2737252	0.005692	0.0314	0.017	NA	NA	0.0108	0.003514	0.0041	0.0018	NA	NA	0.0069	0.1053	7.039e-14	7.8e-21	NA	NA	0.1203	hdl_mvp	ldl_glgc	bmi	NA	NA	mvpHDL_glgcLDL_BMI
rs2744961	0.03198	0.0077	-0.0239	NA	NA	0.0003	0.003303	0.0054	0.0018	NA	NA	0.0065	3.648e-22	0.1556	8.2e-40	NA	NA	0.9572	hdl_mvp	ldl_glgc	bmi	NA	NA	mvpHDL_glgcLDL_BMI
rs2744974	0.03035	0.0074	-0.0249	NA	NA	0.0042	0.003412	0.004	0.0018	NA	NA	0.0066	5.823e-19	0.0406	1.4e-45	NA	NA	0.5207	hdl_mvp	ldl_glgc	bmi	NA	NA	mvpHDL_glgcLDL_BMI
rs2796456	0.002007	0.0156	0.0116	NA	NA	-0.01	0.003532	0.0059	0.0019	NA	NA	0.0071	0.5699	0.01958	2.9e-09	NA	NA	0.1558	hdl_mvp	ldl_glgc	bmi	NA	NA	mvpHDL_glgcLDL_BMI
rs2806367	-0.02236	0.0001	-0.0027	NA	NA	-0.0109	0.003808	0.0063	0.0021	NA	NA	0.0075	4.336e-09	0.7359	0.19	NA	NA	0.1459	hdl_mvp	ldl_glgc	bmi	NA	NA	mvpHDL_glgcLDL_BMI
rs2820311	0.004952	0.0013	-0.0235	NA	NA	0.0069	0.00343	0.0055	0.0018	NA	NA	0.0066	0.1489	0.6932	4.1e-38	NA	NA	0.2955	hdl_mvp	ldl_glgc	bmi	NA	NA	mvpHDL_glgcLDL_BMI
rs2820426	-0.02246	0.0125	-0.0081	NA	NA	0.0112	0.003227	0.0037	0.0017	NA	NA	0.0065	3.424e-12	0.001693	1.1e-06	NA	NA	0.08418	hdl_mvp	ldl_glgc	bmi	NA	NA	mvpHDL_glgcLDL_BMI
rs2832283	0.006848	0.0046	0.0115	NA	NA	0.0012	0.003989	0.0044	0.002	NA	NA	0.0075	0.08599	0.2771	5.8e-09	NA	NA	0.8751	hdl_mvp	ldl_glgc	bmi	NA	NA	mvpHDL_glgcLDL_BMI
rs2836961	-0.0004057	0.0074	0.0102	NA	NA	-0.017	0.003376	0.0038	0.0017	NA	NA	0.0064	0.9043	0.05282	1.1e-09	NA	NA	0.007528	hdl_mvp	ldl_glgc	bmi	NA	NA	mvpHDL_glgcLDL_BMI
rs2837398	-0.004693	0.0032	0.0114	NA	NA	0.0135	0.003164	0.0053	0.0018	NA	NA	0.0067	0.138	0.5297	1.1e-10	NA	NA	0.04389	hdl_mvp	ldl_glgc	bmi	NA	NA	mvpHDL_glgcLDL_BMI
rs2842385	0.004063	0.0088	0.012	NA	NA	-0.0062	0.003992	0.0065	0.0022	NA	NA	0.0079	0.3087	0.06491	3.4e-08	NA	NA	0.4279	hdl_mvp	ldl_glgc	bmi	NA	NA	mvpHDL_glgcLDL_BMI
rs284262	0.001126	0.0017	0.0099	NA	NA	0.0124	0.003189	0.0064	0.0018	NA	NA	0.0063	0.7241	0.8631	2.6e-08	NA	NA	0.05142	hdl_mvp	ldl_glgc	bmi	NA	NA	mvpHDL_glgcLDL_BMI
rs2875762	-0.006564	0.0148	0.0139	NA	NA	-0.0111	0.003641	0.0064	0.002	NA	NA	0.0078	0.07141	0.02076	1.2e-11	NA	NA	0.1542	hdl_mvp	ldl_glgc	bmi	NA	NA	mvpHDL_glgcLDL_BMI
rs2886232	0.005932	0.0451	-0.0047	NA	NA	-0.0039	0.005458	0.0064	0.0026	NA	NA	0.0106	0.2771	3.876e-11	0.069	NA	NA	0.7155	hdl_mvp	ldl_glgc	bmi	NA	NA	mvpHDL_glgcLDL_BMI
rs2890652	0.005152	0.0052	-0.017	NA	NA	-0.0083	0.004144	0.007	0.0023	NA	NA	0.0084	0.2138	0.4386	2.5e-13	NA	NA	0.325	hdl_mvp	ldl_glgc	bmi	NA	NA	mvpHDL_glgcLDL_BMI
rs2899663	-0.002324	0.0007	-0.0092	NA	NA	-0.0008	0.003125	0.0037	0.0016	NA	NA	0.0069	0.4572	0.8435	2e-08	NA	NA	0.9046	hdl_mvp	ldl_glgc	bmi	NA	NA	mvpHDL_glgcLDL_BMI
rs2907948	-0.01098	0.0055	0.0141	NA	NA	-0.016	0.003633	0.0043	0.0019	NA	NA	0.0073	0.002506	0.3325	1.3e-13	NA	NA	0.02814	hdl_mvp	ldl_glgc	bmi	NA	NA	mvpHDL_glgcLDL_BMI
rs2925979	0.03136	0.0031	0.0004	NA	NA	0.008	0.003367	0.004	0.0018	NA	NA	0.0068	1.232e-20	0.6297	0.81	NA	NA	0.2403	hdl_mvp	ldl_glgc	bmi	NA	NA	mvpHDL_glgcLDL_BMI
rs2926718	0.03484	0.0049	-0.0038	NA	NA	-0.0052	0.005153	0.0084	0.0029	NA	NA	0.01	1.373e-11	0.3876	0.18	NA	NA	0.6004	hdl_mvp	ldl_glgc	bmi	NA	NA	mvpHDL_glgcLDL_BMI
rs2943650	-0.04379	0.0121	-0.0047	NA	NA	0.003	0.003252	0.0053	0.0018	NA	NA	0.0065	2.503e-41	0.03577	0.0078	NA	NA	0.6442	hdl_mvp	ldl_glgc	bmi	NA	NA	mvpHDL_glgcLDL_BMI
rs294704	-0.003905	0.0059	-0.0113	NA	NA	-0.0089	0.00348	0.0058	0.0019	NA	NA	0.007	0.2619	0.356	4e-09	NA	NA	0.2047	hdl_mvp	ldl_glgc	bmi	NA	NA	mvpHDL_glgcLDL_BMI
rs2954026	-0.04398	0.0389	-0.0086	NA	NA	-0.0172	0.003332	0.004	0.0018	NA	NA	0.0069	9.071e-40	2.373e-20	1.3e-06	NA	NA	0.01276	hdl_mvp	ldl_glgc	bmi	NA	NA	mvpHDL_glgcLDL_BMI
rs2954029	-0.03361	0.0564	-0.0084	NA	NA	-0.011	0.003096	0.0036	0.0016	NA	NA	0.0062	1.91e-27	2.095e-50	2.4e-07	NA	NA	0.07753	hdl_mvp	ldl_glgc	bmi	NA	NA	mvpHDL_glgcLDL_BMI
rs2957873	-0.06094	0.0003	0.0128	NA	NA	-0.0038	0.004017	0.0045	0.0021	NA	NA	0.0077	5.738e-52	0.877	6.5e-10	NA	NA	0.6216	hdl_mvp	ldl_glgc	bmi	NA	NA	mvpHDL_glgcLDL_BMI
rs2965157	-0.05422	0.1886	-0.0035	NA	NA	-0.0445	0.00937	0.0112	0.0047	NA	NA	0.0209	7.183e-09	7.292e-62	0.45	NA	NA	0.0334	hdl_mvp	ldl_glgc	bmi	NA	NA	mvpHDL_glgcLDL_BMI
rs2973564	0.005576	0.0087	-0.0111	NA	NA	-0.0019	0.003415	0.0058	0.0019	NA	NA	0.0077	0.1025	0.1346	3.3e-09	NA	NA	0.8014	hdl_mvp	ldl_glgc	bmi	NA	NA	mvpHDL_glgcLDL_BMI
rs298563	0.001782	0.0042	0.0127	NA	NA	-0.0094	0.004496	0.0073	0.0023	NA	NA	0.009	0.6919	0.4582	4.6e-08	NA	NA	0.2917	hdl_mvp	ldl_glgc	bmi	NA	NA	mvpHDL_glgcLDL_BMI
rs29941	0.005089	0.0042	-0.0152	NA	NA	0.0128	0.003317	0.0038	0.0018	NA	NA	0.0066	0.125	0.2824	5.1e-18	NA	NA	0.05209	hdl_mvp	ldl_glgc	bmi	NA	NA	mvpHDL_glgcLDL_BMI
rs3007105	-0.004338	0.0027	0.0142	NA	NA	-0.0013	0.003214	0.0037	0.0017	NA	NA	0.0063	0.1771	0.6942	1.1e-17	NA	NA	0.8325	hdl_mvp	ldl_glgc	bmi	NA	NA	mvpHDL_glgcLDL_BMI
rs3112312	-0.002232	0.0015	0.0162	NA	NA	-0.0075	0.005174	0.0081	0.0028	NA	NA	0.0104	0.6661	0.8465	5e-09	NA	NA	0.4723	hdl_mvp	ldl_glgc	bmi	NA	NA	mvpHDL_glgcLDL_BMI
rs3134353	-0.000721	0.0068	0.0125	NA	NA	-0.0023	0.003162	0.0054	0.0018	NA	NA	0.0064	0.8197	0.1883	2.5e-12	NA	NA	0.7254	hdl_mvp	ldl_glgc	bmi	NA	NA	mvpHDL_glgcLDL_BMI
rs3134438	-0.005799	0.0031	0.0113	NA	NA	-0.0022	0.003722	0.006	0.0019	NA	NA	0.0074	0.1193	0.4058	6.1e-09	NA	NA	0.7659	hdl_mvp	ldl_glgc	bmi	NA	NA	mvpHDL_glgcLDL_BMI
rs314253	0.004477	0.0242	-0.0039	NA	NA	-0.0041	0.003238	0.0038	0.0017	NA	NA	0.0065	0.1668	3.436e-10	0.022	NA	NA	0.5312	hdl_mvp	ldl_glgc	bmi	NA	NA	mvpHDL_glgcLDL_BMI
rs316371	0.005219	0.0011	-0.0114	NA	NA	-0.0103	0.003224	0.0054	0.0017	NA	NA	0.0063	0.1054	0.7393	7.6e-11	NA	NA	0.1037	hdl_mvp	ldl_glgc	bmi	NA	NA	mvpHDL_glgcLDL_BMI
rs3184504	0.02024	0.0268	0.0098	NA	NA	0.0314	0.003072	0.0038	0.0016	NA	NA	0.0062	4.41e-11	4.203e-12	2.1e-09	NA	NA	3.95e-07	hdl_mvp	ldl_glgc	bmi	NA	NA	mvpHDL_glgcLDL_BMI
rs323781	0.009193	0.0046	-0.038	NA	NA	0.0001	0.009523	0.0156	0.0054	NA	NA	0.0177	0.3344	0.5726	1.2e-12	NA	NA	0.9951	hdl_mvp	ldl_glgc	bmi	NA	NA	mvpHDL_glgcLDL_BMI
rs326889	-0.003204	0.0001	0.0129	NA	NA	-0.0031	0.003202	0.0053	0.0018	NA	NA	0.0064	0.317	0.9563	2.4e-13	NA	NA	0.6246	hdl_mvp	ldl_glgc	bmi	NA	NA	mvpHDL_glgcLDL_BMI
rs328890	-0.006834	0.0039	0.0097	NA	NA	-0.0056	0.003384	0.0052	0.0017	NA	NA	0.0062	0.04345	0.9503	1.8e-08	NA	NA	0.3677	hdl_mvp	ldl_glgc	bmi	NA	NA	mvpHDL_glgcLDL_BMI
rs329651	-0.01097	0.0006	0.0164	NA	NA	-0.0177	0.004246	0.0049	0.0021	NA	NA	0.0081	0.009776	0.953	9e-15	NA	NA	0.02974	hdl_mvp	ldl_glgc	bmi	NA	NA	mvpHDL_glgcLDL_BMI
rs331949	0.009811	0.0018	-0.011	NA	NA	0.0137	0.003234	0.0038	0.0017	NA	NA	0.0067	0.002416	0.8061	1e-10	NA	NA	0.04028	hdl_mvp	ldl_glgc	bmi	NA	NA	mvpHDL_glgcLDL_BMI
rs33485	-0.006704	0.0037	0.0158	NA	NA	-0.0081	0.003958	0.0062	0.002	NA	NA	0.0081	0.09032	0.7419	1.1e-15	NA	NA	0.3174	hdl_mvp	ldl_glgc	bmi	NA	NA	mvpHDL_glgcLDL_BMI
rs340025	-0.003167	0.0112	-0.0124	NA	NA	-0.0068	0.003232	0.0038	0.0017	NA	NA	0.0066	0.327	0.001115	1e-13	NA	NA	0.3	hdl_mvp	ldl_glgc	bmi	NA	NA	mvpHDL_glgcLDL_BMI
rs34255979	0.02833	0.0298	-0.0004	NA	NA	0.0065	0.004756	0.0085	0.0028	NA	NA	0.0098	2.573e-09	0.001483	0.88	NA	NA	0.5026	hdl_mvp	ldl_glgc	bmi	NA	NA	mvpHDL_glgcLDL_BMI
rs349088	0.00802	0.0027	-0.0128	NA	NA	-0.0131	0.003222	0.0053	0.0017	NA	NA	0.0062	0.01282	0.5491	1.8e-13	NA	NA	0.03569	hdl_mvp	ldl_glgc	bmi	NA	NA	mvpHDL_glgcLDL_BMI
rs355777	0.001727	0.0026	-0.0153	NA	NA	0.0015	0.003155	0.0053	0.0017	NA	NA	0.0065	0.5841	0.5183	1.4e-18	NA	NA	0.8136	hdl_mvp	ldl_glgc	bmi	NA	NA	mvpHDL_glgcLDL_BMI
rs355838	-0.02477	0.0178	-0.0111	NA	NA	0.0051	0.003247	0.0038	0.0017	NA	NA	0.0065	2.382e-14	3.049e-05	2.7e-11	NA	NA	0.4314	hdl_mvp	ldl_glgc	bmi	NA	NA	mvpHDL_glgcLDL_BMI
rs364585	0.01045	0.0249	-0.0019	NA	NA	0.0021	0.003157	0.0038	0.0017	NA	NA	0.0068	0.0009332	4.278e-10	0.26	NA	NA	0.7575	hdl_mvp	ldl_glgc	bmi	NA	NA	mvpHDL_glgcLDL_BMI
rs370175	-0.0006867	0.0083	-0.0096	NA	NA	0.0012	0.003119	0.0052	0.0017	NA	NA	0.0066	0.8258	0.2039	3.1e-08	NA	NA	0.8551	hdl_mvp	ldl_glgc	bmi	NA	NA	mvpHDL_glgcLDL_BMI
rs3731695	0.0001634	0.0134	0.0116	NA	NA	0.0012	0.003179	0.0037	0.0016	NA	NA	0.0062	0.959	0.0006744	7.9e-13	NA	NA	0.8418	hdl_mvp	ldl_glgc	bmi	NA	NA	mvpHDL_glgcLDL_BMI
rs3757354	-0.005791	0.0382	0.0049	NA	NA	0.0084	0.003751	0.0044	0.002	NA	NA	0.0078	0.1226	2.087e-17	0.015	NA	NA	0.2834	hdl_mvp	ldl_glgc	bmi	NA	NA	mvpHDL_glgcLDL_BMI
rs3759558	-0.007378	0.0053	0.014	NA	NA	-0.0063	0.004287	0.0071	0.0023	NA	NA	0.0083	0.08526	0.4605	1.9e-09	NA	NA	0.4429	hdl_mvp	ldl_glgc	bmi	NA	NA	mvpHDL_glgcLDL_BMI
rs3764835	-0.003237	0.0043	-0.0141	NA	NA	0.0087	0.004337	0.0072	0.0024	NA	NA	0.0088	0.4555	0.2365	3.1e-09	NA	NA	0.3223	hdl_mvp	ldl_glgc	bmi	NA	NA	mvpHDL_glgcLDL_BMI
rs3766160	0.0005529	0.0166	-0.0103	NA	NA	0.0101	0.00355	0.0041	0.0018	NA	NA	0.0071	0.8762	0.000127	2.1e-08	NA	NA	0.1549	hdl_mvp	ldl_glgc	bmi	NA	NA	mvpHDL_glgcLDL_BMI
rs3766430	-0.005252	0.002	0.0113	NA	NA	0.0049	0.003122	0.0037	0.0016	NA	NA	0.0062	0.09251	0.4151	3.9e-12	NA	NA	0.4275	hdl_mvp	ldl_glgc	bmi	NA	NA	mvpHDL_glgcLDL_BMI
rs3780181	-0.0004406	0.0445	0.0026	NA	NA	0.0134	0.006334	0.0074	0.0033	NA	NA	0.0134	0.9445	1.764e-09	0.43	NA	NA	0.3175	hdl_mvp	ldl_glgc	bmi	NA	NA	mvpHDL_glgcLDL_BMI
rs3796129	0.005079	0.0011	-0.0098	NA	NA	-0.0141	0.003172	0.0053	0.0018	NA	NA	0.0064	0.1093	0.5188	3.2e-08	NA	NA	0.02723	hdl_mvp	ldl_glgc	bmi	NA	NA	mvpHDL_glgcLDL_BMI
rs3800229	-0.008702	0.0035	0.0175	NA	NA	0.0027	0.003391	0.004	0.0018	NA	NA	0.0068	0.01028	0.3304	1.4e-22	NA	NA	0.6945	hdl_mvp	ldl_glgc	bmi	NA	NA	mvpHDL_glgcLDL_BMI
rs3803286	0.01156	0.0022	-0.0181	NA	NA	0.0206	0.003288	0.0054	0.0018	NA	NA	0.0065	0.0004396	0.4502	4.1e-23	NA	NA	0.001635	hdl_mvp	ldl_glgc	bmi	NA	NA	mvpHDL_glgcLDL_BMI
rs3807566	0.004236	0.005	-0.0127	NA	NA	-0.0001	0.003206	0.0052	0.0017	NA	NA	0.0064	0.1864	0.2626	2e-13	NA	NA	0.9857	hdl_mvp	ldl_glgc	bmi	NA	NA	mvpHDL_glgcLDL_BMI
rs3807875	0.001528	0.0032	-0.0094	NA	NA	-0.0102	0.003242	0.0038	0.0017	NA	NA	0.0066	0.6375	0.4926	3.5e-08	NA	NA	0.1217	hdl_mvp	ldl_glgc	bmi	NA	NA	mvpHDL_glgcLDL_BMI
rs3810291	-0.01189	0.0101	0.0274	NA	NA	-0.0236	0.003418	0.0043	0.0018	NA	NA	0.0067	0.0005053	0.02849	2.1e-52	NA	NA	0.0003788	hdl_mvp	ldl_glgc	bmi	NA	NA	mvpHDL_glgcLDL_BMI
rs3813680	-0.004847	0.0067	0.0144	NA	NA	-0.0092	0.004336	0.0072	0.0024	NA	NA	0.0088	0.2636	0.2436	1.6e-09	NA	NA	0.2916	hdl_mvp	ldl_glgc	bmi	NA	NA	mvpHDL_glgcLDL_BMI
rs3814883	0.008198	0.0065	-0.0232	NA	NA	0.0003	0.003212	0.0054	0.0017	NA	NA	0.0064	0.01071	0.1249	1.1e-40	NA	NA	0.9639	hdl_mvp	ldl_glgc	bmi	NA	NA	mvpHDL_glgcLDL_BMI
rs3821831	-0.01253	0.0037	0.0114	NA	NA	-0.0039	0.003401	0.0056	0.0018	NA	NA	0.0065	0.0002301	0.6141	2.5e-10	NA	NA	0.5502	hdl_mvp	ldl_glgc	bmi	NA	NA	mvpHDL_glgcLDL_BMI
rs3826705	0.004098	0.0143	-0.0157	NA	NA	-0.0187	0.004818	0.0083	0.0027	NA	NA	0.0098	0.395	0.1482	6.6e-09	NA	NA	0.05665	hdl_mvp	ldl_glgc	bmi	NA	NA	mvpHDL_glgcLDL_BMI
rs3828118	0.007124	0.0091	-0.0133	NA	NA	0.0013	0.003367	0.0056	0.0019	NA	NA	0.0068	0.03435	0.0661	9e-13	NA	NA	0.8464	hdl_mvp	ldl_glgc	bmi	NA	NA	mvpHDL_glgcLDL_BMI
rs3844598	0.00274	0.0039	0.0095	NA	NA	-0.0016	0.003261	0.0052	0.0017	NA	NA	0.0063	0.4008	0.3036	3.8e-08	NA	NA	0.7951	hdl_mvp	ldl_glgc	bmi	NA	NA	mvpHDL_glgcLDL_BMI
rs3852012	0.01038	0.0024	-0.0131	NA	NA	-0.0053	0.003411	0.0039	0.0018	NA	NA	0.0069	0.002333	0.5207	1.4e-13	NA	NA	0.4467	hdl_mvp	ldl_glgc	bmi	NA	NA	mvpHDL_glgcLDL_BMI
rs3887080	0.01521	0.0112	-0.0181	NA	NA	-0.0071	0.004701	0.0081	0.0026	NA	NA	0.0099	0.001212	0.3047	5.1e-12	NA	NA	0.4736	hdl_mvp	ldl_glgc	bmi	NA	NA	mvpHDL_glgcLDL_BMI
rs3924313	-0.0247	0.0077	-0.0003	NA	NA	-0.0069	0.003466	0.0056	0.0019	NA	NA	0.0067	1.048e-12	0.3769	0.85	NA	NA	0.3004	hdl_mvp	ldl_glgc	bmi	NA	NA	mvpHDL_glgcLDL_BMI
rs3930349	-0.005673	0.0031	0.0144	NA	NA	0.007	0.00381	0.0062	0.0021	NA	NA	0.0079	0.1366	0.9424	4.2e-12	NA	NA	0.3722	hdl_mvp	ldl_glgc	bmi	NA	NA	mvpHDL_glgcLDL_BMI
rs3936510	-0.02904	0.0182	-0.0034	NA	NA	-0.0219	0.003863	0.0049	0.0021	NA	NA	0.0082	5.685e-14	0.000431	0.099	NA	NA	0.007163	hdl_mvp	ldl_glgc	bmi	NA	NA	mvpHDL_glgcLDL_BMI
rs3957285	-0.006005	0.0017	0.0144	NA	NA	0.0043	0.003262	0.0056	0.0018	NA	NA	0.0064	0.06559	0.6327	2.9e-16	NA	NA	0.5039	hdl_mvp	ldl_glgc	bmi	NA	NA	mvpHDL_glgcLDL_BMI
rs395908	-0.0261	0.1568	0.0006	NA	NA	-0.0153	0.004286	0.0075	0.0024	NA	NA	0.0091	1.139e-09	1.11e-94	0.81	NA	NA	0.09247	hdl_mvp	ldl_glgc	bmi	NA	NA	mvpHDL_glgcLDL_BMI
rs40067	-0.004339	0.0096	0.0266	NA	NA	0.0039	0.004247	0.0073	0.0023	NA	NA	0.0082	0.3069	0.2586	7.1e-30	NA	NA	0.6334	hdl_mvp	ldl_glgc	bmi	NA	NA	mvpHDL_glgcLDL_BMI
rs4012234	0.01859	0.005	-0.0141	NA	NA	0.0146	0.003184	0.0053	0.0018	NA	NA	0.0063	5.222e-09	0.6894	9.9e-16	NA	NA	0.02075	hdl_mvp	ldl_glgc	bmi	NA	NA	mvpHDL_glgcLDL_BMI
rs40245	-0.003464	0.023	-0.011	NA	NA	-0.0142	0.003454	0.0055	0.0018	NA	NA	0.0066	0.3159	5.363e-05	1.9e-09	NA	NA	0.03006	hdl_mvp	ldl_glgc	bmi	NA	NA	mvpHDL_glgcLDL_BMI
rs4148155	-0.009398	0.0103	-0.0188	NA	NA	-0.0414	0.00493	0.006	0.0026	NA	NA	0.0101	0.0566	0.04653	5e-13	NA	NA	4.338e-05	hdl_mvp	ldl_glgc	bmi	NA	NA	mvpHDL_glgcLDL_BMI
rs419842	0.02937	0.0112	0.0021	NA	NA	0.0112	0.004205	0.005	0.0022	NA	NA	0.0083	2.872e-12	0.05631	0.35	NA	NA	0.1782	hdl_mvp	ldl_glgc	bmi	NA	NA	mvpHDL_glgcLDL_BMI
rs420158	-0.0005735	0.0064	0.0119	NA	NA	-0.005	0.003585	0.0042	0.0019	NA	NA	0.0072	0.8729	0.1247	2.1e-10	NA	NA	0.484	hdl_mvp	ldl_glgc	bmi	NA	NA	mvpHDL_glgcLDL_BMI
rs4237643	-0.006142	0.0098	0.0223	NA	NA	0.0078	0.003353	0.0056	0.0019	NA	NA	0.0067	0.06696	0.107	4.3e-33	NA	NA	0.2452	hdl_mvp	ldl_glgc	bmi	NA	NA	mvpHDL_glgcLDL_BMI
rs4240624	0.0973	0.0672	-0.0005	NA	NA	0.0268	0.005432	0.0063	0.0028	NA	NA	0.0111	1.094e-71	2.617e-23	0.85	NA	NA	0.01596	hdl_mvp	ldl_glgc	bmi	NA	NA	mvpHDL_glgcLDL_BMI
rs4253776	-0.005093	0.0311	0.0119	NA	NA	-0.0074	0.004789	0.0059	0.0026	NA	NA	0.0098	0.2875	3.353e-08	3.4e-06	NA	NA	0.45	hdl_mvp	ldl_glgc	bmi	NA	NA	mvpHDL_glgcLDL_BMI
rs427943	0.01067	0.0022	-0.017	NA	NA	0.0016	0.003386	0.0045	0.0017	NA	NA	0.0063	0.001631	0.6267	7.3e-23	NA	NA	0.7946	hdl_mvp	ldl_glgc	bmi	NA	NA	mvpHDL_glgcLDL_BMI
rs429343	-0.007663	0.0001	0.015	NA	NA	0.0114	0.003162	0.0053	0.0017	NA	NA	0.0068	0.01539	0.7255	6.8e-18	NA	NA	0.09647	hdl_mvp	ldl_glgc	bmi	NA	NA	mvpHDL_glgcLDL_BMI
rs4372836	-0.003271	0.0052	-0.0142	NA	NA	-0.0065	0.003391	0.0039	0.0018	NA	NA	0.0067	0.3348	0.2298	7.3e-16	NA	NA	0.332	hdl_mvp	ldl_glgc	bmi	NA	NA	mvpHDL_glgcLDL_BMI
rs4420638	-0.07754	0.2251	-0.0197	NA	NA	-0.0211	0.004057	0.0077	0.0023	NA	NA	0.0087	2.214e-81	1.51e-178	7.1e-18	NA	NA	0.01531	hdl_mvp	ldl_glgc	bmi	NA	NA	mvpHDL_glgcLDL_BMI
rs4500930	-0.005501	0.0055	0.0156	NA	NA	0.0005	0.003204	0.0054	0.0018	NA	NA	0.007	0.08598	0.577	6.5e-18	NA	NA	0.941	hdl_mvp	ldl_glgc	bmi	NA	NA	mvpHDL_glgcLDL_BMI
rs4516268	-0.01211	0.012	0.0217	NA	NA	-0.015	0.004088	0.0048	0.0021	NA	NA	0.008	0.003058	0.006891	5.2e-25	NA	NA	0.06238	hdl_mvp	ldl_glgc	bmi	NA	NA	mvpHDL_glgcLDL_BMI
rs4518345	-0.0052	0.001	0.0117	NA	NA	-0.0086	0.003427	0.0058	0.0019	NA	NA	0.0072	0.1292	0.4073	1e-09	NA	NA	0.2344	hdl_mvp	ldl_glgc	bmi	NA	NA	mvpHDL_glgcLDL_BMI
rs4523610	-0.000603	0.0037	0.0123	NA	NA	-0.0043	0.003758	0.0062	0.002	NA	NA	0.0075	0.8725	0.4767	1.3e-09	NA	NA	0.5661	hdl_mvp	ldl_glgc	bmi	NA	NA	mvpHDL_glgcLDL_BMI
rs4530754	0.0009941	0.0275	-0.0024	NA	NA	0.005	0.003094	0.0036	0.0016	NA	NA	0.0062	0.748	3.576e-12	0.13	NA	NA	0.4162	hdl_mvp	ldl_glgc	bmi	NA	NA	mvpHDL_glgcLDL_BMI
rs455527	-0.01602	0.0034	0.0199	NA	NA	0.0214	0.00683	0.0071	0.0035	NA	NA	0.0136	0.01898	0.579	1.1e-08	NA	NA	0.1173	hdl_mvp	ldl_glgc	bmi	NA	NA	mvpHDL_glgcLDL_BMI
rs4556997	-0.0006861	0.0093	-0.0197	NA	NA	0.0132	0.004397	0.0053	0.0024	NA	NA	0.0098	0.876	0.08406	6.9e-17	NA	NA	0.1791	hdl_mvp	ldl_glgc	bmi	NA	NA	mvpHDL_glgcLDL_BMI
rs4586287	-0.001912	0.0034	0.0115	NA	NA	-0.0161	0.00344	0.0061	0.0019	NA	NA	0.0067	0.5783	0.5533	1e-09	NA	NA	0.01626	hdl_mvp	ldl_glgc	bmi	NA	NA	mvpHDL_glgcLDL_BMI
rs459552	-0.005965	0.0042	0.0126	NA	NA	-0.0064	0.003636	0.0047	0.002	NA	NA	0.0073	0.1009	0.3256	1.7e-10	NA	NA	0.3834	hdl_mvp	ldl_glgc	bmi	NA	NA	mvpHDL_glgcLDL_BMI
rs460799	-0.007934	0.005	0.0118	NA	NA	-0.0121	0.003509	0.0058	0.0019	NA	NA	0.0071	0.02374	0.4357	6.4e-10	NA	NA	0.0884	hdl_mvp	ldl_glgc	bmi	NA	NA	mvpHDL_glgcLDL_BMI
rs4639527	0.002686	0.0136	-0.0172	NA	NA	0.0177	0.003349	0.0059	0.0019	NA	NA	0.0073	0.4225	0.0635	3.3e-20	NA	NA	0.01594	hdl_mvp	ldl_glgc	bmi	NA	NA	mvpHDL_glgcLDL_BMI
rs4648360	0.006972	0.0026	-0.0134	NA	NA	0.005	0.003395	0.0037	0.0017	NA	NA	0.0062	0.04001	0.7217	5.5e-16	NA	NA	0.4241	hdl_mvp	ldl_glgc	bmi	NA	NA	mvpHDL_glgcLDL_BMI
rs4670627	-0.001346	0.0013	-0.0105	NA	NA	-0.0022	0.00311	0.0038	0.0017	NA	NA	0.0068	0.6651	0.7196	2.6e-10	NA	NA	0.7416	hdl_mvp	ldl_glgc	bmi	NA	NA	mvpHDL_glgcLDL_BMI
rs4671328	-0.01597	0.0033	0.0219	NA	NA	0.0009	0.003185	0.0053	0.0017	NA	NA	0.0063	5.305e-07	0.4505	2.2e-36	NA	NA	0.8883	hdl_mvp	ldl_glgc	bmi	NA	NA	mvpHDL_glgcLDL_BMI
rs4673553	0.007391	0.0065	-0.0142	NA	NA	0.0041	0.003247	0.0052	0.0017	NA	NA	0.0063	0.02284	0.2312	2.1e-16	NA	NA	0.5188	hdl_mvp	ldl_glgc	bmi	NA	NA	mvpHDL_glgcLDL_BMI
rs4676084	8.278e-05	0.0085	0.0098	NA	NA	-0.0044	0.003191	0.0054	0.0017	NA	NA	0.0063	0.9793	0.2071	1.8e-08	NA	NA	0.4858	hdl_mvp	ldl_glgc	bmi	NA	NA	mvpHDL_glgcLDL_BMI
rs4677812	-0.005937	0.0092	0.0136	NA	NA	0.002	0.003418	0.0059	0.0019	NA	NA	0.0071	0.08241	0.12	1.4e-12	NA	NA	0.7819	hdl_mvp	ldl_glgc	bmi	NA	NA	mvpHDL_glgcLDL_BMI
rs4683096	-0.004133	0.004	0.0116	NA	NA	0.0029	0.003248	0.0053	0.0017	NA	NA	0.0063	0.2031	0.2969	2.8e-11	NA	NA	0.6439	hdl_mvp	ldl_glgc	bmi	NA	NA	mvpHDL_glgcLDL_BMI
rs4704513	-0.005221	0.0088	0.0125	NA	NA	-0.0017	0.004162	0.0064	0.0022	NA	NA	0.0082	0.2097	0.4167	7.4e-09	NA	NA	0.8411	hdl_mvp	ldl_glgc	bmi	NA	NA	mvpHDL_glgcLDL_BMI
rs4705986	0.03696	0.0087	-0.0039	NA	NA	-0.0349	0.006541	0.0142	0.0037	NA	NA	0.0144	1.592e-08	0.4381	0.29	NA	NA	0.01529	hdl_mvp	ldl_glgc	bmi	NA	NA	mvpHDL_glgcLDL_BMI
rs4717623	0.001653	0.0052	-0.0135	NA	NA	-0.0009	0.00348	0.0062	0.002	NA	NA	0.0072	0.6347	0.4302	4.2e-12	NA	NA	0.9015	hdl_mvp	ldl_glgc	bmi	NA	NA	mvpHDL_glgcLDL_BMI
rs4718966	0.004388	0.0056	0.0127	NA	NA	0.002	0.003196	0.0053	0.0018	NA	NA	0.0063	0.1698	0.4201	4.6e-13	NA	NA	0.7535	hdl_mvp	ldl_glgc	bmi	NA	NA	mvpHDL_glgcLDL_BMI
rs4719580	-0.00434	0.0119	-0.0141	NA	NA	0.0084	0.004527	0.0076	0.0025	NA	NA	0.009	0.3377	0.1292	1.6e-08	NA	NA	0.3537	hdl_mvp	ldl_glgc	bmi	NA	NA	mvpHDL_glgcLDL_BMI
rs4721059	-0.01748	0.0103	0.0072	NA	NA	0.0007	0.003112	0.0052	0.0017	NA	NA	0.0063	1.942e-08	0.1337	3.9e-05	NA	NA	0.9139	hdl_mvp	ldl_glgc	bmi	NA	NA	mvpHDL_glgcLDL_BMI
rs4722398	-0.001529	0.009	-0.0158	NA	NA	-0.0067	0.004639	0.0081	0.0025	NA	NA	0.0094	0.7417	0.1935	3.6e-10	NA	NA	0.4745	hdl_mvp	ldl_glgc	bmi	NA	NA	mvpHDL_glgcLDL_BMI
rs4722551	0.009357	0.0391	-0.0024	NA	NA	0.0188	0.004159	0.0049	0.0022	NA	NA	0.0089	0.02445	3.949e-14	0.28	NA	NA	0.03477	hdl_mvp	ldl_glgc	bmi	NA	NA	mvpHDL_glgcLDL_BMI
rs4722672	-0.009817	0.0007	0.0151	NA	NA	0.0116	0.004074	0.0048	0.0021	NA	NA	0.0082	0.01598	0.6893	1.8e-12	NA	NA	0.1582	hdl_mvp	ldl_glgc	bmi	NA	NA	mvpHDL_glgcLDL_BMI
rs4740383	-0.01322	0.0043	0.0126	NA	NA	-0.006	0.003201	0.0059	0.0018	NA	NA	0.0067	3.617e-05	0.5746	1.9e-12	NA	NA	0.3685	hdl_mvp	ldl_glgc	bmi	NA	NA	mvpHDL_glgcLDL_BMI
rs4740619	-0.005279	0.0043	0.0186	NA	NA	0.0094	0.003126	0.0037	0.0016	NA	NA	0.0062	0.09123	0.193	2.3e-30	NA	NA	0.1319	hdl_mvp	ldl_glgc	bmi	NA	NA	mvpHDL_glgcLDL_BMI
rs4757144	-0.01112	0.0003	0.0169	NA	NA	0.0012	0.003182	0.0052	0.0018	NA	NA	0.0063	0.0004721	0.999	5.6e-22	NA	NA	0.8437	hdl_mvp	ldl_glgc	bmi	NA	NA	mvpHDL_glgcLDL_BMI
rs4757638	0.004847	0.0114	-0.0101	NA	NA	0.0126	0.003188	0.0057	0.0018	NA	NA	0.0064	0.1285	0.1444	2.1e-08	NA	NA	0.05032	hdl_mvp	ldl_glgc	bmi	NA	NA	mvpHDL_glgcLDL_BMI
rs4759075	0.008793	0.0069	-0.0112	NA	NA	-0.0126	0.003214	0.0038	0.0017	NA	NA	0.0064	0.006228	0.08933	1.4e-11	NA	NA	0.04927	hdl_mvp	ldl_glgc	bmi	NA	NA	mvpHDL_glgcLDL_BMI
rs4766500	0.001987	0.0034	-0.0126	NA	NA	-0.0015	0.003485	0.004	0.0017	NA	NA	0.0065	0.5685	0.4974	5.5e-14	NA	NA	0.8154	hdl_mvp	ldl_glgc	bmi	NA	NA	mvpHDL_glgcLDL_BMI
rs4766710	-0.004934	0.0107	-0.0229	NA	NA	-0.0102	0.006352	0.0107	0.0035	NA	NA	0.0132	0.4373	0.2354	3.7e-11	NA	NA	0.4387	hdl_mvp	ldl_glgc	bmi	NA	NA	mvpHDL_glgcLDL_BMI
rs4795384	0.04365	0.0098	-0.0022	NA	NA	0.0023	0.004171	0.006	0.002	NA	NA	0.0071	1.261e-25	0.2635	0.26	NA	NA	0.7448	hdl_mvp	ldl_glgc	bmi	NA	NA	mvpHDL_glgcLDL_BMI
rs4796243	0.007631	0.0002	-0.0124	NA	NA	-0.0041	0.003521	0.0057	0.0019	NA	NA	0.0071	0.0302	0.687	6.1e-11	NA	NA	0.5636	hdl_mvp	ldl_glgc	bmi	NA	NA	mvpHDL_glgcLDL_BMI
rs4800191	0.003345	0.001	-0.0103	NA	NA	-0.0025	0.0034	0.0038	0.0017	NA	NA	0.0066	0.3252	0.6987	2.5e-09	NA	NA	0.7051	hdl_mvp	ldl_glgc	bmi	NA	NA	mvpHDL_glgcLDL_BMI
rs4802778	-0.00503	0.0062	0.0116	NA	NA	0.0085	0.003161	0.0058	0.0018	NA	NA	0.0063	0.1115	0.2245	8.4e-11	NA	NA	0.1752	hdl_mvp	ldl_glgc	bmi	NA	NA	mvpHDL_glgcLDL_BMI
rs4804311	-0.04422	0.0048	0.0007	NA	NA	0.0021	0.00551	0.0066	0.003	NA	NA	0.0125	1.008e-15	0.4185	0.82	NA	NA	0.8686	hdl_mvp	ldl_glgc	bmi	NA	NA	mvpHDL_glgcLDL_BMI
rs4805525	-0.0009341	0.0029	-0.0134	NA	NA	-0.0114	0.00369	0.0063	0.0021	NA	NA	0.0079	0.8001	0.6705	6.7e-11	NA	NA	0.147	hdl_mvp	ldl_glgc	bmi	NA	NA	mvpHDL_glgcLDL_BMI
rs4814512	-0.005732	0.0009	0.0133	NA	NA	0.0183	0.003751	0.0064	0.0021	NA	NA	0.0079	0.1265	0.8365	2.3e-10	NA	NA	0.02047	hdl_mvp	ldl_glgc	bmi	NA	NA	mvpHDL_glgcLDL_BMI
rs4820408	-0.003596	0.0069	0.0151	NA	NA	-0.0203	0.003132	0.0037	0.0017	NA	NA	0.0063	0.2509	0.05301	2.1e-19	NA	NA	0.001239	hdl_mvp	ldl_glgc	bmi	NA	NA	mvpHDL_glgcLDL_BMI
rs4835778	-0.001743	0.0102	-0.0127	NA	NA	-0.0095	0.00398	0.0066	0.0023	NA	NA	0.0079	0.6614	0.07545	2.1e-08	NA	NA	0.2308	hdl_mvp	ldl_glgc	bmi	NA	NA	mvpHDL_glgcLDL_BMI
rs4846913	-0.04225	0.0059	0.0071	NA	NA	-0.0095	0.003144	0.0051	0.0018	NA	NA	0.007	3.744e-41	0.234	0.00011	NA	NA	0.1767	hdl_mvp	ldl_glgc	bmi	NA	NA	mvpHDL_glgcLDL_BMI
rs4856794	-0.001572	0.0093	-0.011	NA	NA	-0.0083	0.003264	0.0055	0.0018	NA	NA	0.0065	0.63	0.1891	1.5e-09	NA	NA	0.2049	hdl_mvp	ldl_glgc	bmi	NA	NA	mvpHDL_glgcLDL_BMI
rs4858193	-0.01091	0.0111	0.0129	NA	NA	-0.0077	0.003932	0.0059	0.0019	NA	NA	0.0073	0.005529	0.06611	1.6e-11	NA	NA	0.2903	hdl_mvp	ldl_glgc	bmi	NA	NA	mvpHDL_glgcLDL_BMI
rs486359	-0.006226	0.0208	-0.0112	NA	NA	-0.0059	0.003093	0.0038	0.0017	NA	NA	0.0062	0.04411	2.389e-07	1.6e-11	NA	NA	0.3391	hdl_mvp	ldl_glgc	bmi	NA	NA	mvpHDL_glgcLDL_BMI
rs4864201	0.004544	0.002	-0.0141	NA	NA	-0.0016	0.003222	0.0038	0.0017	NA	NA	0.0065	0.1584	0.5739	1.5e-16	NA	NA	0.8103	hdl_mvp	ldl_glgc	bmi	NA	NA	mvpHDL_glgcLDL_BMI
rs4865796	-0.01895	0.0039	-0.0103	NA	NA	0.0158	0.003337	0.004	0.0018	NA	NA	0.0067	1.356e-08	0.2608	5.2e-09	NA	NA	0.01937	hdl_mvp	ldl_glgc	bmi	NA	NA	mvpHDL_glgcLDL_BMI
rs4877313	-0.01443	0.0054	0.0129	NA	NA	-0.0125	0.003874	0.0063	0.0021	NA	NA	0.0075	0.0001958	0.4227	4.1e-10	NA	NA	0.09643	hdl_mvp	ldl_glgc	bmi	NA	NA	mvpHDL_glgcLDL_BMI
rs488029	0.003379	0	-0.0145	NA	NA	-0.0014	0.003116	0.0053	0.0017	NA	NA	0.0072	0.2783	0.9379	5.1e-17	NA	NA	0.8434	hdl_mvp	ldl_glgc	bmi	NA	NA	mvpHDL_glgcLDL_BMI
rs4880341	-0.008635	0.0073	0.0118	NA	NA	-0.0006	0.003145	0.0052	0.0017	NA	NA	0.0063	0.006039	0.1733	1.1e-11	NA	NA	0.923	hdl_mvp	ldl_glgc	bmi	NA	NA	mvpHDL_glgcLDL_BMI
rs4906908	-0.005766	0.0002	0.0103	NA	NA	-0.0168	0.003101	0.0053	0.0017	NA	NA	0.0062	0.06295	0.7873	2.5e-09	NA	NA	0.006668	hdl_mvp	ldl_glgc	bmi	NA	NA	mvpHDL_glgcLDL_BMI
rs492571	0.04954	0.0033	0.019	NA	NA	0.0164	0.007719	0.0097	0.0041	NA	NA	0.0151	1.386e-10	0.472	2.8e-06	NA	NA	0.2793	hdl_mvp	ldl_glgc	bmi	NA	NA	mvpHDL_glgcLDL_BMI
rs4927207	0.007392	0.0692	-0.0054	NA	NA	-0.0141	0.00439	0.0049	0.0023	NA	NA	0.0093	0.09224	2.357e-39	0.019	NA	NA	0.1324	hdl_mvp	ldl_glgc	bmi	NA	NA	mvpHDL_glgcLDL_BMI
rs4929923	0.009104	0.0016	-0.0181	NA	NA	-0.0004	0.003205	0.0038	0.0017	NA	NA	0.0064	0.004507	0.6383	7.2e-27	NA	NA	0.9524	hdl_mvp	ldl_glgc	bmi	NA	NA	mvpHDL_glgcLDL_BMI
rs4936175	0.007477	0.0004	-0.0122	NA	NA	0.004	0.003104	0.0052	0.0017	NA	NA	0.0063	0.016	0.9625	1.4e-12	NA	NA	0.525	hdl_mvp	ldl_glgc	bmi	NA	NA	mvpHDL_glgcLDL_BMI
rs4954638	-0.007008	0.0007	0.0118	NA	NA	-0.0075	0.003574	0.0058	0.002	NA	NA	0.007	0.04988	0.894	2.9e-09	NA	NA	0.2852	hdl_mvp	ldl_glgc	bmi	NA	NA	mvpHDL_glgcLDL_BMI
rs4963120	-0.008688	0.0117	-0.013	NA	NA	-0.0347	0.0032	0.0057	0.0018	NA	NA	0.0065	0.006633	0.07191	3.6e-13	NA	NA	8.978e-08	hdl_mvp	ldl_glgc	bmi	NA	NA	mvpHDL_glgcLDL_BMI
rs4969183	0.03214	0.0075	-0.0055	NA	NA	-0.0026	0.003106	0.0053	0.0017	NA	NA	0.0064	4.245e-25	0.2779	0.0015	NA	NA	0.6866	hdl_mvp	ldl_glgc	bmi	NA	NA	mvpHDL_glgcLDL_BMI
rs4969387	-0.003871	0.0019	0.0145	NA	NA	0.0138	0.003603	0.0065	0.002	NA	NA	0.0072	0.2827	0.5836	4.3e-13	NA	NA	0.05599	hdl_mvp	ldl_glgc	bmi	NA	NA	mvpHDL_glgcLDL_BMI
rs4970712	-0.0003755	0.0339	-0.0139	NA	NA	0.0069	0.003898	0.0044	0.002	NA	NA	0.0077	0.9233	2.458e-13	6.7e-12	NA	NA	0.3723	hdl_mvp	ldl_glgc	bmi	NA	NA	mvpHDL_glgcLDL_BMI
rs4983559	0.02297	0.0026	-0.0057	NA	NA	0.0108	0.003163	0.0038	0.0017	NA	NA	0.0064	3.816e-13	0.5827	0.00081	NA	NA	0.08946	hdl_mvp	ldl_glgc	bmi	NA	NA	mvpHDL_glgcLDL_BMI
rs4985155	0.0006697	0.0067	0.012	NA	NA	-0.0131	0.003247	0.0038	0.0017	NA	NA	0.0073	0.8366	0.09956	3e-12	NA	NA	0.07232	hdl_mvp	ldl_glgc	bmi	NA	NA	mvpHDL_glgcLDL_BMI
rs4986044	-0.005639	0.0092	0.0164	NA	NA	0.0021	0.003156	0.0037	0.0016	NA	NA	0.0064	0.07399	0.01681	3.3e-23	NA	NA	0.7465	hdl_mvp	ldl_glgc	bmi	NA	NA	mvpHDL_glgcLDL_BMI
rs4989244	0.002408	0.0011	-0.0113	NA	NA	-0.0108	0.003183	0.0053	0.0017	NA	NA	0.0065	0.4494	0.6519	7.5e-11	NA	NA	0.09831	hdl_mvp	ldl_glgc	bmi	NA	NA	mvpHDL_glgcLDL_BMI
rs535533	0.004287	0.0014	-0.0104	NA	NA	-0.0054	0.003204	0.0053	0.0018	NA	NA	0.0063	0.1809	0.9437	3.4e-09	NA	NA	0.3877	hdl_mvp	ldl_glgc	bmi	NA	NA	mvpHDL_glgcLDL_BMI
rs539142	-0.0006569	0.0002	0.0106	NA	NA	-0.0046	0.003476	0.0058	0.0019	NA	NA	0.007	0.8501	0.924	3.5e-08	NA	NA	0.5109	hdl_mvp	ldl_glgc	bmi	NA	NA	mvpHDL_glgcLDL_BMI
rs543874	0.006033	0.0098	-0.0475	NA	NA	0.0302	0.00388	0.0046	0.002	NA	NA	0.0079	0.1199	0.06831	1.2e-122	NA	NA	0.0001196	hdl_mvp	ldl_glgc	bmi	NA	NA	mvpHDL_glgcLDL_BMI
rs558971	0.01741	0.0382	-0.0004	NA	NA	0.0038	0.003289	0.0037	0.0016	NA	NA	0.0066	1.205e-07	5.555e-24	0.81	NA	NA	0.5602	hdl_mvp	ldl_glgc	bmi	NA	NA	mvpHDL_glgcLDL_BMI
rs559267	-0.004757	0.0056	0.0115	NA	NA	-0.0162	0.003336	0.0039	0.0017	NA	NA	0.0073	0.1539	0.2193	3e-11	NA	NA	0.02666	hdl_mvp	ldl_glgc	bmi	NA	NA	mvpHDL_glgcLDL_BMI
rs5756968	-0.02058	0.0126	-0.0089	NA	NA	0.0399	0.003171	0.0053	0.0018	NA	NA	0.0063	8.513e-11	0.02825	4.3e-07	NA	NA	2.226e-10	hdl_mvp	ldl_glgc	bmi	NA	NA	mvpHDL_glgcLDL_BMI
rs5763662	-0.01214	0.0767	-0.0066	NA	NA	-0.0464	0.01028	0.0121	0.0054	NA	NA	0.021	0.2375	1.191e-08	0.22	NA	NA	0.02747	hdl_mvp	ldl_glgc	bmi	NA	NA	mvpHDL_glgcLDL_BMI
rs577525	-0.00512	0.0037	0.0166	NA	NA	0.0035	0.003295	0.0052	0.0017	NA	NA	0.0066	0.1203	0.4037	9.7e-22	NA	NA	0.5994	hdl_mvp	ldl_glgc	bmi	NA	NA	mvpHDL_glgcLDL_BMI
rs579459	0.01035	0.0665	0.0029	NA	NA	0.0374	0.003725	0.0045	0.002	NA	NA	0.0075	0.005452	2.419e-44	0.15	NA	NA	7.437e-07	hdl_mvp	ldl_glgc	bmi	NA	NA	mvpHDL_glgcLDL_BMI
rs580438	0.004173	0.0069	-0.0114	NA	NA	0.0049	0.003394	0.0054	0.0018	NA	NA	0.0069	0.2189	0.2081	6.5e-10	NA	NA	0.482	hdl_mvp	ldl_glgc	bmi	NA	NA	mvpHDL_glgcLDL_BMI
rs585597	0.001302	0.0038	0.0102	NA	NA	0.0016	0.003343	0.0058	0.0018	NA	NA	0.0067	0.6968	0.4132	2.6e-08	NA	NA	0.8178	hdl_mvp	ldl_glgc	bmi	NA	NA	mvpHDL_glgcLDL_BMI
rs592483	0.001307	0.0041	-0.0147	NA	NA	-0.0057	0.003184	0.0038	0.0017	NA	NA	0.0063	0.6814	0.3551	2e-18	NA	NA	0.3664	hdl_mvp	ldl_glgc	bmi	NA	NA	mvpHDL_glgcLDL_BMI
rs6014523	-0.005493	0.0024	-0.0149	NA	NA	0.0099	0.00393	0.0065	0.0022	NA	NA	0.0082	0.1622	0.9394	1.4e-11	NA	NA	0.2244	hdl_mvp	ldl_glgc	bmi	NA	NA	mvpHDL_glgcLDL_BMI
rs6016381	-0.007631	0.0363	-0.0061	NA	NA	-0.0097	0.003193	0.0038	0.0017	NA	NA	0.0067	0.01685	6.848e-20	0.00028	NA	NA	0.1453	hdl_mvp	ldl_glgc	bmi	NA	NA	mvpHDL_glgcLDL_BMI
rs6019482	-0.006098	0.0194	-0.0178	NA	NA	-0.0049	0.004318	0.0072	0.0023	NA	NA	0.0087	0.1579	0.02712	2.8e-14	NA	NA	0.5763	hdl_mvp	ldl_glgc	bmi	NA	NA	mvpHDL_glgcLDL_BMI
rs6047046	0.009762	0.0079	0.0098	NA	NA	0.0099	0.003349	0.0055	0.0017	NA	NA	0.0062	0.003558	0.2113	1.8e-08	NA	NA	0.1124	hdl_mvp	ldl_glgc	bmi	NA	NA	mvpHDL_glgcLDL_BMI
rs6060278	0.0239	0.0038	-0.0083	NA	NA	0.0074	0.003782	0.0062	0.0021	NA	NA	0.0074	2.629e-10	0.5448	6.9e-05	NA	NA	0.3199	hdl_mvp	ldl_glgc	bmi	NA	NA	mvpHDL_glgcLDL_BMI
rs6065311	-0.005404	0.0417	-0.0009	NA	NA	0.0087	0.003124	0.0036	0.0016	NA	NA	0.0062	0.08366	1.656e-30	0.59	NA	NA	0.1618	hdl_mvp	ldl_glgc	bmi	NA	NA	mvpHDL_glgcLDL_BMI
rs6065906	-0.0417	0.0084	-0.0071	NA	NA	-0.0166	0.003961	0.0047	0.0021	NA	NA	0.008	6.687e-26	0.07287	0.00068	NA	NA	0.03881	hdl_mvp	ldl_glgc	bmi	NA	NA	mvpHDL_glgcLDL_BMI
rs6138482	-0.006668	0.0135	0.0147	NA	NA	-0.0151	0.003893	0.0045	0.002	NA	NA	0.008	0.0867	0.004171	5.8e-13	NA	NA	0.05919	hdl_mvp	ldl_glgc	bmi	NA	NA	mvpHDL_glgcLDL_BMI
rs617577	0.01423	0.0095	0.0162	NA	NA	-0.0075	0.005377	0.0066	0.0027	NA	NA	0.0109	0.008117	0.1722	3.1e-09	NA	NA	0.4919	hdl_mvp	ldl_glgc	bmi	NA	NA	mvpHDL_glgcLDL_BMI
rs6235	-0.005043	0.0138	0.0175	NA	NA	0.0022	0.003449	0.0058	0.0019	NA	NA	0.0074	0.1437	0.07207	1.5e-19	NA	NA	0.7672	hdl_mvp	ldl_glgc	bmi	NA	NA	mvpHDL_glgcLDL_BMI
rs6265	-0.008756	0.0028	0.0412	NA	NA	0.0093	0.003928	0.0046	0.0021	NA	NA	0.0078	0.02579	0.6009	1e-86	NA	NA	0.2364	hdl_mvp	ldl_glgc	bmi	NA	NA	mvpHDL_glgcLDL_BMI
rs629443	-0.01752	0.0108	0.0116	NA	NA	0.0054	0.003654	0.0043	0.0019	NA	NA	0.0072	1.631e-06	0.01605	1.4e-09	NA	NA	0.4473	hdl_mvp	ldl_glgc	bmi	NA	NA	mvpHDL_glgcLDL_BMI
rs6413504	-0.009393	0.0463	0.0047	NA	NA	-0.0011	0.003099	0.0038	0.0016	NA	NA	0.0062	0.002439	9.385e-34	0.0041	NA	NA	0.8525	hdl_mvp	ldl_glgc	bmi	NA	NA	mvpHDL_glgcLDL_BMI
rs6419734	-0.01062	0.0087	0.0174	NA	NA	0.0058	0.004491	0.0076	0.0025	NA	NA	0.009	0.01808	0.3493	1.9e-12	NA	NA	0.5216	hdl_mvp	ldl_glgc	bmi	NA	NA	mvpHDL_glgcLDL_BMI
rs6435622	0.01007	0.0003	-0.0125	NA	NA	0.0184	0.003368	0.0058	0.0019	NA	NA	0.0067	0.002794	0.6937	2.5e-11	NA	NA	0.006068	hdl_mvp	ldl_glgc	bmi	NA	NA	mvpHDL_glgcLDL_BMI
rs6448587	-0.01221	0.0045	0.0167	NA	NA	-0.0047	0.004031	0.0064	0.0023	NA	NA	0.0078	0.002447	0.3518	2.3e-13	NA	NA	0.5493	hdl_mvp	ldl_glgc	bmi	NA	NA	mvpHDL_glgcLDL_BMI
rs6449532	-0.001637	0.0001	0.0127	NA	NA	-0.0069	0.003273	0.0054	0.0018	NA	NA	0.0066	0.617	0.9511	1.2e-12	NA	NA	0.2965	hdl_mvp	ldl_glgc	bmi	NA	NA	mvpHDL_glgcLDL_BMI
rs6453620	0.006504	0.0021	-0.0115	NA	NA	0.0028	0.003462	0.006	0.0019	NA	NA	0.007	0.06029	0.4566	3e-09	NA	NA	0.6874	hdl_mvp	ldl_glgc	bmi	NA	NA	mvpHDL_glgcLDL_BMI
rs6461115	-0.001823	0.0051	0.0144	NA	NA	0.0021	0.003731	0.0042	0.0019	NA	NA	0.0073	0.6252	0.227	1.2e-13	NA	NA	0.777	hdl_mvp	ldl_glgc	bmi	NA	NA	mvpHDL_glgcLDL_BMI
rs6463489	0.006139	0.0039	-0.0157	NA	NA	0.0086	0.005162	0.0063	0.0026	NA	NA	0.0113	0.2344	0.4813	3.1e-09	NA	NA	0.4477	hdl_mvp	ldl_glgc	bmi	NA	NA	mvpHDL_glgcLDL_BMI
rs646776	-0.04301	0.1602	-0.0024	NA	NA	0.0075	0.003715	0.0044	0.002	NA	NA	0.0074	5.5e-31	1e-200	0.22	NA	NA	0.3136	hdl_mvp	ldl_glgc	bmi	NA	NA	mvpHDL_glgcLDL_BMI
rs6471941	-0.007984	0.0088	0.0156	NA	NA	0.0019	0.004167	0.0045	0.0021	NA	NA	0.0084	0.05534	0.0631	3.1e-13	NA	NA	0.8186	hdl_mvp	ldl_glgc	bmi	NA	NA	mvpHDL_glgcLDL_BMI
rs6477694	-0.003975	0.0067	0.0123	NA	NA	-0.0134	0.003219	0.0038	0.0017	NA	NA	0.0065	0.2169	0.06567	3.8e-13	NA	NA	0.03824	hdl_mvp	ldl_glgc	bmi	NA	NA	mvpHDL_glgcLDL_BMI
rs6482729	0.002569	0.0003	-0.0102	NA	NA	-0.0036	0.003361	0.0054	0.0019	NA	NA	0.0074	0.4446	0.9491	3.6e-08	NA	NA	0.6219	hdl_mvp	ldl_glgc	bmi	NA	NA	mvpHDL_glgcLDL_BMI
rs6500208	-0.003179	0.0008	0.014	NA	NA	0.0053	0.004067	0.0045	0.002	NA	NA	0.0083	0.4345	0.8643	4.1e-12	NA	NA	0.5197	hdl_mvp	ldl_glgc	bmi	NA	NA	mvpHDL_glgcLDL_BMI
rs6504872	0.01566	0.0274	-0.0042	NA	NA	0.0117	0.003198	0.0037	0.0016	NA	NA	0.0062	9.781e-07	3.479e-13	0.0093	NA	NA	0.05823	hdl_mvp	ldl_glgc	bmi	NA	NA	mvpHDL_glgcLDL_BMI
rs6511720	-0.02058	0.2209	-0.0058	NA	NA	-0.0014	0.004763	0.0061	0.0026	NA	NA	0.0103	1.559e-05	1e-200	0.026	NA	NA	0.8945	hdl_mvp	ldl_glgc	bmi	NA	NA	mvpHDL_glgcLDL_BMI
rs653264	0.009146	0.0054	-0.0099	NA	NA	-0.0024	0.003087	0.0052	0.0017	NA	NA	0.0062	0.003044	0.2598	9.3e-09	NA	NA	0.6926	hdl_mvp	ldl_glgc	bmi	NA	NA	mvpHDL_glgcLDL_BMI
rs6544713	-0.005931	0.0806	-0.002	NA	NA	-0.0132	0.003294	0.0041	0.0018	NA	NA	0.0071	0.07176	4.843e-83	0.25	NA	NA	0.06457	hdl_mvp	ldl_glgc	bmi	NA	NA	mvpHDL_glgcLDL_BMI
rs6545709	-0.01049	0.0058	0.0203	NA	NA	0.0254	0.005371	0.0109	0.003	NA	NA	0.0124	0.05086	0.7734	1.5e-11	NA	NA	0.0407	hdl_mvp	ldl_glgc	bmi	NA	NA	mvpHDL_glgcLDL_BMI
rs6548221	0.01325	0.0006	-0.0151	NA	NA	0.0085	0.003698	0.0044	0.002	NA	NA	0.0075	0.0003385	0.658	1.7e-14	NA	NA	0.2578	hdl_mvp	ldl_glgc	bmi	NA	NA	mvpHDL_glgcLDL_BMI
rs6556301	-0.004847	0.0055	-0.0111	NA	NA	-0.0096	0.003389	0.0043	0.0018	NA	NA	0.0065	0.1526	0.1104	4.1e-10	NA	NA	0.1382	hdl_mvp	ldl_glgc	bmi	NA	NA	mvpHDL_glgcLDL_BMI
rs6561766	0.002969	0.0041	-0.0168	NA	NA	-0.0102	0.004907	0.0086	0.0028	NA	NA	0.0102	0.5451	0.5895	1.2e-09	NA	NA	0.3177	hdl_mvp	ldl_glgc	bmi	NA	NA	mvpHDL_glgcLDL_BMI
rs6569648	-0.01077	0.0089	-0.0126	NA	NA	0.0512	0.00366	0.0043	0.0019	NA	NA	0.0073	0.003261	0.08371	3.7e-11	NA	NA	2.976e-12	hdl_mvp	ldl_glgc	bmi	NA	NA	mvpHDL_glgcLDL_BMI
rs6587552	-0.00172	0.002	0.0173	NA	NA	-0.0001	0.00392	0.0062	0.002	NA	NA	0.0074	0.6609	0.8584	1.6e-17	NA	NA	0.9854	hdl_mvp	ldl_glgc	bmi	NA	NA	mvpHDL_glgcLDL_BMI
rs6589939	0.02419	0.0234	0.0112	NA	NA	0.0093	0.003167	0.0053	0.0018	NA	NA	0.0069	2.211e-14	1.776e-05	2.9e-10	NA	NA	0.1785	hdl_mvp	ldl_glgc	bmi	NA	NA	mvpHDL_glgcLDL_BMI
rs6591407	-0.001299	0.0092	0.0118	NA	NA	-0.0031	0.004192	0.0047	0.0021	NA	NA	0.008	0.7567	0.02614	1.9e-08	NA	NA	0.7015	hdl_mvp	ldl_glgc	bmi	NA	NA	mvpHDL_glgcLDL_BMI
rs6594967	-0.000339	0.0024	-0.0109	NA	NA	0.0123	0.003416	0.0055	0.0018	NA	NA	0.0066	0.921	0.6104	3.4e-09	NA	NA	0.06227	hdl_mvp	ldl_glgc	bmi	NA	NA	mvpHDL_glgcLDL_BMI
rs6595205	-0.0007606	0.0092	0.0114	NA	NA	0.0097	0.003157	0.0037	0.0016	NA	NA	0.0062	0.8096	0.01207	2e-12	NA	NA	0.1178	hdl_mvp	ldl_glgc	bmi	NA	NA	mvpHDL_glgcLDL_BMI
rs663129	-0.006706	0.0019	0.0545	NA	NA	-0.0225	0.003652	0.0044	0.0019	NA	NA	0.0073	0.06636	0.6106	1.6e-178	NA	NA	0.002007	hdl_mvp	ldl_glgc	bmi	NA	NA	mvpHDL_glgcLDL_BMI
rs6661316	0.00612	0.0048	-0.0106	NA	NA	0.0002	0.003142	0.0037	0.0016	NA	NA	0.0064	0.05146	0.141	6.8e-11	NA	NA	0.9714	hdl_mvp	ldl_glgc	bmi	NA	NA	mvpHDL_glgcLDL_BMI
rs668459	-0.02052	0.0125	-0.0018	NA	NA	-0.0013	0.003146	0.0037	0.0017	NA	NA	0.0063	6.987e-11	0.0009518	0.27	NA	NA	0.8412	hdl_mvp	ldl_glgc	bmi	NA	NA	mvpHDL_glgcLDL_BMI
rs6690764	-0.0004208	0.034	-0.0154	NA	NA	0.0069	0.003869	0.006	0.0022	NA	NA	0.0077	0.9134	4.334e-07	6.3e-12	NA	NA	0.3701	hdl_mvp	ldl_glgc	bmi	NA	NA	mvpHDL_glgcLDL_BMI
rs6692586	0.007616	0.0089	-0.0192	NA	NA	0.0089	0.004366	0.007	0.0023	NA	NA	0.0086	0.08109	0.46	1.1e-16	NA	NA	0.3029	hdl_mvp	ldl_glgc	bmi	NA	NA	mvpHDL_glgcLDL_BMI
rs6695119	0.01168	0.0048	-0.0413	NA	NA	0.0252	0.01052	0.0254	0.0058	NA	NA	0.0258	0.2665	0.7683	1.3e-12	NA	NA	0.3297	hdl_mvp	ldl_glgc	bmi	NA	NA	mvpHDL_glgcLDL_BMI
rs6707445	0.005972	0.0141	-0.0128	NA	NA	-0.0133	0.003216	0.0053	0.0017	NA	NA	0.0062	0.06328	0.00927	2.1e-13	NA	NA	0.03262	hdl_mvp	ldl_glgc	bmi	NA	NA	mvpHDL_glgcLDL_BMI
rs6710871	-0.00244	0.0051	0.0179	NA	NA	-0.0212	0.004405	0.0065	0.0024	NA	NA	0.0094	0.5797	0.4914	1e-13	NA	NA	0.02372	hdl_mvp	ldl_glgc	bmi	NA	NA	mvpHDL_glgcLDL_BMI
rs6712	0.002316	0.0017	0.0138	NA	NA	-0.0046	0.004703	0.0075	0.0025	NA	NA	0.0093	0.6224	0.9079	4.4e-08	NA	NA	0.6189	hdl_mvp	ldl_glgc	bmi	NA	NA	mvpHDL_glgcLDL_BMI
rs6759670	-0.0008391	0.0058	0.0116	NA	NA	-0.0056	0.003613	0.0063	0.0019	NA	NA	0.0071	0.8164	0.6556	1.9e-09	NA	NA	0.4328	hdl_mvp	ldl_glgc	bmi	NA	NA	mvpHDL_glgcLDL_BMI
rs676210	-0.05778	0.0589	-0.0043	NA	NA	0.0047	0.003762	0.0043	0.002	NA	NA	0.0075	3.295e-53	4.112e-39	0.028	NA	NA	0.5293	hdl_mvp	ldl_glgc	bmi	NA	NA	mvpHDL_glgcLDL_BMI
rs676388	-0.004295	0.0265	-0.0039	NA	NA	0.0116	0.003104	0.0039	0.0016	NA	NA	0.0063	0.1665	1.31e-11	0.017	NA	NA	0.06599	hdl_mvp	ldl_glgc	bmi	NA	NA	mvpHDL_glgcLDL_BMI
rs676749	-0.004745	0.0008	0.0104	NA	NA	-0.0015	0.003183	0.0054	0.0017	NA	NA	0.0062	0.136	0.927	1.7e-09	NA	NA	0.8098	hdl_mvp	ldl_glgc	bmi	NA	NA	mvpHDL_glgcLDL_BMI
rs6767619	0.007241	0.0088	-0.0119	NA	NA	0.0056	0.003344	0.0054	0.0018	NA	NA	0.0065	0.03037	0.05075	8.1e-11	NA	NA	0.3906	hdl_mvp	ldl_glgc	bmi	NA	NA	mvpHDL_glgcLDL_BMI
rs6768228	0.004615	0.0059	0.0113	NA	NA	0.0063	0.00321	0.0054	0.0018	NA	NA	0.0065	0.1506	0.1416	1.7e-10	NA	NA	0.3303	hdl_mvp	ldl_glgc	bmi	NA	NA	mvpHDL_glgcLDL_BMI
rs6786285	0.007879	0.0051	-0.0111	NA	NA	0.0097	0.003835	0.0045	0.002	NA	NA	0.0078	0.03992	0.3122	3.3e-08	NA	NA	0.2129	hdl_mvp	ldl_glgc	bmi	NA	NA	mvpHDL_glgcLDL_BMI
rs6792696	-0.001961	0.0041	0.0104	NA	NA	0.0126	0.00334	0.0038	0.0017	NA	NA	0.0067	0.5572	0.2157	6.6e-10	NA	NA	0.05798	hdl_mvp	ldl_glgc	bmi	NA	NA	mvpHDL_glgcLDL_BMI
rs6795875	-0.001537	0.0042	0.0102	NA	NA	0.0053	0.003209	0.0053	0.0017	NA	NA	0.0067	0.632	0.2041	3.8e-09	NA	NA	0.4292	hdl_mvp	ldl_glgc	bmi	NA	NA	mvpHDL_glgcLDL_BMI
rs6798094	-0.004656	0.008	0.0118	NA	NA	0.0098	0.003812	0.0064	0.002	NA	NA	0.0079	0.2219	0.1937	4.1e-09	NA	NA	0.2131	hdl_mvp	ldl_glgc	bmi	NA	NA	mvpHDL_glgcLDL_BMI
rs6804181	-0.0005606	0.0034	-0.0153	NA	NA	0.0114	0.004161	0.0071	0.0023	NA	NA	0.0083	0.8928	0.5535	5.5e-11	NA	NA	0.1725	hdl_mvp	ldl_glgc	bmi	NA	NA	mvpHDL_glgcLDL_BMI
rs6804842	-0.0009113	0.0061	-0.0156	NA	NA	0.0105	0.003213	0.0037	0.0017	NA	NA	0.0068	0.7767	0.2177	3.6e-21	NA	NA	0.1194	hdl_mvp	ldl_glgc	bmi	NA	NA	mvpHDL_glgcLDL_BMI
rs6818397	0.004224	0.0224	0.0028	NA	NA	0.0015	0.00314	0.004	0.0017	NA	NA	0.0066	0.1785	1.677e-08	0.1	NA	NA	0.8176	hdl_mvp	ldl_glgc	bmi	NA	NA	mvpHDL_glgcLDL_BMI
rs6841761	-0.00694	0.0061	0.0131	NA	NA	0.0143	0.003095	0.0037	0.0016	NA	NA	0.0064	0.02494	0.1353	6.4e-16	NA	NA	0.0241	hdl_mvp	ldl_glgc	bmi	NA	NA	mvpHDL_glgcLDL_BMI
rs6849518	-0.01263	0.0003	0.0173	NA	NA	-0.0029	0.004655	0.0081	0.0026	NA	NA	0.0093	0.006684	0.8616	2.6e-11	NA	NA	0.7556	hdl_mvp	ldl_glgc	bmi	NA	NA	mvpHDL_glgcLDL_BMI
rs6850639	-0.004241	0.0002	-0.0124	NA	NA	-0.0034	0.003967	0.0048	0.0021	NA	NA	0.0079	0.2851	0.9375	1.8e-09	NA	NA	0.6657	hdl_mvp	ldl_glgc	bmi	NA	NA	mvpHDL_glgcLDL_BMI
rs6852276	0.001365	0.0037	0.0108	NA	NA	0.0067	0.003325	0.0038	0.0017	NA	NA	0.0068	0.6814	0.1983	8.5e-11	NA	NA	0.3214	hdl_mvp	ldl_glgc	bmi	NA	NA	mvpHDL_glgcLDL_BMI
rs686030	0.04168	0.0085	-0.0024	NA	NA	0.0118	0.004447	0.0052	0.0023	NA	NA	0.0091	7.042e-21	0.2363	0.31	NA	NA	0.1957	hdl_mvp	ldl_glgc	bmi	NA	NA	mvpHDL_glgcLDL_BMI
rs6864049	-0.005822	0.0002	0.0125	NA	NA	0.0027	0.00311	0.0037	0.0017	NA	NA	0.0062	0.06121	0.844	6.7e-14	NA	NA	0.6568	hdl_mvp	ldl_glgc	bmi	NA	NA	mvpHDL_glgcLDL_BMI
rs6882076	-0.003038	0.0456	-0.0031	NA	NA	-0.0019	0.003182	0.0038	0.0017	NA	NA	0.0068	0.3397	3.31e-31	0.072	NA	NA	0.7831	hdl_mvp	ldl_glgc	bmi	NA	NA	mvpHDL_glgcLDL_BMI
rs6891856	-1.601e-05	0.0024	-0.0112	NA	NA	0.004	0.003147	0.0053	0.0017	NA	NA	0.0068	0.9959	0.9093	9.7e-11	NA	NA	0.549	hdl_mvp	ldl_glgc	bmi	NA	NA	mvpHDL_glgcLDL_BMI
rs6901756	-0.01019	0.0015	0.0146	NA	NA	-0.0007	0.00487	0.0057	0.0025	NA	NA	0.0099	0.03636	0.8167	2.9e-09	NA	NA	0.9401	hdl_mvp	ldl_glgc	bmi	NA	NA	mvpHDL_glgcLDL_BMI
rs6909746	0.01086	0.0263	-0.0019	NA	NA	0.0061	0.003156	0.0037	0.0016	NA	NA	0.0065	0.0005813	7.86e-11	0.26	NA	NA	0.3504	hdl_mvp	ldl_glgc	bmi	NA	NA	mvpHDL_glgcLDL_BMI
rs6968554	-0.008535	0.0064	0.01	NA	NA	-0.0034	0.003214	0.0039	0.0017	NA	NA	0.0064	0.007924	0.1251	3.5e-09	NA	NA	0.5975	hdl_mvp	ldl_glgc	bmi	NA	NA	mvpHDL_glgcLDL_BMI
rs6971365	-0.02986	0.0051	-0.0091	NA	NA	-0.0202	0.00346	0.0041	0.0018	NA	NA	0.0073	6.281e-18	0.2749	4.1e-07	NA	NA	0.00583	hdl_mvp	ldl_glgc	bmi	NA	NA	mvpHDL_glgcLDL_BMI
rs6985109	0.001641	0.0073	0.0177	NA	NA	-0.0162	0.00313	0.0037	0.0017	NA	NA	0.0073	0.6001	0.05287	1.5e-26	NA	NA	0.02594	hdl_mvp	ldl_glgc	bmi	NA	NA	mvpHDL_glgcLDL_BMI
rs6993414	-0.182	0.0063	0.0027	NA	NA	-0.0112	0.005143	0.0061	0.0027	NA	NA	0.0102	1e-200	0.6671	0.32	NA	NA	0.2702	hdl_mvp	ldl_glgc	bmi	NA	NA	mvpHDL_glgcLDL_BMI
rs7024334	0.001451	0.0028	0.0138	NA	NA	0.0167	0.003743	0.0044	0.002	NA	NA	0.0075	0.6982	0.6214	3.1e-12	NA	NA	0.02521	hdl_mvp	ldl_glgc	bmi	NA	NA	mvpHDL_glgcLDL_BMI
rs7025938	-0.003662	0.0039	0.0166	NA	NA	-0.0016	0.003317	0.0054	0.0019	NA	NA	0.0066	0.2696	0.646	3.7e-19	NA	NA	0.812	hdl_mvp	ldl_glgc	bmi	NA	NA	mvpHDL_glgcLDL_BMI
rs7031064	0.006908	0.0046	-0.0108	NA	NA	-0.0027	0.003087	0.0052	0.0017	NA	NA	0.0063	0.02522	0.4299	3.1e-10	NA	NA	0.6701	hdl_mvp	ldl_glgc	bmi	NA	NA	mvpHDL_glgcLDL_BMI
rs704084	0.01146	0.0042	0.0177	NA	NA	0.0184	0.005945	0.0066	0.0031	NA	NA	0.012	0.05384	0.589	1.2e-08	NA	NA	0.1258	hdl_mvp	ldl_glgc	bmi	NA	NA	mvpHDL_glgcLDL_BMI
rs705980	-0.008706	0.0038	0.0112	NA	NA	0.0037	0.003116	0.0052	0.0017	NA	NA	0.0067	0.005212	0.3057	7.7e-11	NA	NA	0.587	hdl_mvp	ldl_glgc	bmi	NA	NA	mvpHDL_glgcLDL_BMI
rs7084454	0.003421	0.0074	-0.0193	NA	NA	-0.0404	0.003318	0.0057	0.0019	NA	NA	0.0066	0.3025	0.3296	4e-25	NA	NA	9.099e-10	hdl_mvp	ldl_glgc	bmi	NA	NA	mvpHDL_glgcLDL_BMI
rs7087685	0.006508	0.0045	-0.0151	NA	NA	0.0039	0.003567	0.0059	0.002	NA	NA	0.0074	0.06808	0.4912	1.5e-14	NA	NA	0.5931	hdl_mvp	ldl_glgc	bmi	NA	NA	mvpHDL_glgcLDL_BMI
rs709400	-0.006679	0.0023	0.015	NA	NA	-0.0211	0.003231	0.0038	0.0017	NA	NA	0.0064	0.03875	0.7021	4.6e-19	NA	NA	0.0008837	hdl_mvp	ldl_glgc	bmi	NA	NA	mvpHDL_glgcLDL_BMI
rs7102454	-0.002624	0.0035	0.0158	NA	NA	0.0293	0.003268	0.0054	0.0018	NA	NA	0.0065	0.422	0.4007	2.4e-18	NA	NA	6.672e-06	hdl_mvp	ldl_glgc	bmi	NA	NA	mvpHDL_glgcLDL_BMI
rs7107443	-0.003938	0.0035	0.0101	NA	NA	0.0035	0.003199	0.0053	0.0017	NA	NA	0.0063	0.2183	0.6255	5.3e-09	NA	NA	0.5711	hdl_mvp	ldl_glgc	bmi	NA	NA	mvpHDL_glgcLDL_BMI
rs7117842	0.02347	0.0192	0.0111	NA	NA	0.0052	0.003272	0.0038	0.0017	NA	NA	0.0068	7.337e-13	7.556e-07	6.3e-11	NA	NA	0.4445	hdl_mvp	ldl_glgc	bmi	NA	NA	mvpHDL_glgcLDL_BMI
rs7123876	0.006335	0.0006	-0.0119	NA	NA	-0.0201	0.003641	0.0041	0.0019	NA	NA	0.0073	0.08183	0.8277	2.2e-10	NA	NA	0.005555	hdl_mvp	ldl_glgc	bmi	NA	NA	mvpHDL_glgcLDL_BMI
rs7124681	0.0347	0.0023	-0.0263	NA	NA	0.0043	0.0032	0.0037	0.0016	NA	NA	0.0063	2.156e-27	0.4833	3.2e-58	NA	NA	0.5005	hdl_mvp	ldl_glgc	bmi	NA	NA	mvpHDL_glgcLDL_BMI
rs7133378	-0.02937	0.0143	-0.0125	NA	NA	-0.0057	0.003369	0.004	0.0018	NA	NA	0.0069	2.831e-18	0.0005497	9.4e-13	NA	NA	0.4116	hdl_mvp	ldl_glgc	bmi	NA	NA	mvpHDL_glgcLDL_BMI
rs7134375	-0.0236	0.004	-0.0077	NA	NA	-0.0048	0.003104	0.0037	0.0016	NA	NA	0.0064	2.922e-14	0.2997	3.1e-06	NA	NA	0.452	hdl_mvp	ldl_glgc	bmi	NA	NA	mvpHDL_glgcLDL_BMI
rs7138803	0.01117	0.0003	-0.03	NA	NA	0.0045	0.003174	0.0038	0.0017	NA	NA	0.0064	0.0004336	0.6775	2.3e-71	NA	NA	0.4794	hdl_mvp	ldl_glgc	bmi	NA	NA	mvpHDL_glgcLDL_BMI
rs7144011	0.0133	0.005	-0.0282	NA	NA	-0.014	0.003846	0.0044	0.002	NA	NA	0.0076	0.0005428	0.4326	5.2e-47	NA	NA	0.06621	hdl_mvp	ldl_glgc	bmi	NA	NA	mvpHDL_glgcLDL_BMI
rs7164727	-0.01078	0.0038	0.0182	NA	NA	-0.0051	0.003309	0.0039	0.0017	NA	NA	0.0067	0.001117	0.4598	3.3e-25	NA	NA	0.4481	hdl_mvp	ldl_glgc	bmi	NA	NA	mvpHDL_glgcLDL_BMI
rs7172627	0.0007326	0.0032	0.0117	NA	NA	-0.0042	0.003142	0.0053	0.0017	NA	NA	0.0064	0.8156	0.7246	1.1e-11	NA	NA	0.5043	hdl_mvp	ldl_glgc	bmi	NA	NA	mvpHDL_glgcLDL_BMI
rs7181498	-0.004985	0.0097	0.0163	NA	NA	0.0033	0.00323	0.0054	0.0018	NA	NA	0.0064	0.1227	0.2016	1e-19	NA	NA	0.608	hdl_mvp	ldl_glgc	bmi	NA	NA	mvpHDL_glgcLDL_BMI
rs7189659	-0.03498	0.0089	0.003	NA	NA	-0.0275	0.006212	0.0104	0.0035	NA	NA	0.0132	1.799e-08	0.331	0.39	NA	NA	0.03782	hdl_mvp	ldl_glgc	bmi	NA	NA	mvpHDL_glgcLDL_BMI
rs7194189	0.008356	0.0051	-0.0119	NA	NA	-0.0069	0.003677	0.0064	0.002	NA	NA	0.0074	0.02305	0.4007	3.4e-09	NA	NA	0.3506	hdl_mvp	ldl_glgc	bmi	NA	NA	mvpHDL_glgcLDL_BMI
rs7195386	-0.000774	0.0124	0.0133	NA	NA	0.0005	0.003158	0.0052	0.0017	NA	NA	0.0069	0.8064	0.04172	1.1e-14	NA	NA	0.9375	hdl_mvp	ldl_glgc	bmi	NA	NA	mvpHDL_glgcLDL_BMI
rs719802	-0.0009154	0.0039	0.0101	NA	NA	-0.0002	0.003176	0.0054	0.0018	NA	NA	0.0064	0.7732	0.438	9.5e-09	NA	NA	0.9755	hdl_mvp	ldl_glgc	bmi	NA	NA	mvpHDL_glgcLDL_BMI
rs7199750	0.01415	0.007	-0.0128	NA	NA	-0.0024	0.003399	0.0057	0.0019	NA	NA	0.0068	3.149e-05	0.2733	1.6e-11	NA	NA	0.7233	hdl_mvp	ldl_glgc	bmi	NA	NA	mvpHDL_glgcLDL_BMI
rs7206608	-0.005636	0.005	0.0132	NA	NA	0.0074	0.003401	0.0057	0.0019	NA	NA	0.0067	0.09749	0.4451	1.3e-12	NA	NA	0.2711	hdl_mvp	ldl_glgc	bmi	NA	NA	mvpHDL_glgcLDL_BMI
rs7209235	-0.008313	0.0256	-0.0111	NA	NA	-0.0192	0.003414	0.0063	0.0019	NA	NA	0.0076	0.0149	6.44e-05	8e-09	NA	NA	0.01107	hdl_mvp	ldl_glgc	bmi	NA	NA	mvpHDL_glgcLDL_BMI
rs7235205	0.002567	0.0053	0.0141	NA	NA	-0.0075	0.003545	0.004	0.0019	NA	NA	0.007	0.4691	0.0968	4.4e-14	NA	NA	0.2841	hdl_mvp	ldl_glgc	bmi	NA	NA	mvpHDL_glgcLDL_BMI
rs7235563	0.004556	0.0059	-0.0098	NA	NA	0.012	0.003214	0.0054	0.0018	NA	NA	0.0064	0.1564	0.4318	4.3e-08	NA	NA	0.06229	hdl_mvp	ldl_glgc	bmi	NA	NA	mvpHDL_glgcLDL_BMI
rs7239114	0.007498	0.0008	-0.0124	NA	NA	0.0003	0.003154	0.0039	0.0017	NA	NA	0.0067	0.01745	0.7422	1.2e-13	NA	NA	0.9626	hdl_mvp	ldl_glgc	bmi	NA	NA	mvpHDL_glgcLDL_BMI
rs7239883	-0.001494	0.0025	0.0126	NA	NA	-0.0039	0.003266	0.0037	0.0017	NA	NA	0.0064	0.6473	0.5414	6.1e-14	NA	NA	0.5397	hdl_mvp	ldl_glgc	bmi	NA	NA	mvpHDL_glgcLDL_BMI
rs7243357	0.00482	0.0028	-0.0194	NA	NA	0.0079	0.004159	0.0047	0.0021	NA	NA	0.0082	0.2464	0.9249	9.1e-20	NA	NA	0.3375	hdl_mvp	ldl_glgc	bmi	NA	NA	mvpHDL_glgcLDL_BMI
rs7249143	-0.002965	0.0047	0.0126	NA	NA	-0.0089	0.003387	0.0059	0.0019	NA	NA	0.007	0.3812	0.5023	3.6e-11	NA	NA	0.2047	hdl_mvp	ldl_glgc	bmi	NA	NA	mvpHDL_glgcLDL_BMI
[truncated: 3,713 more rows]
