# Supplementary material for: The relationship between circulating lipids and breast cancer risk: A Mendelian randomization study
Source: PLoS Med. 2020 Sep 11;17(9):e1003302. doi: 10.1371/journal.pmed.1003302 (PMC7485834; doi:10.1371/journal.pmed.1003302)
Supplement: S3 Table — Data are from the conditional analysis of summary statistics from MVP and GLGC meta-analysis published in Klarin and colleagues [22]. CHR: chromosome; POS: base position (HG19); SNP: rsID; effect.allele: allele used for effect size estimate; other.allele: noneffect allele; effect.allele.freq: frequency of effect allele; conditional.beta: effect size estimate from conditional analysis; conditional.se: standard error of conditional effect size estimate; conditional.p: P-value of conditional effect size estimate; Locus: the HDL or LDL gene or locus for MR analysis; Trait: lipid trait used as exposure (HDL or LDL). GLGC, Global Lipids Genetics Consortium; HDL, high-density lipoprotein; LDL, low-density lipoprotein; MR, Mendelian randomization; MVP, Million Veteran Program. (XLSX) [file pmed.1003302.s018.xlsx]

## Sheet: ST3
CHR	POS	SNP	effect.allele	other.allele	effect.allele.freq	conditional.beta	conditional.se	conditional.p	Locus	Trait
18	47097398	rs8093249	A	G	0.8437	0.0336754	0.00351442	9.51e-22	LIPG	HDL
18	47109955	rs77960347	A	G	0.9883	-0.250466	0.00912564	7.67e-166	LIPG	HDL
18	47118219	rs3786248	T	C	0.9454	-0.0589871	0.00556197	2.81e-26	LIPG	HDL
18	47160953	rs7241918	T	G	0.842	0.0740528	0.00317808	4.32e-120	LIPG	HDL
18	47176793	rs4939886	A	G	0.3567	0.0197515	0.00322233	8.81e-10	LIPG	HDL
18	47209143	rs11660468	T	C	0.4003	0.0253264	0.00241943	1.21e-25	LIPG	HDL
19	45395619	rs2075650	A	G	0.8627	0.0378654	0.00346221	7.69e-28	APOE-APOC1-APOC4-APOC2	HDL
19	45396973	rs77301115	A	G	0.0256	-0.0660358	0.00898269	1.96e-13	APOE-APOC1-APOC4-APOC2	HDL
19	45412079	rs7412	T	C	0.0778	0.0856446	0.00437721	3.01e-85	APOE-APOC1-APOC4-APOC2	HDL
19	45414451	rs439401	T	C	0.3731	0.0141174	0.0021709	7.87e-11	APOE-APOC1-APOC4-APOC2	HDL
19	45422946	rs4420638	A	G	0.8222	0.0419678	0.0037375	2.94e-29	APOE-APOC1-APOC4-APOC2	HDL
19	45448465	rs5167	T	G	0.6337	-0.0375886	0.00200587	2.37e-78	APOE-APOC1-APOC4-APOC2	HDL
11	116611827	rs180349	A	T	0.2941	0.0171474	0.00268972	1.83e-10	APOA4-APOC3-APOA1	HDL
11	116633947	rs10488698	A	G	0.0564	0.044709	0.00427212	1.25e-25	APOA4-APOC3-APOA1	HDL
11	116648917	rs964184	C	G	0.8518	0.132066	0.00306784	1e-200	APOA4-APOC3-APOA1	HDL
9	107557315	rs13292026	A	G	0.0289	-0.0437128	0.0074706	4.88e-09	ABCA1	HDL
9	107562804	rs2230808	T	C	0.2521	-0.0236144	0.00238339	3.85e-23	ABCA1	HDL
9	107586753	rs2066714	T	C	0.858	-0.0514204	0.0029249	3.49e-69	ABCA1	HDL
9	107657070	rs3905000	A	G	0.1379	-0.0547365	0.00347525	6.83e-56	ABCA1	HDL
9	107661150	rs10120087	A	C	0.1048	0.0444376	0.00416805	1.54e-26	ABCA1	HDL
9	107665978	rs1800978	C	G	0.8744	0.0573747	0.00377546	3.71e-52	ABCA1	HDL
9	107669073	rs13284054	T	C	0.8824	0.0541049	0.00497388	1.47e-27	ABCA1	HDL
9	107690450	rs1800977	A	G	0.3582	0.0256097	0.00252195	3.16e-24	ABCA1	HDL
16	56921840	rs36049418	A	G	0.0195	0.0655532	0.00851283	1.36e-14	CETP	HDL
16	56937262	rs11648751	T	C	0.117	-0.0303659	0.00446191	1.01e-11	CETP	HDL
16	56949168	rs37029	A	G	0.435	-0.0242036	0.00254657	2.01e-21	CETP	HDL
16	56985139	rs9989419	A	G	0.3967	-0.0336365	0.00249054	1.45e-41	CETP	HDL
16	56985514	rs72786786	A	G	0.3036	0.0576565	0.00434144	3e-40	CETP	HDL
16	56986976	rs76315536	T	C	0.0091	0.161449	0.015746	1.14e-24	CETP	HDL
16	56994894	rs4783961	A	G	0.4927	0.0260019	0.00369902	2.07e-12	CETP	HDL
16	56995236	rs1800775	A	C	0.4986	0.0317126	0.00479326	3.69e-11	CETP	HDL
16	56999258	rs7203984	A	C	0.7909	0.0740872	0.00468255	2.19e-56	CETP	HDL
16	57005479	rs1532624	A	C	0.4248	0.112757	0.00481049	1.68e-121	CETP	HDL
16	57005550	rs12708974	T	C	0.1196	-0.0857298	0.00474137	4.48e-73	CETP	HDL
16	57007353	rs5883	T	C	0.0574	0.167389	0.00575404	4.7e-186	CETP	HDL
16	57007451	rs289714	A	G	0.8048	0.0821681	0.00465253	8.38e-70	CETP	HDL
16	57015091	rs5880	C	G	0.0499	-0.137781	0.00532594	1.46e-147	CETP	HDL
16	67928042	rs16942887	A	G	0.129	0.0742214	0.00301024	3.15e-134	LCAT	HDL
20	44586023	rs3827066	T	C	0.1551	0.0496205	0.00389868	4.16e-37	PLTP	HDL
20	44598670	rs8123864	T	C	0.657	0.0477456	0.00304567	2.19e-55	PLTP	HDL
12	125261593	rs838880	T	C	0.6532	-0.0248875	0.00215224	6.3e-31	SCARB1	HDL
12	125283766	rs10773105	T	C	0.5141	-0.0255327	0.00236508	3.61e-27	SCARB1	HDL
12	125299542	rs5891	T	C	0.0124	0.0776071	0.00887328	2.21e-18	SCARB1	HDL
12	125327384	rs7306660	A	G	0.3612	-0.0285815	0.0024141	2.44e-32	SCARB1	HDL
12	125380232	rs7298751	A	G	0.8752	-0.0425878	0.0036161	5.11e-32	SCARB1	HDL
15	58646332	rs4622454	T	C	0.3565	0.0205337	0.00265462	1.03e-14	LIPC	HDL
15	58674695	rs4775041	C	G	0.2863	0.0388498	0.00386532	9.11e-24	LIPC	HDL
15	58676119	rs16940147	A	G	0.0503	0.0498861	0.00817989	1.07e-09	LIPC	HDL
15	58678869	rs117901517	T	C	0.9321	0.0377591	0.00600308	3.18e-10	LIPC	HDL
15	58682690	rs34718390	A	G	0.0634	0.0528082	0.00598229	1.07e-18	LIPC	HDL
15	58683366	rs1532085	A	G	0.3956	0.0620128	0.00355185	2.93e-68	LIPC	HDL
15	58686809	rs7165077	T	C	0.13	-0.0273046	0.00381707	8.47e-13	LIPC	HDL
15	58690048	rs6494003	A	G	0.9761	0.0927457	0.010719	5.04e-18	LIPC	HDL
15	58702941	rs16940233	T	C	0.924	-0.0478432	0.00555353	7e-18	LIPC	HDL
15	58721447	rs12912415	A	G	0.854	0.0400102	0.00384872	2.59e-25	LIPC	HDL
15	58730571	rs6494006	T	C	0.9336	0.0436024	0.00647604	1.66e-11	LIPC	HDL
15	58731395	rs17301746	T	C	0.0181	0.087949	0.00965957	8.64e-20	LIPC	HDL
15	58751877	rs936960	T	G	0.0931	0.0524001	0.00446326	7.92e-32	LIPC	HDL
15	58779039	rs1869138	T	C	0.8992	-0.0281074	0.00423291	3.13e-11	LIPC	HDL
15	58838010	rs6083	A	G	0.6101	-0.016189	0.00276872	5e-09	LIPC	HDL
15	58857378	rs17269397	A	G	0.453	-0.0261116	0.00302721	6.37e-18	LIPC	HDL
19	11129429	rs10417443	C	G	0.4557	0.0324645	0.00277858	1.54e-31	LDLR	LDL
19	11163601	rs1122608	T	G	0.2363	-0.0478847	0.00286419	9.63e-63	LDLR	LDL
19	11163689	rs4300767	A	G	0.8927	-0.0947333	0.00564756	3.77e-63	LDLR	LDL
19	11206575	rs6511721	A	G	0.5121	-0.0371375	0.00317007	1.07e-31	LDLR	LDL
19	11207516	rs73015030	A	G	0.0301	-0.0787604	0.00859121	4.84e-20	LDLR	LDL
19	11211077	rs3745677	A	G	0.0623	0.0774449	0.00842967	4.03e-20	LDLR	LDL
19	11222300	rs11669576	A	G	0.0502	0.0636435	0.00657363	3.61e-22	LDLR	LDL
19	11233886	rs45508991	T	C	0.0059	0.106412	0.0146309	3.51e-13	LDLR	LDL
19	11233941	rs5927	A	G	0.2542	-0.0298673	0.00384446	7.92e-15	LDLR	LDL
19	11238548	rs2569538	A	G	0.0946	-0.0606404	0.00655015	2.09e-20	LDLR	LDL
19	11263650	rs892115	T	G	0.6873	-0.0232211	0.00366404	2.33e-10	LDLR	LDL
19	11315817	rs6511727	T	G	0.3876	0.0201858	0.00253825	1.83e-15	LDLR	LDL
1	55485098	rs17111483	T	C	0.894	0.0403408	0.00490323	1.91e-16	PCSK9	LDL
1	55496039	rs11206510	T	C	0.8257	0.0684207	0.00305217	2.68e-111	PCSK9	LDL
1	55504650	rs2479409	A	G	0.6549	-0.0224544	0.00228986	1.06e-22	PCSK9	LDL
1	55505668	rs11583680	T	C	0.1333	0.027229	0.00386538	1.86e-12	PCSK9	LDL
1	55509213	rs10888896	C	G	0.7369	0.0289192	0.00309859	1.03e-20	PCSK9	LDL
1	55521109	rs693668	A	G	0.6416	0.0285942	0.00364661	4.46e-15	PCSK9	LDL
1	55524237	rs562556	A	G	0.8318	0.129849	0.00787807	4.91e-61	PCSK9	LDL
1	55548991	rs61739739	T	C	0.0104	0.0799577	0.0113268	1.68e-12	PCSK9	LDL
7	44578500	rs35803101	A	G	0.0035	-0.138699	0.017302	1.09e-15	NPC1L1	LDL
7	44584551	rs10260606	C	G	0.1912	0.0369045	0.00310073	1.16e-32	NPC1L1	LDL
6	16131156	rs2235215	T	C	0.6738	0.0245663	0.00280049	1.75e-18	MYLIP	LDL
6	160961137	rs3798220	T	C	0.9818	-0.136335	0.00803128	1.25e-64	LPA	LDL
6	161010118	rs10455872	A	G	0.9309	-0.0876489	0.00566161	4.64e-54	LPA	LDL
6	161019138	rs12175867	T	C	0.7612	0.0254615	0.0033225	1.81e-14	LPA	LDL
6	161082461	rs1652507	T	C	0.8313	0.0269912	0.00297497	1.16e-19	LPA	LDL
5	74565153	rs10062361	T	C	0.2312	0.0245367	0.00333564	1.9e-13	HMGCR	LDL
5	74651084	rs3846662	A	G	0.5425	-0.0565264	0.00231751	2.13e-131	HMGCR	LDL
2	21190209	rs6547409	T	C	0.054	-0.0953301	0.00574796	8.94e-62	APOB	LDL
2	21225485	rs1801702	C	G	0.9751	0.0968745	0.00668686	1.46e-47	APOB	LDL
2	21229446	rs1042023	C	G	0.0094	0.08641	0.0110577	5.52e-15	APOB	LDL
2	21238413	rs12713844	C	G	0.9904	0.074059	0.0107233	4.97e-12	APOB	LDL
2	21250914	rs679899	A	G	0.4742	-0.0294724	0.00232304	6.98e-37	APOB	LDL
2	21286057	rs515135	T	C	0.191	-0.0882491	0.00290582	1e-200	APOB	LDL
2	21295227	rs62122515	A	G	0.3334	0.025823	0.00345816	8.19e-14	APOB	LDL
