# Supplementary material for: The relationship between circulating lipids and breast cancer risk: A Mendelian randomization study
Source: PLoS Med. 2020 Sep 11;17(9):e1003302. doi: 10.1371/journal.pmed.1003302 (PMC7485834; doi:10.1371/journal.pmed.1003302)
Supplement: S4 Table — Lipid association statistics are from MVP. Exposure: lipid trait used as the exposure; Method: MR method used; N SNPs: number of genetic instruments included in analysis; CI_95_L: lower bound of 95% CI; CI_95_U: upper bound of 95% CI; P: P-value of MR test. BC, breast cancer; CI, confidence interval; HDL, high-density lipoprotein; LDL, low-density lipoprotein; MR, Mendelian randomization; MVP, Million Veteran Program; OR, odds ratio; TC, total cholesterol; TG, triglyceride. (XLSX) [file pmed.1003302.s019.xlsx]

## Sheet: ST4
Exposure	Method	N SNPs	OR	CI_95_L	CI_95_U	P
HDL	MR Egger	113	1.08753	0.975453	1.21249	0.133344
HDL	Weighted median	113	1.06214	1.00095	1.12707	0.0464446
HDL	Inverse variance weighted	113	1.10107	1.03544	1.17087	0.00213596
HDL	Simple mode	113	1.15253	1.00264	1.32482	0.0482348
HDL	Weighted mode	113	1.07474	1.01456	1.13848	0.0157617
LDL	MR Egger	72	1.04494	0.954623	1.14379	0.343827
LDL	Weighted median	72	1.05378	0.997985	1.1127	0.0591136
LDL	Inverse variance weighted	72	1.03432	0.972431	1.10016	0.283728
LDL	Simple mode	72	0.983105	0.852896	1.13319	0.814839
LDL	Weighted mode	72	1.0537	1.00023	1.11003	0.0528869
TC	MR Egger	85	1.00501	0.904148	1.11712	0.926431
TC	Weighted median	85	1.03568	0.97138	1.10423	0.283711
TC	Inverse variance weighted	85	1.04351	0.98128	1.1097	0.174573
TC	Simple mode	85	1.18763	1.03563	1.36194	0.0159027
TC	Weighted mode	85	1.02889	0.96318	1.09908	0.400054
TG	MR Egger	97	0.899467	0.824128	0.981692	0.0196078
TG	Weighted median	97	0.922727	0.875998	0.971949	0.00242109
TG	Inverse variance weighted	97	0.930179	0.877527	0.98599	0.0149092
TG	Simple mode	97	0.949963	0.829317	1.08816	0.460644
TG	Weighted mode	97	0.923016	0.884764	0.962921	0.000347629
