# Supplementary material for: The relationship between circulating lipids and breast cancer risk: A Mendelian randomization study
Source: PLoS Med. 2020 Sep 11;17(9):e1003302. doi: 10.1371/journal.pmed.1003302 (PMC7485834; doi:10.1371/journal.pmed.1003302)
Supplement: S5 Table — Lipid association statistics are from MVP. Estimates are from the IVW method, and the outcome trait was risk for all BC. Exposure: lipid trait used as the exposure; Q: Cochran’s Q statistic; Q_df: degrees of freedom in Cochran’s Q test; Q_P: P-value of Cochran’s Q test. BC, breast cancer; HDL, high-density lipoprotein; IVW, inverse-variance weighted; LDL, low-density lipoprotein; MR, Mendelian randomization; MVP, Million Veteran Program; TC, total cholesterol; TG, triglyceride. (XLSX) [file pmed.1003302.s020.xlsx]

## Sheet: ST5
Exposure	Q	Q_df	Q_P
HDL	363.009	112	2.91e-28
LDL	217.158	71	1e-16
TC	248.272	84	3.85e-18
TG	300.302	96	6.85e-23
