# Supplementary material for: The relationship between circulating lipids and breast cancer risk: A Mendelian randomization study
Source: PLoS Med. 2020 Sep 11;17(9):e1003302. doi: 10.1371/journal.pmed.1003302 (PMC7485834; doi:10.1371/journal.pmed.1003302)
Supplement: S6 Table — Lipid association statistics are from MVP, and the outcome trait was risk for all BC. Exposure: lipid trait used as the exposure; Egger intercept: intercept estimate from Egger regression; SE: standard error of intercept estimate; P: P-value of intercept estimate. BC, breast cancer; HDL, high-density lipoprotein; LDL, low-density lipoprotein; MR, Mendelian randomization; MVP, Million Veteran Program; TC, total cholesterol; TG, triglyceride. (XLSX) [file pmed.1003302.s021.xlsx]

## Sheet: ST6
Exposure	Egger intercept	SE	P
HDL	0.000608	0.00225	0.79
LDL	-0.000729	0.00239	0.76
TC	0.00209	0.00244	0.39
TG	0.00204	0.00202	0.32
