# Supplementary material for: The relationship between circulating lipids and breast cancer risk: A Mendelian randomization study
Source: PLoS Med. 2020 Sep 11;17(9):e1003302. doi: 10.1371/journal.pmed.1003302 (PMC7485834; doi:10.1371/journal.pmed.1003302)
Supplement: S7 Table — Lipid summary statistics were from MVP, and MR tests used the IVW method. Heterogeneity analyses used Cochran's Q, and directionality analyses used the Steiger test. Exposure: lipid trait used as the exposure; N_SNPs: number of genetic instruments included in analysis; OR: OR of MR test; CI_95_L: lower bound of 95% CI; CI_95_U: upper bound of 95% CI; MR_P: P-value of MR test; Q: Cochran’s Q statistic; Q_df: degrees of freedom in Cochran’s Q test; Q_Pval: P-value of Cochran’s Q test; SNP_r2_exposure: estimated variance in lipid trait explained by genetic instruments; SNP_r2_outcome: estimated variance in breast cancer risk explained by genetic instruments; Steiger_pval: P-value of Steiger test inference of causal direction; correct_causal_direction: logical, is the causal direction inferred by the Steiger test in the correct direction. CI, confidence interval; HDL, high-density lipoprotein; IV, instrumental variable; IVW, inverse-variance weighted; LDL, low-density lipoprotein; MR, Mendelian randomization; MVP, Million Veteran Program; OR, odds ratio; TC, total cholesterol; TG, triglyceride. (XLSX) [file pmed.1003302.s022.xlsx]

## Sheet: ST7
Exposure	N_SNPs	OR	CI_95_L	CI_95_U	MR_P	Q	Q_df	Q_pval	SNP_r2_exposure	SNP_r2_outcome	Steiger_pval	correct_causal_direction
HDL	93	1.08393	1.04157	1.12801	7.42e-05	114.527	92	0.0559214	0.0531276	0.000415554	0	T
LDL	58	1.04017	0.996373	1.08589	0.0727421	73.0231	57	0.074854	0.0437531	0.000244901	0	T
TC	70	1.05762	1.01126	1.1061	0.014299	86.4437	69	0.076189	0.0507799	0.000291547	0	T
TG	68	0.939769	0.902525	0.97855	0.00260393	86.4394	67	0.0552235	0.0474872	0.000303407	0	T
