# Supplementary material for: The relationship between circulating lipids and breast cancer risk: A Mendelian randomization study
Source: PLoS Med. 2020 Sep 11;17(9):e1003302. doi: 10.1371/journal.pmed.1003302 (PMC7485834; doi:10.1371/journal.pmed.1003302)
Supplement: S8 Table — Lipid summary statistics were from MVP, and MR tests used the IVW method. Exposure: BC used as exposure for all tests; Outcome: lipid trait used as the outcome; N_SNPs: number of genetic instruments used in MR test; CI_95_L: lower bound of 95% CI; CI_95_U: upper bound of 95% CI; P: P-value of MR test. BC, breast cancer; CI, confidence interval; HDL, high-density lipoprotein; IVW, inverse-variance weighted; LDL, low-density lipoprotein; MR, Mendelian randomization; MVP, Million Veteran Program; OR, odds ratio; TG, triglyceride. (XLSX) [file pmed.1003302.s023.xlsx]

## Sheet: ST8
Exposure	Outcome	N_SNPs	OR	CI_95_L	CI_95_U	P
BC	HDL	155	1.00633	0.991668	1.02121	0.399413
BC	LDL	155	0.997559	0.978557	1.01693	0.803331
BC	TG	155	0.98348	0.968025	0.999181	0.039272
