# Supplementary material for: The relationship between circulating lipids and breast cancer risk: A Mendelian randomization study
Source: PLoS Med. 2020 Sep 11;17(9):e1003302. doi: 10.1371/journal.pmed.1003302 (PMC7485834; doi:10.1371/journal.pmed.1003302)
Supplement: S9 Table — For each exposure, genetic instruments that were associated (P < 0.001) with the other 2 listed lipid traits were removed before this MR analysis. Lipid summary statistics were from MVP, MR tests used the IVW method, and risk for all BCs was the outcome. Exposure: lipid trait used as the exposure; N_SNPs: number of genetic instruments used in MR test; CI_95_L: lower bound of 95% CI; CI_95_U: upper bound of 95% CI; P: P-value of MR test. BC, breast cancer; CI, confidence interval; HDL, high-density lipoprotein; IVW, inverse-variance weighted; LDL, low-density lipoprotein; MR, Mendelian randomization; MVP, Million Veteran Program; OR, odds ratio; TG, triglyceride. (XLSX) [file pmed.1003302.s024.xlsx]

## Sheet: ST9
Exposure	N SNPs	OR	CI_95_L	CI_95_U	P
HDL	32	1.03826	0.933668	1.15457	0.48826
LDL	30	0.982294	0.857334	1.12547	0.796912
TG	19	1.23852	0.965462	1.58881	0.092297
