# Supplementary material for: The relationship between circulating lipids and breast cancer risk: A Mendelian randomization study
Source: PLoS Med. 2020 Sep 11;17(9):e1003302. doi: 10.1371/journal.pmed.1003302 (PMC7485834; doi:10.1371/journal.pmed.1003302)
Supplement: S10 Table — Results are from 4 separate multivariable MR experiments: 3 with outcome summary statistics from independent subsets of the BC data set (BC_Onco, Oncoarray; BC_iCoGS, iCOGS; or BC_GWAS, GWAS), or using the BCAC meta-analysis summary statistics (BC_Meta). Lipid summary statistics are from MVP. Before/after pruning: results from MR before or after pruning for instrument heterogeneity; Exposure: trait used as exposure; Outcome: BC summary statistics used for the outcome; N_SNPs: number of genetic instruments used in MR test; CI_95_L: lower bound of 95% CI; CI_95_U: upper bound of 95% CI; P: P-value of MR test. AaM, age at menarche; BC, breast cancer; BCAC, Breast Cancer Association Consortium; BMI, body mass index; CI, confidence interval; GWAS, genome-wise association study; HDL, high-density lipoprotein; LDL, low-density lipoprotein; MR, Mendelian randomization; MVP, Million Veteran Program; TG, triglyceride. (XLSX) [file pmed.1003302.s025.xlsx]

## Sheet: ST10
		Before pruning					After pruning
Exposure	Outcome	N_SNPs	OR	CI_95_L	CI_95_U	P-value	N_SNPs	OR	CI_95_L	CI_95_U	P-value
HDL	BC_Meta	167	1.06645	1.01363	1.12203	0.0130559	129	1.0601	1.02586	1.09548	0.000493144
LDL	BC_Meta	98	1.02496	0.9793	1.07275	0.289001	84	1.03631	1.00537	1.0682	0.0211073
TG	BC_Meta	155	0.976087	0.931301	1.02303	0.312502	118	0.975037	0.946047	1.00492	0.10068
BMI	BC_Meta	832	0.882027	0.833035	0.9339	1.66623e-05	684	0.903379	0.867134	0.941139	1.15188e-06
AaM	BC_Meta	251	0.984781	0.947792	1.02321	0.432361	188	0.959684	0.934482	0.985566	0.00243921
HDL	BC_iCoGS	167	1.09351	1.02689	1.16445	0.00531267	148	1.08787	1.03398	1.14457	0.00115795
LDL	BC_iCoGS	98	1.0189	0.962405	1.0787	0.520066	89	0.991207	0.946283	1.03826	0.708973
TG	BC_iCoGS	155	1.04463	0.985495	1.10731	0.14195	138	1.04351	0.995212	1.09415	0.0781553
BMI	BC_iCoGS	832	0.863668	0.804115	0.927632	5.8004e-05	768	0.932353	0.876734	0.991502	0.0256176
AaM	BC_iCoGS	251	0.986426	0.940713	1.03436	0.5724	225	1.0057	0.967182	1.04576	0.775299
HDL	BC_Onco	167	1.06396	1.00416	1.12731	0.0356805	148	1.04925	1.00173	1.09902	0.0420469
LDL	BC_Onco	98	1.01199	0.961585	1.06504	0.647456	91	1.00377	0.963776	1.04542	0.856171
TG	BC_Onco	155	0.936315	0.887776	0.987509	0.0154005	137	0.921661	0.883617	0.961342	0.00014877
BMI	BC_Onco	832	0.910861	0.853839	0.97169	0.00464479	769	0.941147	0.890682	0.994472	0.0309951
AaM	BC_Onco	251	0.992192	0.949934	1.03633	0.724081	227	0.991923	0.957496	1.02759	0.652746
HDL	BC_GWAS	167	0.989843	0.895819	1.09374	0.841107	161	0.978091	0.894883	1.06904	0.625294
LDL	BC_GWAS	98	1.1028	1.00602	1.20888	0.0367881	95	1.09112	1.00542	1.18412	0.0366607
TG	BC_GWAS	155	0.925107	0.842995	1.01522	0.100686	151	0.910922	0.838577	0.989508	0.0271173
BMI	BC_GWAS	832	0.826696	0.739848	0.92374	0.000777264	798	0.832489	0.753054	0.920304	0.000339411
AaM	BC_GWAS	251	0.951887	0.883208	1.02591	0.196854	241	0.926719	0.866532	0.991086	0.0263284
