# Supplementary material for: The relationship between circulating lipids and breast cancer risk: A Mendelian randomization study
Source: PLoS Med. 2020 Sep 11;17(9):e1003302. doi: 10.1371/journal.pmed.1003302 (PMC7485834; doi:10.1371/journal.pmed.1003302)
Supplement: S11 Table — Risk for all BCs was used as the outcome. Within a test, the effect estimates for each lipid trait are from different data sets (MVP or GLGC). Each test is separated by an empty row. Exposure_Dataset: lipid trait (or BMI) used as exposure and the data set for lipid summary statistics; N_SNPs: number of genetic instruments used in MR test; CI_95_L: lower bound of 95% CI; CI_95_U: upper bound of 95% CI; P: P-value of MR test; Before/after pruning: results from MR before or after pruning for instrument heterogeneity. BC, breast cancer; BMI, body mass index; CI, confidence interval; GLGC, Global Lipids Genetics Consortium; HDL, high-density lipoprotein; LDL, low-density lipoprotein; MR, Mendelian randomization; MVP, Million Veteran Program; OR, odds ratio; TG, triglyceride. (XLSX) [file pmed.1003302.s026.xlsx]

## Sheet: ST11
	Before pruning					After pruning
Exposure_Dataset	N_SNPs	OR	CI_95_L	CI_95_U	P	N_SNPs	OR	CI_95_L	CI_95_U	P
hdl_glgc	103	1.11498	1.05401	1.17947	0.0001485	79	1.10533	1.06507	1.14711	1.22e-07
ldl_mvp	82	1.03641	0.97839	1.09788	0.223698	68	1.0429	1.00333	1.08403	0.0333034
hdl_glgc	109	1.08441	1.0337	1.1376	0.000911739	88	1.0951	1.06021	1.13115	3.82e-08
ldl_mvp	86	1.03513	0.984025	1.08889	0.181364	73	1.04993	1.01376	1.08738	0.00644366
bmi	791	0.911206	0.863112	0.96198	0.000776419	671	0.928382	0.892425	0.965788	0.00022665
hdl_mvp	121	1.11437	1.05851	1.17318	3.68e-05	94	1.10576	1.06963	1.14311	2.99e-09
ldl_glgc	82	1.03735	0.990658	1.08624	0.118626	67	1.04825	1.01556	1.08199	0.00355765
hdl_mvp	135	1.09736	1.04936	1.14756	4.68e-05	106	1.09777	1.06516	1.13138	1.34e-09
ldl_glgc	84	1.02431	0.984947	1.06524	0.229619	70	1.03397	1.00615	1.06257	0.0163747
bmi	789	0.910647	0.862572	0.961401	0.000718252	670	0.943137	0.906177	0.981604	0.00410004
hdl_glgc	116	1.0773	1.01366	1.14493	0.0165424	89	1.07951	1.04224	1.11812	1.98e-05
tg_mvp	124	0.96495	0.90883	1.02454	0.243176	85	0.968946	0.935206	1.0039	0.0810603
hdl_glgc	122	1.05834	1.0083	1.11087	0.021775	99	1.07272	1.0397	1.10679	1.08e-05
tg_mvp	134	0.969405	0.924116	1.01691	0.20305	100	0.980269	0.949731	1.01179	0.217125
bmi	799	0.891036	0.84468	0.939937	2.31e-05	668	0.921438	0.886347	0.957918	3.62e-05
hdl_mvp	137	1.07186	1.00702	1.14088	0.0292897	109	1.06209	1.0257	1.09977	0.000707519
tg_glgc	72	0.93585	0.873682	1.00244	0.058696	53	0.933093	0.897207	0.970413	0.000538132
hdl_mvp	151	1.06511	1.01437	1.1184	0.0113132	119	1.07312	1.03999	1.1073	1.03e-05
tg_glgc	76	0.957064	0.908163	1.0086	0.100986	58	0.956316	0.924069	0.989689	0.0107031
bmi	793	0.887717	0.84093	0.937108	1.62e-05	670	0.928798	0.892965	0.966069	0.000233507
