# Supplementary material for: The relationship between circulating lipids and breast cancer risk: A Mendelian randomization study
Source: PLoS Med. 2020 Sep 11;17(9):e1003302. doi: 10.1371/journal.pmed.1003302 (PMC7485834; doi:10.1371/journal.pmed.1003302)
Supplement: S12 Table — Trait: lipid trait used as the exposure; ERposBeta: MR effect estimate for ER+ BCs; ERnegBeta: MR effect estimate for ER− BCs; ERposSE: standard error of MR effect estimate for ER+ BCs; ERnegSE: standard error of MR effect estimate for ER− BCs; Q: Cochran’s Q test statistic; P: P-value of Cochran’s Q test. BC, breast cancer; ER, estrogen receptor; HDL, high-density lipoprotein; IVW, inverse-variance weighted; LDL, low-density lipoprotein; MR, Mendelian randomization; TC, total cholesterol; TG, triglyceride. (XLSX) [file pmed.1003302.s027.xlsx]

## Sheet: ST12
Trait	ERposBeta	ERnegBeta	ERposSE	ERnegSE	Q	P
HDL	0.103201	0.102752	0.0344878	0.0432176	6.58432e-05	0.993526
LDL	0.0184	0.0223943	0.0337711	0.0439979	0.00518609	0.94259
TC	0.0257787	0.0400176	0.0339177	0.0412226	0.0711462	0.789675
TG	-0.0841011	-0.0656301	0.0325019	0.0408066	0.125362	0.72329
