# Supplementary material for: The relationship between circulating lipids and breast cancer risk: A Mendelian randomization study
Source: PLoS Med. 2020 Sep 11;17(9):e1003302. doi: 10.1371/journal.pmed.1003302 (PMC7485834; doi:10.1371/journal.pmed.1003302)
Supplement: S14 Table — Genetic correlation estimates between each lipid trait and risk of all BCs, calculated by 2 methods. Lipid Trait: lipid trait used, Method: method used to estimate genetic correlation; Lipid intercept: estimate of lipid intercept from LDSC; Lipid intercept se: standard error of lipid intercept estimate from LDSC; Cross-trait intercept with BC-all: estimate of cross-trait intercept with risk of all BCs from LDSC; Cross-trait intercept se with BC-all: standard error of estimate of cross-trait intercept with risk of all BCs from LDSC; Genetic covariance: estimate of genetic covariance between lipid trait and BC; Covariance SE: standard error of genetic covariance estimate; Genetic correlation: estimate of genetic correlation between lipid trait and BC; Correlation SE: standard error of estimate of genetic correlation; Correlation Z-score: standard normalized estimate of genetic correlation; Correlation p-value: P-value of genetic correlation. BC, breast cancer; HDL, high-density lipoprotein; Hess, ρ-Hess method; LDL, low-density lipoprotein; LDSC, linkage disequilibrium-score regression; TC, total cholesterol; TG, triglycerides. (XLSX) [file pmed.1003302.s029.xlsx]

## Sheet: ST14
Lipid Trait	Method	Lipid Intercept	Lipid Intercept se	Cross-trait intercept with BC-all	Cross-trait intercept se with BC-all	Genetic covariance	Covariance SE	Genetic correlation	Correlation SE	Correlation Z-score	Correlation p-value
HDL	LDSC	1.1715	0.0758	0.0041	0.0082	0.0017	0.0031	0.0125	0.022	0.5781	0.57
LDL	LDSC	1.0933	0.1001	-0.0023	0.0072	0.005	0.0028	0.0438	0.024	1.8241	0.0681
TC	LDSC	1.1293	0.1143	-0.0032	0.0079	0.0046	0.0029	0.0383	0.0256	1.497	0.1344
TG	LDSC	1.0317	0.0656	-0.0051	0.0087	-0.003	0.0036	-0.0205	0.0242	-0.8492	0.3958
HDL	Hess	N/A	N/A	N/A	N/A	0.000864	0.00238	0.00389	0.00863	0.450753	0.65217
LDL	Hess	N/A	N/A	N/A	N/A	0.00594	0.00254	0.0341	0.00961	3.54839	0.0003876
TC	Hess	N/A	N/A	N/A	N/A	0.0046	0.00246	0.0254	0.0101	2.51485	0.011898
TG	Hess	N/A	N/A	N/A	N/A	-0.00161	0.00244	-0.00775	0.00945	-0.820106	0.412155
