# Supplementary material for: The relationship between circulating lipids and breast cancer risk: A Mendelian randomization study
Source: PLoS Med. 2020 Sep 11;17(9):e1003302. doi: 10.1371/journal.pmed.1003302 (PMC7485834; doi:10.1371/journal.pmed.1003302)
Supplement: S15 Table — Genomic regions with significant local genetic correlation between BC and lipids using the ρ-Hess method. Only loci that passed Bonferroni correction (P = 0.05/1,703 partitions = 2.9 × 10−5) are shown. Lipid: lipid trait used; Position: genomic coordinates of loci tested (HG19); N_SNPs: number of SNPs in partition; K: number eigenvectors used; Local-rhog: local genetic correlation estimate; Variance: variance estimate; SE: standard error of genetic correlation estimate; Z: Z-score of genetic correlation estimate; P: P-value of genetic correlation estimate. BC, breast cancer. (XLSX) [file pmed.1003302.s030.xlsx]

## Sheet: ST15
Lipid	Position	N_SNPs	K	Local-rhog	Variance	SE	Z	P
LDL	Chr 9: 135298842-137041122	673	50	0.00048239	9.88e-09	9.94e-05	4.854	1.21e-06
TC	Chr 9: 135298842-137041122	674	50	0.00045016	8.88e-09	9.42e-05	4.7774	1.78e-06
